# Supplementary material for: Bioprospecting cultivable bacteria associated with deep sea (mesopelagic) fish of the North Atlantic Ocean
Source: Nat Prod Bioprospect. 2025 Jul 2;15(1):42. doi: 10.1007/s13659-025-00527-6 (PMC12222571; doi:10.1007/s13659-025-00527-6)
Supplement: Supplementary file 2 — Additional file 2. Table S2. Bacterial isolates. Table S4. Bioactivity profiling. Table S5. Metabolite annotation. [file 13659_2025_527_MOESM2_ESM.xlsx]

## Sheet: Table S2. Bacterial Isolates
Strain Number	Mesopelagic organism	Tissue	Medium	Sequence Length [bp]	blastn result (highly similar)	Percent nucleotide identity	NCBI Accession number	blastn result TYPE strain (highly similar)	Percent nucleotide identity	NCBI Accession number	Accession number of Isolates	Comment
SU001	Benthosema glaciale	gill	Marine Broth	748	Pseudoalteromonas haloplanktis strain D4052 Pseudoalteromonas sp. G16 Pseudoalteromonas sp. strain SYS-Y81	100 100 100	FJ161266.1 DQ677306.1 PP087878.1	Pseudoalteromonas issachenkonii strain KMM 3549 Pseudoalteromonas tetraodonis strain GFC Pseudoalteromonas issachenkonii strain KCTC 12958	100 100 100	CP011030.1 CP011041.1 CP013350.1	PQ176822
SU002	Benthosema glaciale	gill	Marine Broth	725	Bizionia sp. strain SER20 Bizionia berychis strain RA3-3-1 Bizionia sp. BS-8B	100 100 99.9	MK660308.1 NR_163629.1 KX000021.1	Bizionia berychis strain RA3-3-1 Bizionia fulviae strain EM7 Bizionia paragorgiae strain KMM 6029	100 98.4 96.7	NR_163629.1 NR_137258.1 NR_025827.1	PQ176823
SU004	Benthosema glaciale	gill	Marine Broth	758	Pseudoalteromonas sp. strain W11 Pseudoalteromonas sp. strain S49 Pseudoalteromonas nigrifaciens strain CeD-2	100 100 100	MN889233.1 MN889221.1 MN889221.1	Pseudoalteromonas arctica A 37-1-2 Pseudoalteromonas nigrifaciens strain KMM 661 Pseudoalteromonas nigrifaciens strain NBRC 103036	100 100 100	CP011026.1 CP011036.1 NR_114188.1	PQ176824
SU005	Benthosema glaciale	gill	Hastings	945	Pseudoalteromonas sp. strain H29 Pseudoalteromonas sp. strain H7 Pseudoalteromonas nigrifaciens strain HM-1	100 100 100	MN889137.1 MN889121.1 MH550140.1	Pseudoalteromonas arctica A 37-1-2 Pseudoalteromonas nigrifaciens strain KMM 661 Pseudoalteromonas nigrifaciens strain NBRC 103036	100 100 99.9	CP011026.1 CP011036.1 NR_114188.1	PQ176825
SU006	Benthosema glaciale	gill	Hastings	567	Psychrobacter sp. strain RSAP11 Psychrobacter sp. strain CP105 Psychrobacter nivimaris strain 16d-S31	100 100 100	MH348980.1 MH061236.1 MN062081.1	Psychrobacter adeliensis strain DSM 15333 Psychrobacter nivimaris strain 88/2-7 Psychrobacter muriicola strain 2pS	100 100 99.7	NR_117632.1 NR_028948.1 NR_114669.1	PQ176826
SU008	Benthosema glaciale	gill	Wickerham	1025	Pseudoalteromonas sp. strain H29 Pseudoalteromonas sp. strain H7 Pseudoalteromonas nigrifaciens strain HM-1	100 100 100	MN889137.1 MN889121.1 MH550140.1	Pseudoalteromonas arctica A 37-1-2 Pseudoalteromonas nigrifaciens strain KMM 661 Pseudoalteromonas nigrifaciens strain NBRC 103036	100 100 99.9	CP011026.1 CP011036.1 NR_114188.1	PQ176827
SU009	Benthosema glaciale	gill	Wickerham	965	Pseudoalteromonas sp. strain 1643 Pseudoalteromonas sp. strain WN1 Pseudoalteromonas arctica strain 628	100 100 100	MT585886.1 MN889234.1 MN841765.1	Pseudoalteromonas arctica strain A 37-1-2 Pseudoalteromonas citrea Pseudoalteromonas citrea strain CIP 105339	100 100 99.9	NR_043959.1 AF082563.1 AF529062.1	PQ176828
SU010	Benthosema glaciale	gill	Wickerham	773	Salinibacterium sp. strain IMCCM06 Salinibacterium sp. strain hb6 Salinibacterium amurskyense strain 2kQ3	100 100 100	MK841205.1 MK193864.1 MH929620.1	Salinibacterium amurskyense strain KCTC 9931 Salinibacterium amurskyense strain KMM 3673 Lysinibacter cavernae strain CC5-806	100 100 98.1	MT759917.1 NR_041932.1 NR_137362.1	PQ176829
SU012	Benthosema glaciale	gut	Marine Broth	1015	Psychrobacter sp. strain AsK2 Psychrobacter sp. strain S35 Psychrobacter cibarius, isolate 1U	100 100 100	MK560045.1 MH714669.1 LK391538.1	Psychrobacter cibarius strain JG-219 Psychrobacter urativorans strain DSM 14009 Psychrobacter immobilis strain DSM 7229	100 99.5 99.4	NR_043057.1 NR_042221.1 NR_114798.1	PQ176830
SU014	Benthosema glaciale	gut	Marine Broth	938	Pseudoalteromonas sp. strain S21 Pseudoalteromonas sp. strain L30 Pseudoalteromonas nigrifaciens strain CeD-2	100 100 99.9	MN889196.1 MN889171.1 MN220613.1	Pseudoalteromonas elyakovii strain KMM 162 Pseudoalteromonas arctica A 37-1-2 Pseudoalteromonas nigrifaciens strain KMM 661	99.9 99.9 99.9	NR_028722.1 CP011026.1 CP011036.1	PQ176831
SU015	Benthosema glaciale	gut	Marine Broth	397	Brevibacterium sp. strain 46SlOp Brevibacterium sp. BN12 Brevibacterium sanguinis strain SWNPLPB21	99.5 97.8 97.5	KX108965.1 KT324625.1 MK859901.1	Brevibacterium sanguinis strain CF63 Brevibacterium celere strain KMM 3637 Brevibacterium antiquum strain VKM Ac-2118	97.2 96.2 96.0	NR_028016.1 NR_025727.1 MK424280.1	PQ176832
SU017	Benthosema glaciale	gut	Hastings	1020	Psychrobacter sp. WY6 Psychrobacter sp. CJ-G-MA3 Psychrobacter fjordensis strain BSw21516B	100 100 99.9	CP049902.1 HM584283.1 NR_148330.1	Psychrobacter fjordensis strain BSw21516B Psychrobacter fozii strain NF23 Psychrobacter glaciei strain BIc20019	99.9 99.9 99.4	NR_148330.1 NR_025531.1 NR_148850.1	PQ176833
SU018	Benthosema glaciale	gut	Wickerham	920	Psychrobacter sp. strain 1641 Psychrobacter sp. strain P151-L01a Psychrobacter fozii strain 0226	100 100 100	MT585885.1 MN043902.1 KP236347.1	Psychrobacter immobilis strain ATCC 43116 Psychrobacter fjordensis strain BSw21516B Psychrobacter fozii strain NF23	99.9 99.9 99.9	NR_118027.1 NR_148330.1 NR_025531.1	PQ176834
SU019a	Benthosema glaciale	gut	Wickerham	985	Psychrobacter sp. strain UP Psychrobacter fozii strain 20_KNS1_Sed_L1 Psychrobacter fozii strain 4_KNS9_Sed_AA1	100 99.9 99.9	MN420817.1 MN080174.1 MN080171.1	Psychrobacter fjordensis strain BSw21516B Psychrobacter fozii strain NF23 Psychrobacter immobilis strain ATCC 43116	99.5 99.5 99.5	NR_148330.1 NR_025531.1 NR_118027.1	PQ176835
SU019b	Benthosema glaciale	gut	Wickerham	762	Psychrobacter sp. strain 1641 Psychrobacter sp. strain P151-L01a Psychrobacter fozii strain SCAU-052	100 100 100	MT585885.1 MN043902.1 MH464399.1	Psychrobacter immobilis strain ATCC 43116 Psychrobacter fjordensis strain BSw21516B Psychrobacter fozii strain NF23	99.9 99.9 99.9	NR_118027.1 NR_148330.1 NR_025531.1	PQ176836
SU024	Benthosema glaciale	gill	Marine Broth	933	Pseudoalteromonas sp. strain W11 Pseudoalteromonas sp. strain S49 Pseudoalteromonas nigrifaciens strain CeD-2	100 100 100	MN889233.1 MN889221.1 MN889221.1	Pseudoalteromonas arctica A 37-1-2 Pseudoalteromonas nigrifaciens strain KMM 661 Pseudoalteromonas paragorgicola strain KMM 3548	100 100 100	CP011026.1 CP011036.1 NR_025654.1	PQ176837
SU025	Benthosema glaciale	gill	Marine Broth	780	Vibrio sp. strain 617 Vibrio sp. strain 222 Vibrio splendidus strain BST398	100 100 100	MN974037.1 MN974025.1 CP031055.1	Vibrio lentus strain CIP 107166 Vibrio lentus strain 4OM4T Vibrio kanaloae strain LMG 20539	100 99.9 99.7	NR_114982.1 NR_028926.1 NR_042468.1	PQ176838
SU026	Benthosema glaciale	gill	Hastings	969	Pseudoalteromonas sp. KJF11-24 Pseudoalteromonas sp. strain B08-2 Pseudoalteromonas arctica strain PAMC29278	100 99.9 99.9	JQ800193.1 MG388106.1 MZ373061.1	Pseudoalteromonas arctica strain A 37-1-2 Pseudoalteromonas citrea strain CIP 105339 Pseudoalteromonas nigrifaciens strain KMM 661	99.8 99.8 99.7	NR_043959.1 AF529062.1 CP011036.1	PQ176839
SU027	Benthosema glaciale	gill	Hastings	959	Pseudoalteromonas sp. strain W11 Pseudoalteromonas sp. strain S49 Pseudoalteromonas nigrifaciens strain CeD-2	100 100 100	MN889233.1 MN889221.1 MN889221.1	Pseudoalteromonas arctica A 37-1-2 Pseudoalteromonas nigrifaciens strain KMM 661 Pseudoalteromonas nigrifaciens strain NBRC 103036	100 100 100	CP011026.1 CP011036.1 NR_114188.1	PQ176840
SU028	Benthosema glaciale	gill	Hastings	877	Pseudoalteromonas sp. KJF3-31 Pseudoalteromonas sp. strain W9 Pseudoalteromonas arctica strain 10.27	100 99.9 99.9	JQ800049.1 MN889231.1 KX417159.1	Pseudoalteromonas arctica A 37-1-2 Pseudoalteromonas translucida KMM 520 Pseudoalteromonas citrea strain CIP 105339	99.7 99.7 99.3	CP011025.1 CP011034.1 AF529062.1	PQ176841
SU030	Benthosema glaciale	gill	Wickerham	977	Pseudoalteromonas sp. strain W11 Pseudoalteromonas sp. strain S49 Pseudoalteromonas nigrifaciens strain CeD-2	100 100 100	MN889233.1 MN889221.1 MN889221.1	Pseudoalteromonas arctica A 37-1-2 Pseudoalteromonas nigrifaciens strain KMM 661 Pseudoalteromonas nigrifaciens strain NBRC 103036	100 100 100	CP011026.1 CP011036.1 NR_114188.1	PQ176842
SU031	Benthosema glaciale	gill	Wickerham	920	Psychrobacter sp. strain UP Psychrobacter fozii strain D4037 Psychrobacter fozii strain 20_KNS1_Sed_L1	100 100 99.9	MN420817.1 FJ161263.1 MN080174.1	Psychrobacter immobilis strain ATCC 43116 Psychrobacter fjordensis strain BSw21516B Psychrobacter fozii strain NF23	99.5 99.5 99.5	NR_118027.1 NR_148330.1 NR_025531.1	PQ176843
SU032	Benthosema glaciale	gill	Wickerham	772	Shewanella sp. strain 1343 Shewanella sp. strain 1335 Shewanella polaris strain SM1901	99.9 99.9 99.9	MT585884.1 MT585882.1 CP041036.1	Shewanella sp. strain SM1901 Shewanella donghaensis strain LT17 Shewanella japonica strain KCTC 22435	99.9 98.1 97.8	MN044924.1 NR_042846.1 CP020472.1	PQ176844
SU034	Benthosema glaciale	gut	Marine Broth	814	Psychrobacter sp. P11G5 Psychrobacter sp. P2G3 Psychrobacter frigidicola strain 15Lv	100 100 100	CP012533.1 CP012529.1 KP745592.1	Psychrobacter maritimus strain Pi2-20 Psychrobacter pulmonis strain CCUG 46240 Psychrobacter okhotskensis strain MD17	99.4 99.1 99.0	NR_027225.1 NR_118026.1 MW228834.1	PQ176845
SU035	Benthosema glaciale	gut	Marine Broth	881	Vibrio splendidus strain BST398 Vibrio sp. NB0072 Vibrio sp. S3435	100 100 100	CP031055.1 KP770087.1 KJ018033.1	Vibrio atlanticus strain VB 11.11 Vibrio tasmaniensis strain Carson D39 Vibrio cyclitrophicus NBRC 107756	99.8 99.8 99.7	NR_116067.1 NR_036929.1 AB682659.1	PQ176846
SU036	Benthosema glaciale	gut	Marine Broth	807	Pseudoalteromonas sp. strain W11 Pseudoalteromonas sp. strain S49 Pseudoalteromonas nigrifaciens strain CeD-2	100 100 100	MN889233.1 MN889221.1 MN889221.1	Pseudoalteromonas arctica A 37-1-2 Pseudoalteromonas nigrifaciens strain KMM 661 Pseudoalteromonas nigrifaciens strain NCIMB 8614	100 100 100	CP011026.1 CP011036.1 NR_026222.1	PQ176847
SU037	Benthosema glaciale	gut	Marine Broth	822	Pseudoalteromonas sp. strain W11 Pseudoalteromonas sp. strain S49 Pseudoalteromonas nigrifaciens strain CeD-2	100 100 100	MN889233.1 MN889221.1 MN889221.1	Pseudoalteromonas arctica A 37-1-2 Pseudoalteromonas nigrifaciens strain KMM 661 Pseudoalteromonas paragorgicola strain KMM 3548	100 100 100	CP011026.1 CP011036.1 NR_025654.1	PQ176848
SU038	Benthosema glaciale	gut	Marine Broth	867	Pseudoalteromonas sp. strain WN5 Pseudoalteromonas sp. strain W6 Pseudoalteromonas arctica, isolate Q71	100 100 100	MN889237.1 MN889228.1 LS482995.1	Pseudoalteromonas arctica A 37-1-2 Pseudoalteromonas translucida KMM 520 Pseudoalteromonas antarctica strain NF3	100 100 99.2	CP011025.1 CP011034.1 NR_029317.1	PQ176849
SU039	Benthosema glaciale	gut	Hastings	576	Psychrobacter sp. strain 1641 Psychrobacter sp. strain UP Psychrobacter fozii strain SCAU-052	99.8 99.8 99.8	MT585885.1 MN420817.1 MH464399.1	Psychrobacter fjordensis strain BSw21516B Psychrobacter fozii strain NF23 Psychrobacter immobilis strain NBRC 15733	99.7 99.7 98.8	NR_148330.1 NR_025531.1 NR_113805.1	PQ176850
SU040a	Benthosema glaciale	gut	Hastings	921	Psychrobacter sp. strain UP Psychrobacter fozii strain D4037 Psychrobacter fozii strain 20_KNS1_Sed_L1	100 100 99.9	MN420817.1 FJ161263.1 MN080174.1	Psychrobacter immobilis strain ATCC 43116 Psychrobacter fjordensis strain BSw21516B Psychrobacter fozii strain NF23	99.5 99.5 99.5	NR_118027.1 NR_148330.1 NR_025531.1	PQ176851
SU040b	Benthosema glaciale	gut	Hastings	981	Pseudoalteromonas sp. strain S26 Pseudoalteromonas sp. strain B35-3 Pseudoalteromonas arctica A 37-1-2	100 100 100	MN889201.1 MG388122.1 CP011025.1	Pseudoalteromonas arctica A 37-1-2 Pseudoalteromonas translucida KMM 520 Pseudoalteromonas citrea strain CIP 105339	100 100 99.0	CP011025.1 CP011034.1 AF529062.1	PQ176852
SU041	Benthosema glaciale	gut	Hastings	835	Pseudoalteromonas sp. strain W11 Pseudoalteromonas sp. strain S49 Pseudoalteromonas nigrifaciens strain CeD-2	100 100 100	MN889233.1 MN889221.1 MN220613.1	Pseudoalteromonas arctica A 37-1-2 Pseudoalteromonas nigrifaciens strain KMM 661 Pseudoalteromonas nigrifaciens strain NBRC 103036	100 100 100	CP011026.1 CP011036.1 NR_114188.1	PQ176853
SU042	Benthosema glaciale	gut	Wickerham	753	Pseudoalteromonas sp. H9 Pseudoalteromonas sp. SW5-6 Pseudoalteromonas elyakovii strain C 102	100 100 99.9	JN578479.1 FR744858.1 FJ200644.1	Pseudoalteromonas carrageenovora IAM 12662 strain ATCC43555T Pseudoalteromonas carrageenovora strain NBRC 12985 Pseudoalteromonas agarivorans DSM 14585	99.5 99.5 99.2	LT965929.1 NR_113605.1 CP011011.1	PQ176854
SU044	Benthosema glaciale	gut	Wickerham	846	Vibrio sp. strain 617 Vibrio sp. strain 222 Vibrio splendidus strain BST398	100 100 100	MN974037.1 MN974025.1 CP031055.1	Vibrio lentus strain CIP 107166 Vibrio lentus strain 4OM4T Vibrio kanaloae strain LMG 20539	100 99.9 99.8	NR_114982.1 NR_028926.1 NR_042468.1	PQ176855
SU045	Benthosema glaciale	gut	Wickerham	781	Pseudoalteromonas sp. strain GHS20 Pseudoalteromonas sp. strain GHS18 Pseudoalteromonas nigrifaciens strain CeD-2	100 100 99.9	MG770447.1 KX702262.1 MN220613.1	Pseudoalteromonas arctica A 37-1-2 Pseudoalteromonas nigrifaciens strain KMM 661 Pseudoalteromonas nigrifaciens strain NBRC 103036	99.9 99.9 99.9	CP011026.1 CP011036.1 NR_114188.1	PQ176856
SU047	Notoscopelus kroyeri	gill	Marine Broth	710	Pseudoalteromonas sp. strain 5315 Pseudoalteromonas sp. H9 Pseudoalteromonas elyakovii strain C 102	100 100 99.9	MH333259.1 JN578479.1 FJ200644.1	Pseudoalteromonas carrageenovora IAM 12662 strain ATCC43555T Pseudoalteromonas carrageenovora strain NBRC 12985 Pseudoalteromonas agarivorans DSM 14585	99.4 99.4 99.2	LT965929.1 NR_113605.1 CP011011.1	PQ176857
SU048	Notoscopelus kroyeri	gill	Marine Broth	802	Vibrio sp. strain 12e Vibrio sp. strain 10c Vibrio splendidus strain 6-2	100 100 100	MT484171.1 MT484161.1 MN945385.1	Vibrio splendidus strain LMG 4042 Vibrio splendidus strain ATCC 33125 Vibrio pomeroyi strain CAIM 578	99.6 99.3 99.3	NR_114888.1 NR_119060.1 MT759944.1	PQ176858
SU050	Notoscopelus kroyeri	gill	Hastings	771	Aliivibrio sp. strain EL58 Aliivibrio sp. H1309/4 Aliivibrio fischeri, strain: CG2	100 100 100	MF461376.1 LN871555.1 AB819695.1	Aliivibrio logei, strain 584 Aliivibrio salmonicida strain NCIMB 2262 Aliivibrio logei strain NCIMB 2252	99.6 99.6 99.6	LR813682.1 NR_116259.1 NR_116258.1	PQ176859
SU051	Notoscopelus kroyeri	gill	Hastings	817	Vibrio hemicentroti strain ME14A Vibrio sp. H1309/2.4+ Vibrio sp. VPAP23	99.9 99.9 99.9	KT792718.1 LN871537.1 KF880676.1	Vibrio splendidus strain LMG 4042 Vibrio kanaloae strain LMG 20539 Vibrio splendidus strain ATCC 33125	99.4 99.3 99.1	NR_114888.1 NR_042468.1 NR_119060.1	PQ176860
SU056	Notoscopelus kroyeri	gut	Marine Broth	937	Vibrio sp. S648 Vibrio splendidus strain BST398 Vibrio alginolyticus strain K08M4	100 99.9 99.9	FJ457326.1 CP031055.1 CP017916.1	Vibrio atlanticus strain VB 11.11 Vibrio tasmaniensis strain Carson D39 Vibrio cyclitrophicus NBRC 107756	99.7 99.6 99.4	NR_116067.1 NR_036929.1 AB682659.1	PQ176861
SU058	Notoscopelus kroyeri	gut	Hastings	915	Pseudoalteromonas sp. strain W11 Pseudoalteromonas sp. strain S49 Pseudoalteromonas nigrifaciens strain CeD-2	100 100 100	MN889233.1 MN889221.1 MN220613.1	Pseudoalteromonas arctica A 37-1-2 Pseudoalteromonas nigrifaciens strain KMM 661 Pseudoalteromonas nigrifaciens strain NBRC 103036	100 100 100	CP011026.1 CP011036.1 NR_114188.1	PQ176862
SU059	Notoscopelus kroyeri	gut	Hastings	863	Vibrio sp. strain 617 Vibrio sp. strain 222 Vibrio splendidus strain BST398	100 100 100	MN974037.1 MN974025.1 CP031055.1	Vibrio lentus strain CIP 107166 Vibrio lentus strain 4OM4T Vibrio kanaloae strain LMG 20539	100 99.9 99.8	NR_114982.1 NR_028926.1 NR_042468.1	PQ176863
SU061	Notoscopelus kroyeri	gut	Hastings	798	Pseudoalteromonas sp. strain W11 Pseudoalteromonas sp. strain S49 Pseudoalteromonas nigrifaciens strain CeD-2	100 100 100	MN889233.1 MN889221.1 MN220613.1	Pseudoalteromonas arctica A 37-1-2 Pseudoalteromonas nigrifaciens strain KMM 661 Pseudoalteromonas nigrifaciens strain NBRC 103036	100 100 100	CP011026.1 CP011036.1 NR_114188.1	PQ176864
SU063	Notoscopelus kroyeri	gut	Wickerham	966	Marinomonas arenicola strain LPB0063 Marinomonas sp. SW3-1 Marinomonas arenicola strain KMM 3893	99.7 99.6 99.0	KT972719.1 FR744841.1 NR_112826.1	Marinomonas arenicola strain KMM 3893 Marinomonas pollencensis strain IVIA-Po-185 Marinomonas foliarum strain IVIA-Po-155	99.0 98.0 97.1	NR_112826.1 NR_116231.1 NR_116234.1	PQ176865
SU064	Notoscopelus kroyeri	gut	Wickerham	720	Pseudoalteromonas sp. strain N4 Pseudoalteromonas sp. strain GHS20 Pseudoalteromonas nigrifaciens strain CeD-2	100 99.9 99.7	MN889176.1 MG770447.1 MN220613.1	Pseudoalteromonas arctica A 37-1-2 Pseudoalteromonas nigrifaciens strain KMM 661 Pseudoalteromonas nigrifaciens strain NBRC 103036	99.7 99.7 99.7	CP011026.1 CP011036.1 NR_114188.1	PQ176866
SU067	Notoscopelus kroyeri	gill	Marine Broth	960	Pseudoalteromonas sp. strain S19 Pseudoalteromonas sp. strain H26 Pseudoalteromonas translucida strain HM_123	100 100 100	MN889194.1 MN889134.1 MZ311812.1	Pseudoalteromonas arctica A 37-1-2 Pseudoalteromonas translucida KMM 520 Pseudoalteromonas citrea strain CIP 105339	99.8 99.8 99.2	CP011025.1 CP011034.1 AF082563.1	PQ176867
SU068	Notoscopelus kroyeri	gill	Hastings	891	Pseudoalteromonas sp. strain W11 Pseudoalteromonas sp. strain S49 Pseudoalteromonas nigrifaciens strain CeD-2	100 100 100	MN889233.1 MN889221.1 MN889221.1	Pseudoalteromonas arctica A 37-1-2 Pseudoalteromonas nigrifaciens strain KMM 661 Pseudoalteromonas nigrifaciens strain NBRC 103036	100 100 100	CP011026.1 CP011036.1 NR_114188.1	PQ176868
SU069	Notoscopelus kroyeri	gill	Hastings	944	Pseudoalteromonas sp. strain W11 Pseudoalteromonas sp. strain S49 Pseudoalteromonas nigrifaciens strain CeD-2	100 100 100	MN889233.1 MN889221.1 MN889221.1	Pseudoalteromonas arctica A 37-1-2 Pseudoalteromonas nigrifaciens strain KMM 661 Pseudoalteromonas nigrifaciens strain NBRC 103036	100 100 100	CP011026.1 CP011036.1 NR_114188.1	PQ176869
SU070	Notoscopelus kroyeri	gill	Wickerham	875	Pseudoalteromonas sp. B2 Pseudoalteromonas sp. ANT9388 Pseudoalteromonas nigrifaciens strain CeD-2	100 100 99.9	EU100392.1 AY167333.1 MN220613.1	Pseudoalteromonas arctica A 37-1-2 Pseudoalteromonas nigrifaciens strain KMM 661 Pseudoalteromonas nigrifaciens strain NBRC 103036	100 100 100	CP011026.1 CP011036.1 NR_114188.1	PQ176870
SU071	Notoscopelus kroyeri	gill	Wickerham	932	Pseudoalteromonas sp. strain W11 Pseudoalteromonas sp. strain S49 Pseudoalteromonas nigrifaciens strain CeD-2	100 100 100	MN889233.1 MN889221.1 MN889221.1	Pseudoalteromonas arctica A 37-1-2 Pseudoalteromonas nigrifaciens strain KMM 661 Pseudoalteromonas paragorgicola strain KMM 3548	100 100 100	CP011026.1 CP011036.1 NR_025654.1	PQ176871
SU072	Notoscopelus kroyeri	gut	Marine Broth	843	Pseudoalteromonas sp. A-3-1 Pseudoalteromonas sp. BSi20674 Pseudoalteromonas arctica strain HG G7.3	100 100 99.9	KF934456.1 DQ517881.1 MG681166.1	Pseudoalteromonas arctica strain A 37-1-2 Pseudoalteromonas citrea strain CIP 105339 Pseudoalteromonas nigrifaciens strain KMM 661	99.6 99.6 99.5	NR_043959.1 AF529062.1 CP011036.1	PQ176872
SU073	Notoscopelus kroyeri	gut	Marine Broth	1080	Psychrobacter fjordensis strain BSw21516B Psychrobacter fozii strain NF23 Psychrobacter aquimaris strain SW-210	99.54 99.54 99.35	NR_148330.1 NR_025531.1 NR_043140.1	Psychrobacter fjordensis strain BSw21516B Psychrobacter fozii strain NF23 Psychrobacter aquimaris strain SW-210	99.54 99.54 99.35	NR_148330.1 AJ430827.1 NR_043140.1	PQ176873
SU075	Notoscopelus kroyeri	gut	Marine Broth	862	Pseudoalteromonas sp. strain H29 Pseudoalteromonas sp. strain H7 Pseudoalteromonas nigrifaciens strain HM-1	100 100 100	MN889137.1 MN889121.1 MH550140.1	Pseudoalteromonas arctica A 37-1-2 Pseudoalteromonas nigrifaciens strain KMM 661 Pseudoalteromonas nigrifaciens strain NCIMB 8614	100 100 100	CP011026.1 CP011036.1 NR_026222.1	PQ176874
SU076	Notoscopelus kroyeri	gut	Hastings	861	Psychromonas sp. #CK-3 Alteromonas sp. WED7C Psychromonas arctica strain Pull 5.3	100 99.7 99.7	AB893933.1 AY536572.1 NR_028821.1	Psychromonas arctica strain Pull 5.3 Psychromonas aquatilis strain M1A1 Psychromonas profunda strain 2825	99.7 98.4 95.7	NR_028821.1 NR_156934.1 NR_025506.1	PQ176875
SU082	Notoscopelus kroyeri	gut	Wickerham	826	Shewanella sp. HM13 Shewanella sp. strain Arc7-138 Shewanella livingstonensis strain LMG 19866	100 100 100	LC461000.1 MN784327.1 MK131328.1	Shewanella livingstonensis strain LMG 19866 Shewanella vesiculosa strain M7 Shewanella livingstonensis strain NF22	100 100 99.9	CP034015.1 NR_042710.1 NR_025443.1	PQ176876
SU084	Stomias boa ferox	gut	Marine Broth	850	Cellulophaga sp. SW5-7 Cellulophaga fucicola strain HK10 Cellulophaga fucicola strain NN015860	100 100 100	FR744859.1 EU939693.1 NR_025287.1	Cellulophaga fucicola strain NN015860 Cellulophaga lytica strain DSM 7489 Cellulophaga lytica strain NBRC 14961	100 97.9 97.7	NR_025287.1 NR_074464.1 NR_112973.1	PQ176877
SU085a	Stomias boa ferox	gut	Marine Broth	824	Pseudoalteromonas sp. strain W11 Pseudoalteromonas sp. strain S49 Pseudoalteromonas nigrifaciens strain CeD-2	100 100 100	MN889233.1 MN889221.1 MN220613.1	Pseudoalteromonas arctica A 37-1-2 Pseudoalteromonas nigrifaciens strain KMM 661 Pseudoalteromonas nigrifaciens strain NCIMB 8614	100 100 100	CP011026.1 CP011036.1 NR_026222.1	PQ176878
SU085b	Stomias boa ferox	gut	Marine Broth	927	Vibrio sp. strain 43SlOp Vibrio sp. 1808 Vibrio casei DSM 22364	100 100 99.6	KX108996.1 KF444403.1 AP018681.1	Vibrio casei DSM 22364 Vibrio casei WS 4539 Vibrio aphrogenes strain CA-1004	99.6 99.2 96.7	AP018681.1 NR_116870.1 NR_156027.1	PQ176879
SU086	Stomias boa ferox	gut	Hastings	804	Pseudoalteromonas sp. strain W11 Pseudoalteromonas sp. strain S49 Pseudoalteromonas nigrifaciens strain CeD-2	100 100 100	MN889233.1 MN889221.1 MN220613.1	Pseudoalteromonas arctica A 37-1-2 Pseudoalteromonas nigrifaciens strain KMM 661 Pseudoalteromonas nigrifaciens strain NBRC 103036	100 100 100	CP011026.1 CP011036.1 NR_114188.1	PQ176880
SU087	Stomias boa ferox	gut	Wickerham	1028	Psychrobacter sp. strain 874 Psychrobacter sp. KJF9-2 Psychrobacter fjordensis strain BSw21516B	100 100 100	MT585841.1 JQ800140.1 NR_148330.1	Psychrobacter fjordensis strain BSw21516B Psychrobacter fozii strain NF23 Psychrobacter glaciei strain BIc20019	100 100 99.5	NR_148330.1 NR_025531.1 NR_148850.1	PQ176881
SU088	Stomias boa ferox	gut	Wickerham	859 (not very pure)	Pseudoalteromonas sp. FI 2-6 Pseudoalteromonas sp. ArcB853013 Pseudoalteromonas translucida strain PC D9.3	99.8 99.8 99.7	KF266768.1 HQ882792.1 MG681182.1	Pseudoalteromonas arctica A 37-1-2 Pseudoalteromonas translucida KMM 520 Pseudoalteromonas antarctica strain NF3	99.7 99.1 98.8	CP011025.1 NR_025655.1 NR_029317.1	PQ176882
SU089	Stomias boa ferox	gut	Wickerham	1027	Pseudoalteromonas sp. strain S49 Pseudoalteromonas sp. strain S14 Pseudoalteromonas nigrifaciens strain CeD-2	100 100 100	MN889221.1 MN889189.1 MN220613.1	Pseudoalteromonas arctica A 37-1-2 Pseudoalteromonas nigrifaciens strain KMM 661 Pseudoalteromonas nigrifaciens strain NBRC 103036	100 100 100	CP011026.1 CP011036.1 NR_114188.1	PQ176883
SU090	Stomias boa ferox	gut	Wickerham	919	Pseudoalteromonas sp. strain 1643 Pseudoalteromonas sp. strain WN1 Pseudoalteromonas arctica strain 628	99.9 99.9 99.9	MT585886.1 MN889234.1 MN841765.1	Pseudoalteromonas arctica strain A 37-1-2 Pseudoalteromonas citrea strain CIP 105339 Pseudoalteromonas translucida KMM 520	99.9 99.9 99.8	NR_043959.1 AF529062.1 CP011034.1	PQ176884
SU091	Chauliodus sloani	gut	Marine Broth	967	Pseudoalteromonas sp. strain S48 Pseudoalteromonas sp. strain S46 Pseudoalteromonas arctica strain 10.27	100 100 99.8	MN889220.1 MN889219.1 KX417159.1	Pseudoalteromonas arctica A 37-1-2 Pseudoalteromonas translucida KMM 520 Pseudoalteromonas nigrifaciens strain KMM 661	99.6 99.6 99.4	CP011025.1 CP011034.1 CP011036.1	PQ176885
SU092	Chauliodus sloani	gut	Marine Broth	848	Pseudoalteromonas sp. strain 1643 Pseudoalteromonas sp. strain WN1 Pseudoalteromonas arctica strain 628	99.9 99.9 99.9	MT585886.1 MN889234.1 MN841765.1	Pseudoalteromonas arctica strain A 37-1-2 Pseudoalteromonas citrea strain CIP 105339 Pseudoalteromonas translucida KMM 520	100 100 100	NR_043959.1 AF529062.1 CP011034.1	PQ176886
SU093	Chauliodus sloani	gut	Marine Broth	1036	Psychrobacter nivimaris strain 88/2-7 Psychrobacter proteolyticus strain DSM 15333 Psychrobacter muriicola strain 2pS	100 99.81 99.71	NR_028948.1 NR_117632.1 NR_114669.1	Psychrobacter nivimaris strain 88/2-7 Psychrobacter muriicola strain 2pS Psychrobacter piscatorii strain T-3-2	100 99.71 99.32	NR_028948.1 NR_114669.1 NR_112807.1	PQ176887
SU094	Chauliodus sloani	gut	Hastings	928	Vibrio sp. B1.19 Vibrio litoralis strain MANO22D Vibrio aphrogenes strain CA-1004	99.78 99.01 98.04	NR_180997.1 NR_043545.1 NR_156027.1	Vibrio hibernica strain B1.19 Vibrio litoralis strain MANO22D Vibrio aphrogenes strain CA-1004	99.78 99.01 98.04	NR_180997.1 NR_043545.1 NR_156027.1	PQ176888
SU096	Chauliodus sloani	gut	Wickerham	1000	Pseudoalteromonas sp. strain S21 Pseudoalteromonas sp. strain L30 Pseudoalteromonas nigrifaciens strain CeD-2	100 100 99.9	MN889196.1 MN889171.1 MN220613.1	Pseudoalteromonas elyakovii strain KMM 162 Pseudoalteromonas arctica A 37-1-2 Pseudoalteromonas nigrifaciens strain KMM 661	99.9 99.9 99.9	NR_028722.1 CP011026.1 CP011036.1	PQ176889
SU098	Chauliodus sloani	gut	Wickerham	885	Pseudoalteromonas sp. strain W11 Pseudoalteromonas sp. strain S49 Pseudoalteromonas nigrifaciens strain CeD-2	100 100 100	MN889233.1 MN889221.1 MN220613.1	Pseudoalteromonas arctica A 37-1-2 Pseudoalteromonas nigrifaciens strain KMM 661 Pseudoalteromonas nigrifaciens strain NBRC 103036	100 100 100	CP011026.1 CP011036.1 NR_114188.1	PQ176890
SU101	Water	water	Marine Broth	996	Joostella atrarenae strain M1-2 Joostella sp. S279 Joostella atrarenae strain F2_3	100 100 99.9	NR_117411.1 FJ457255.1 MN481017.1	Joostella atrarenae strain M1-2 Joostella marina strain En5 Frondibacter aureus strain A5Q-67	100 96.5 93.7	NR_117411.1 NR_044346.1 NR_134733.1	PQ176891
SU102	Water	water	Marine Broth	887	Alteromonas sp. strain 102 Alteromonas naphthalenivorans strain W15 Alteromonas sp. strain DB101	100 100 100	MK967076.1 MN746143.1 MG891892.1	Alteromonas naphthalenivorans strain SN2 Alteromonas stellipolaris strain LMG 21861 Alteromonas addita strain R10SW13	100 99.6 99.2	CP002339.1 CP013926.1 CP014322.1	PQ176892
SU103	Water	water	Marine Broth	845	Sulfitobacter sp. strain 204 Sulfitobacter pontiacus strain ROA021 Sulfitobacter sp. strain MBL0302	100 100 100	MK967175.1 MT510151.1 MT187836.1	Sulfitobacter pontiacus strain DSM 10014 Sulfitobacter pontiacus strain ChLG-10 Sulfitobacter marinus strain SW-265	100 99.8 98.7	MW198180.1 NR_026418.1 NR_043936.1	PQ176893
SU104	Water	water	Hastings	1018	Alteromonas sp. strain 102 Alteromonas naphthalenivorans strain W15 Alteromonas sp. strain DB101	100 100 100	MK967076.1 MN746143.1 MG891892.1	Alteromonas naphthalenivorans strain SN2 Alteromonas stellipolaris strain LMG 21861 Alteromonas addita strain R10SW13	100 99.6 99.2	CP002339.1 CP013926.1 CP014322.1	PQ176894
SU105	Water	water	Hastings	958	Paraglaciecola chathamensis strain GHNY-2 Paraglaciecola chathamensis strain GHNY-1 Glaciecola sp. 4H-3-7+YE-5	99.9 99.9 99.9	MH261368.1 MH261367.1 CP002526.1	Paraglaciecola chathamensis S18K6 Paraglaciecola oceanifecundans strain 162Z-12 Paraglaciecola agarilytica strain NO2	99.8 99.7 99.7	NR_041397.1 NR_134124.1 NR_043956.1	PQ176895
SU106	Water	water	Wickerham	982	Sulfitobacter sp. strain 204 Sulfitobacter pontiacus strain ROA021 Sulfitobacter sp. strain MBL0302	100 100 100	MK967175.1 MT510151.1 MT187836.1	Sulfitobacter pontiacus strain ChLG-10 Sulfitobacter pontiacus strain DSM 10014 Sulfitobacter marinus strain SW-265	99.7 100 98.4	NR_026418.1 MW198180.1 NR_043936.1	PQ176896
SU108	Water	water	Wickerham	1058	Psychrobacter okhotskensis, isolate KFS_Zn1 Psychrobacter luti strain PAMC 27119 Psychrobacter sp. AECF-17a	100 100 100	LT852800.1 KJ475195.1 JQ618831.1	Psychrobacter okhotskensis strain MD17 Psychrobacter adeliensis strain DSM 15333 Psychrobacter arcticus strain 273-4	100 99.7 99.6	NR_024806.1 NR_117631.1 NR_075054.1	PQ176897
SU109	Water	water	Marine Broth	983	Paraglaciecola chathamensis S18K6 Paraglaciecola agarilytica strain 162Z-12 Paraglaciecola agarilytica strain NO2	99.80 99.69 99.70	NR_041397.1 NR_134124.1 NR_043956.1	Paraglaciecola chathamensis strain GHNY-2 Paraglaciecola chathamensis strain GHNY-1 Glaciecola sp. 4H-3-7+YE-5	99.9 99.9 99.9	MH261368.1 MH261367.1 CP002526.1	PQ176898
SU111	Water	water	Marine Broth	872	Photobacterium carnosum strain TMW 2.2021 Photobacterium kishitanii strain pjapo.1.1 Photobacterium phosphoreum strain NBRC 103031	100 99.89 99.89	NR_156814.1 NR_042852.1 NR_114184.1	Photobacterium carnosum strain TMW 2.2021 Photobacterium kishitanii strain pjapo.1.1 Photobacterium phosphoreum strain NBRC 103031	100 99.89 99.89	NR_156814.1 NR_042852.1 NR_114184.1	PQ176899
SU113	Water	water	Marine Broth	946	Pseudoalteromonas sp. NBRC 107703 Pseudoalteromonas sp. strain LMB006 Pseudoalteromonas denitrificans strain Nygaard 1977	99.7 99.4 99.3	AB682654.1 MW325343.1 NR_044866.1	Pseudoalteromonas denitrificans strain Nygaard 1977 Pseudoalteromonas aurantia strain ATCC 33046 Pseudoalteromonas tunicata strain D2	99.3 95.5 95.4	NR_044866.1 NR_026219.1 CP031961.1	PQ176900
SU115	Water	water	Marine Broth	929	Psychrobacter okhotskensis, isolate KFS_Zn1 Psychrobacter luti strain PAMC 27119 Psychrobacter sp. AECF-17a	100 100 100	LT852800.1 KJ475195.1 JQ618831.1	Psychrobacter okhotskensis strain MD17 Psychrobacter adeliensis strain DSM 15333 Psychrobacter arcticus strain 273-4	100 99.7 99.6	NR_024806.1 NR_117631.1 NR_075054.1	PQ176901
SU116	Water	water	Hastings	972	Paraglaciecola chathamensis strain GHNY-2 Glaciecola sp. 4H-3-7+YE-5 Glaciecola sp. MOLA 37	99.9 99.9 99.9	MH261368.1 CP002526.1 AM990813.1	Paraglaciecola chathamensis S18K6 Paraglaciecola oceanifecundans strain 162Z-12 Paraglaciecola agarilytica strain NO2	99.8 99.7 99.7	NR_041397.1 NR_134124.1 NR_043956.1	PQ176902
SU117	Water	water	Hastings	643	Psychrobacter sp. strain D1 Psychrobacter okhotskensis strain BBCC2579 Psychrobacter okhotskensis, isolate KFS_Zn4	100 100 100	MN480548.1 MK224727.1 LT852803.1	Psychrobacter okhotskensis strain MD17 Psychrobacter adeliensis strain DSM 15333 Psychrobacter urativorans strain DSM 14009	100 99.8 99.5	NR_024806.1 NR_117631.1 NR_042221.1	PQ176903
SU118	Water	water	Wickerham	970	Sulfitobacter litoralis strain PHE2 Sulfitobacter litoralis strain JB 209 Sulfitobacter sp. MBEF09	100 100 100	KY508328.1 KJ939484.1 AB733557.1	Sulfitobacter litoralis strain Iso 3 Sulfitobacter marinus strain SW-265 Sulfitobacter porphyrae strain SCM-1	100 99.0 98.7	NR_043547.1 NR_043936.1 NR_125460.1	PQ176904
SU119	Water	water	Wickerham	803	Paraglaciecola chathamensis strain GHNY-2 Paraglaciecola chathamensis strain GHNY-1 Glaciecola sp. 4H-3-7+YE-5	99.9 99.9 99.9	MH261368.1 MH261367.1 CP002526.1	Paraglaciecola agarilytica strain NO2 Paraglaciecola chathamensis S18K6 Paraglaciecola oceanifecundans strain 162Z-12	99.8 99.8 99.6	NR_043956.1 NR_041397.1 NR_134124.1	PQ176905
SU120	Water	water	Wickerham	997	Joostella atrarenae strain M1-2 Joostella sp. S279 Joostella atrarenae strain F2_3	100 100 99.9	NR_117411.1 FJ457255.1 MN481017.1	Joostella atrarenae strain M1-2 Joostella marina strain En5 Frondibacter aureus strain A5Q-67	100 96.5 93.7	NR_117411.1 NR_044346.1 NR_134733.1	PQ176906
SU121	Water	water	Wickerham	900	Alteromonas sp. strain mcm7 Alteromonas stellipolaris Alteromonas sp. strain DB138	100 100 100	MH260528.1 LR218097.1 MG891912.1	Alteromonas naphthalenivorans strain SN2 Alteromonas stellipolaris strain LMG 21861 Alteromonas gracilis	100 100 99.0	CP002339.1 CP013926.1 AB920393.1	PQ176907
SU202	Notoscopelus kroyeri	gill	Marine Broth	812	Shewanella schlegeliana, isolate Q72 Vibrio tasmaniensis, isolate Q63 Shewanella sp. S-RA-6	100 100 100	LS482996.1 LS482987.1 LC416554.1	Shewanella abyssi strain c941 Shewanella halifaxensis HAW-EB4 Shewanella pealeana strain ATCC 700345	99.0 98.9 98.9	NR_041290.1 NR_074822.1 NR_074821.1	PQ176908
SU203	Notoscopelus kroyeri	gill	Marine Broth	959	Lacinutrix undariae strain W-BA8 Lacinutrix undariae strain CECT 8671 Lacinutrix jangbogonensis strain PAMC 27137	99.9 99.2 95.7	NR_136819.1 MT760308.1 NR_134754.1	Lacinutrix undariae strain W-BA8 Lacinutrix undariae strain CECT 8671 Lacinutrix jangbogonensis strain PAMC 27137	99.9 99.2 95.7	NR_136819.1 MT760308.1 NR_134754.1	PQ176909
SU204	Notoscopelus kroyeri	gill	Marine Broth	822	Vibrio sp. VPAP16 Vibrio sp. strain CP129 Vibrio hemicentroti strain ME14A	100 99.9 99.8	KF880674.1 MH061227.1 KT792718.1	Vibrio kanaloae strain LMG 20539 Vibrio splendidus strain LMG 4042 Vibrio lentus strain CIP 107166	99.4 99.4 99.4	NR_042468.1 NR_042156.1 NR_114982.1	PQ176910
SU205	Notoscopelus kroyeri	gill	Marine Broth	995	Psychrobacter sp. strain AsK2 Psychrobacter sp. strain S35 Psychrobacter cibarius, isolate 1U	100 100 100	MK560045.1 MH714669.1 LK391538.1	Psychrobacter cibarius strain JG-219 Psychrobacter urativorans strain DSM 14009 Psychrobacter immobilis strain DSM 7229	100 99.5 99.4	NR_043057.1 NR_042221.1 NR_114798.1	PQ176911
SU206	Notoscopelus kroyeri	gill	Marine Broth	970	Persicivirga sp. CBA3201 Nonlabens xylanidelens strain SW256 Donghaeana sp. FI 7-10	99.4 99.4 99.3	JQ764564.1 NR_117549.1 KF365477.1	Nonlabens xylanidelens strain SW256 Nonlabens dokdonensis DSW-6 Nonlabens aestuariivivens strain OITF-31	99.4 97.9 97.5	NR_117549.1 CP001397.1 NR_156886.1	PQ176912
SU208	Notoscopelus kroyeri	gill	Hastings	995	Arthrobacter sp. R-36371 Arthrobacter sp. s70A1b Arthrobacter rhombi strain NJES-58	99.8 99.7 08.9	FR682677.1 KR067654.1 KX056044.1	Arthrobacter rhombi strain F98.3HR69 Arthrobacter ginkgonis strain SYP-A7299 Arthrobacter halodurans strain JSM 078085	98.6 97.6 97.2	NR_026448.1 NR_156061.1 MK424278.1	PQ176913
SU210	Notoscopelus kroyeri	gill	Hastings	901	Pseudoalteromonas sp. 1942 Pseudoalteromonas sp. strain 5315 Pseudoalteromonas carrageenovora strain C17	99.6 99.5 99.3	KX233664.1 MH333259.1 MN746244.1	Pseudoalteromonas agarivorans DSM 14585 Pseudoalteromonas espejiana strain ATCC 29659 Pseudoalteromonas hodoensis strain H7	99.3 99.3 99.3	CP011011.1 CP011028.1 NR_126232.1	PQ176914
SU211	Notoscopelus kroyeri	gill	Hastings	947	Vibrio toranzoniae strain 2-2 Vibrio toranzoniae strain 7-4 Vibrio sp. strain 10Zx	100 100 100	MT510186.1 MN945290.1 KX108990.1	Vibrio toranzoniae strain Vb 10.8 Vibrio toranzoniae strain CECT 7225 Vibrio pomeroyi strain CAIM 578	99.9 99.8 99.7	NR_117680.1 EU541606.1 MT759944.1	PQ176915
SU212	Notoscopelus kroyeri	gill	Wickerham	892	Polaribacter sp. W-2 Polaribacter sp. CAM006 Polaribacter irgensii strain ANT9243	100 99.8 98.9	DQ923436.1 AY586528.1 AY167325.1	Polaribacter irgensii strain 23-P Polaribacter marinaquae strain RZW3-2 Polaribacter filamentus strain 215	97.9 97.5 97.2	NR_044733.2 NR_152672.1 NR_026041.1	PQ176916
SU215	Notoscopelus kroyeri	gill	Wickerham	915	Vibrio sp. strain 10c Vibrio sp. strain 6e Vibrio sp. strain 6c	100 100 100	MT484161.1 MT484153.1 MT484151.1	Vibrio bathopelagicus strain Sal10 Vibrio syngnathi strain K08M4 Vibrio splendidus strain ATCC 33125	100 100 100	CP062500.1 CP017917.1 NR_119060.1	PQ176917
SU216	Notoscopelus kroyeri	gill	Wickerham	932	Pseudoalteromonas sp. strain W11 Pseudoalteromonas sp. strain S49 Pseudoalteromonas nigrifaciens strain CeD-2	100 100 100	MN889233.1 MN889221.1 MN220613.1	Pseudoalteromonas arctica A 37-1-2 Pseudoalteromonas nigrifaciens strain KMM 661 Pseudoalteromonas nigrifaciens strain NBRC 103036	100 100 99.9	CP011026.1 CP011036.1 NR_114188.1	PQ176918
SU218	Notoscopelus kroyeri	gill	Wickerham	393	Pseudoalteromonas sp. strain GAMAL14 SWC Pseudoalteromonas sp. strain GAMAL3 SWC Pseudoalteromonas carrageenovora strain C7	100 100 100	MT634734.1 MT634729.1 MN746256.1	Pseudoalteromonas arctica A 37-1-2 Pseudoalteromonas issachenkonii strain KMM 3549 Pseudoalteromonas tetraodonis strain GFC	100 100 100	CP011026.1 CP011030.1 CP011041.1	PQ176919
SU219	Notoscopelus kroyeri	gill	Wickerham	858	Vibrio logei strain 15382 Aliivibrio sp. a7vep-10 Aliivibrio logei isolate AV10/2007	100 100 99	AY292932.1 LR813680.1 EU257754.1	Aliivibrio salmonicida strain NCIMB 2262 Aliivibrio logei Aliivibrio logei strain ATCC 29985	99 100 100	NR_116259.1 LR813682.1 NR_116249.1	PQ176920
SU220	Notoscopelus kroyeri	gut	Marine Broth	1050	Pseudoalteromonas sp. strain W11 Pseudoalteromonas sp. strain S49 Pseudoalteromonas nigrifaciens strain CeD-2	100 100 100	MN889233.1 MN889221.1 MN220613.1	Pseudoalteromonas arctica A 37-1-2 Pseudoalteromonas nigrifaciens strain KMM 661 Pseudoalteromonas elyakovii strain KMM 162	100 100 100	CP011026.1 CP011036.1 NR_028722.1	PQ176921
SU221	Notoscopelus kroyeri	gut	Marine Broth	900	Psychrobacter sp. OK1 Psychrobacter glacincola strain JS9 Psychrobacter sp. BM06	99.6 99.6 99.4	AB302184.1 FJ205744.1 KP172202.1	Psychrobacter luti strain NF11 Psychrobacter arcticus strain 273-4 Psychrobacter glacincola strain DSM 12194	98.7 98.6 98.6	NR_025532.1 NR_075054.1 NR_042076.1	PQ176922
SU222	Notoscopelus kroyeri	gut	Marine Broth	920	Arthrobacter alpinus strain 8 Arthrobacter sp. MAT3885 Arthrobacter sp. IARI-L-105	99.6 99.6 99.6	KF923418.1 JQ814624.1 JN411450.1	Arthrobacter alpinus strain S6-3 Arthrobacter alpinus strain DSM 22274(T) Arthrobacter cryoconiti strain Cr6-08	99.5 99.1 99.0	NR_117254.1 MW228827.1 MW228835.1	PQ176923
SU223	Notoscopelus kroyeri	gut	Marine Broth	1011	Psychrobacter sp. strain AsK2 Psychrobacter sp. strain S35 Psychrobacter cibarius, isolate 1U	100 100 100	MK560045.1 MH714669.1 LK391538.1	Psychrobacter cibarius strain JG-219 Psychrobacter urativorans strain DSM 14009 Psychrobacter immobilis strain DSM 7229	100 99.5 99.4	NR_043057.1 NR_042221.1 NR_114798.1	PQ176924
SU225	Notoscopelus kroyeri	gut	Hastings	994	Pseudoalteromonas sp. strain W11 Pseudoalteromonas sp. strain S49 Pseudoalteromonas nigrifaciens strain CeD-2	100 100 100	MN889233.1 MN889221.1 MN220613.1	Pseudoalteromonas arctica A 37-1-2 Pseudoalteromonas nigrifaciens strain KMM 661 Pseudoalteromonas nigrifaciens strain NBRC 103036	100 100 99.9	CP011026.1 CP011036.1 NR_114188.1	PQ176925
SU226	Notoscopelus kroyeri	gut	Hastings	719	Pseudoalteromonas sp. strain 5315 Pseudoalteromonas hodoensis strain ML-16 Pseudoalteromonas sp. H9	100 100 100	MH333259.1 OP522087.1 JN578479.1	Pseudoalteromonas carrageenovora IAM 12662 strain ATCC43555T Pseudoalteromonas carrageenovora strain NBRC 12985 Pseudoalteromonas agarivorans DSM 14585	100 100 100	LT965929.1 NR_113605.1 CP011011.1	PQ176926
SU230	Notoscopelus kroyeri	gut	Wickerham	1085	Psychrobacter sp. strain CJKOP-98 Psychrobacter glacincola strain OUCMDZ4202 Psychrobacter aquimaris strain A4N01	100 100 100	MF537143.1 KU579265.1 MW559216.1	Psychrobacter aquimaris strain SW-210 Psychrobacter nivimaris strain 88/2-7 Psychrobacter adeliensis strain DSM 15333	99.6 99.5 99.3	NR_043140.1 NR_028948.1 NR_117632.1	PQ176927
SU231	Notoscopelus kroyeri	gut	Wickerham	812	Pseudoalteromonas sp. strain W11 Pseudoalteromonas sp. strain S49 Pseudoalteromonas nigrifaciens strain CeD-2	99.9 99.9 99.9	MN889233.1 MN889221.1 MN220613.1	Pseudoalteromonas arctica A 37-1-2 Pseudoalteromonas nigrifaciens strain KMM 661 Pseudoalteromonas paragorgicola strain KMM 3548	99.9 99.9 99.9	CP011026.1 CP011036.1 NR_025654.1	PQ176928
SU232	Notoscopelus kroyeri	gill	Marine Broth	958	Pseudoalteromonas sp. strain WN8 Pseudoalteromonas sp. strain L33 Pseudoalteromonas neustonica strain PAMC 28425	100 100 100	MN889240.1 MN889174.1 NR_151996.1	Pseudoalteromonas neustonica strain PAMC 28425 Pseudoalteromonas prydzensis strain MB8-11 Pseudoalteromonas mariniglutinosa strain KMM 3635	100 98.3 97.8	NR_151996.1 NR_044803.1 NR_028992.1	PQ176929
SU234	Notoscopelus kroyeri	gill	Marine Broth	931	Pseudoalteromonas sp. H9 Pseudoalteromonas sp. strain 5315 Pseudoalteromonas elyakovii strain C 102	99.9 100 98.9	JN578479.1 MH333259.1 FJ200644.1	Pseudoalteromonas carrageenovora IAM 12662 strain ATCC43555T Pseudoalteromonas carrageenovora strain NBRC 12985 Pseudoalteromonas hodoensis strain H7	98.8 98.8 98.7	LT965929.1 NR_113605.1 NR_126232.1	PQ176930
SU235	Notoscopelus kroyeri	gill	Marine Broth	1031	Pseudoalteromonas sp. strain W11 Pseudoalteromonas sp. strain S49 Pseudoalteromonas nigrifaciens strain CeD-2	100 100 100	MN889233.1 MN889221.1 MN220613.1	Pseudoalteromonas arctica A 37-1-2 Pseudoalteromonas nigrifaciens strain KMM 661 Pseudoalteromonas nigrifaciens strain NBRC 103036	100 100 99.9	CP011026.1 CP011036.1 NR_114188.1	PQ176931
SU236	Notoscopelus kroyeri	gill	Hastings	1002	Pseudoalteromonas sp. strain W11 Pseudoalteromonas sp. strain S49 Pseudoalteromonas nigrifaciens strain CeD-2	100 100 100	MN889233.1 MN889221.1 MN220613.1	Pseudoalteromonas arctica A 37-1-2 Pseudoalteromonas nigrifaciens strain KMM 661 Pseudoalteromonas nigrifaciens strain NBRC 103036	100 100 100	CP011026.1 CP011036.1 NR_114188.1	PQ176932
SU237	Notoscopelus kroyeri	gill	Hastings	663	Pseudoalteromonas tetraodonis strain LXF3 Pseudoalteromonas spiralis strain ACFF1 Pseudoalteromonas sp. strain SYS-Y81	100 100 100	OR740552.1 ON908586.1 PP087878.1	Pseudoalteromonas arctica A 37-1-2 Pseudoalteromonas issachenkonii strain KMM 3549 Pseudoalteromonas tetraodonis strain GFC	100 100 100	CP011026.1 CP011030.1 CP011041.1	PQ176933
SU238	Notoscopelus kroyeri	gill	Hastings	574	Pseudoalteromonas sp. strain S34 Pseudoalteromonas sp. strain L15 Pseudoalteromonas carrageenovora strain C7	100 100 100	MN889208.1 MN889157.1 MN746256.1	Pseudoalteromonas issachenkonii strain KMM 3549 Pseudoalteromonas tetraodonis strain GFC Pseudoalteromonas issachenkonii strain KCTC 12958	100 100 100	CP011030.1 CP011041.1 CP013350.1	PQ176934
SU239	Notoscopelus kroyeri	gill	Wickerham	970	Psychrobacter aquimaris strain SYR26 Psychrobacter sp. strain CJKOP-120 Psychrobacter sp. strain CJKOP-119	100 100 100	MH259944.1 MF537165.1 MF537164.1	Psychrobacter aquimaris strain SW-210 Psychrobacter nivimaris strain 88/2-7 Psychrobacter muriicola strain 2pS	100 100 100	NR_043140.1 NR_028948.1 NR_114669.1	PQ176935
SU241	Notoscopelus kroyeri	gill	Wickerham	1017	Pseudoalteromonas sp. strain W11 Pseudoalteromonas sp. strain S49 Pseudoalteromonas nigrifaciens strain CeD-2	100 100 100	MN889233.1 MN889221.1 MN220613.1	Pseudoalteromonas arctica A 37-1-2 Pseudoalteromonas nigrifaciens strain KMM 661 Pseudoalteromonas paragorgicola strain KMM 3548	100 100 100	CP011026.1 CP011036.1 NR_025654.1	PQ176936
SU243	Notoscopelus kroyeri	gut	Marine Broth	887	Tenacibaculum sp. strain S2F8 Tenacibaculum sp. strain S2F7 Tenacibaculum dicentrarchi strain AY7486TD	100 100 99.9	MF192949.1 MF192948.1 CP013671.1	Tenacibaculum finnmarkense strain TNO006 Tenacibaculum dicentrarchi strain NCIMB 14598 Tenacibaculum dicentrarchi strain 35/09	99.6 98.2 98.1	MN699389.1 KT270381.1 NR_108475.1	PQ176937
SU244	Notoscopelus kroyeri	gut	Marine Broth	947	Pseudoalteromonas sp. strain W11 Pseudoalteromonas sp. strain S49 Pseudoalteromonas nigrifaciens strain CeD-2	100 100 100	MN889233.1 MN889221.1 MN220613.1	Pseudoalteromonas arctica A 37-1-2 Pseudoalteromonas nigrifaciens strain KMM 661 Pseudoalteromonas paragorgicola strain KMM 3548	100 100 100	CP011026.1 CP011036.1 NR_025654.1	PQ176938
SU245	Notoscopelus kroyeri	gut	Marine Broth	937	Vibrio toranzoniae strain 2-2 Vibrio toranzoniae strain 7-4 Vibrio sp. strain VD	100 100 99.9	MT510186.1 MN945290.1 MH671111.1	Vibrio toranzoniae strain Vb 10.8 Vibrio toranzoniae strain CECT 7225 Vibrio pomeroyi strain CAIM 578	99.9 99.8 99.8	NR_117680.1 EU541606.1 MT759944.1	PQ176939
SU246a	Notoscopelus kroyeri	gut	Marine Broth	945	Psychrobacter sp. strain UP Psychrobacter fozii strain D4037 Psychrobacter fozii strain 20_KNS1_Sed_L1	100 100 99.9	MN420817.1 FJ161263.1 MN080174.1	Psychrobacter fjordensis strain BSw21516B Psychrobacter fozii strain NF23 Psychrobacter aquimaris strain SW-210	99.5 99.5 99.3	NR_148330.1 NR_025531.1 NR_043140.1	PQ176940
SU246b	Notoscopelus kroyeri	gut	Marine Broth	861	Bizionia fulviae strain EM7 Bizionia sp. LPB0151 Bizionia sp. R4-Chit-T4-11	99.4 99.3 99.2	NR_137258.1 KX066849.1 HF912806.2	Bizionia fulviae strain EM7 Bizionia berychis strain RA3-3-1 Bizionia paragorgiae strain KMM 6029	99.4 98.5 97.3	NR_137258.1 NR_163629.1 NR_025827.1	PQ176941
SU248	Notoscopelus kroyeri	gut	Hastings	533	Pseudoalteromonas sp. strain GAMAL14 SWC Pseudoalteromonas sp. strain GAMAL3 SWC Pseudoalteromonas carrageenovora strain C7	99.6 99.6 99.6	MT634734.1 MT634729.1 MN746256.1	Pseudoalteromonas issachenkonii strain KMM 3549 Pseudoalteromonas tetraodonis strain GFC Pseudoalteromonas agarivorans DSM 14585	99.6 99.6 99.6	CP011030.1 CP011041.1 CP011011.1	PQ176942
SU249	Notoscopelus kroyeri	gut	Wickerham	947	Psychrobacter nivimaris strain 16d-S31 Psychrobacter glacincola strain 708	100 100	MN062081.1 MF179520.1	Psychrobacter adeliensis strain DSM	99.79	NR_117632.1	PQ176943
SU252	Notoscopelus kroyeri	gut	Wickerham	880	Bizionia sp. strain SER20 Bizionia berychis strain RA3-3-1 Bizionia sp. BS-22B	100 100 99.9	MK660308.1 NR_163629.1 KX000020.1	Bizionia berychis strain RA3-3-1 Bizionia fulviae strain EM7 Bizionia paragorgiae strain KMM 6029	100 98.6 97.3	NR_163629.1 NR_137258.1 NR_025827.1	PQ176944
SU253	Notoscopelus kroyeri	gut	Wickerham	962	Arcobacter sp. 15T96H-2 Arcobacter sp. 15T96H-1 Arcobacteraceae bacterium strain IMCC39443	100 100 100	LC457973.1 LC457972.1 OQ808132.1	Arcobacter acticola strain KCTC 52212 Arcobacter sp. RW17-10 Arcobacter acticola strain AR-13	100 100 100	CP042652.1 LT629998.1 NR_170543.1	PQ176945
SU254	Notoscopelus kroyeri	gut	Wickerham	361	Pseudoalteromonas sp. strain GAMAL14 SWC Pseudoalteromonas sp. strain GAMAL3 SWC Pseudoalteromonas carrageenovora strain C7	99.6 99.6 99.6	MT634734.1 MT634729.1 MN746256.1	Pseudoalteromonas arctica A 37-1-2 Pseudoalteromonas issachenkonii strain KMM 3549 Pseudoalteromonas tetraodonis strain GFC	100 100 100	CP011026.1 CP011030.1 CP011041.1	PQ176946
SU255	Notoscopelus kroyeri	gut	Wickerham	863	Vibrio sp. strain AVF45 Vibrio toranzoniae Vibrio toranzoniae CECT 7225	100 100 100	MN920749.1 LN832987.1 AP025515.1	Vibrio toranzoniae strain CECT 7225 Vibrio toranzoniae strain Vb 10.8 Vibrio pomeroyi strain CAIM 578	100 100 100	EU541606.1 NR_117680.1 MT759944.1	PQ176947
SU256	Benthosema glaciale	gill	Marine Broth	1074	Lacinutrix sp. Bg11-31 Psychroserpens burtonensis isolate S3-13 Lacinutrix mariniflava, isolate SW_2_168	100 100 99.9	CP025118.1 AY771723.1 LR722874.1	Lacinutrix mariniflava strain AKS432 Lacinutrix algicola strain AKS293 Lacinutrix jangbogonensis strain PAMC 27137	99.4 99.2 97.2	NR_043593.1 NR_043592.1 NR_134754.1	PQ176948
SU259	Benthosema glaciale	gill	Marine Broth	969	Pseudoalteromonas sp. strain W11 Pseudoalteromonas sp. strain S49 Pseudoalteromonas nigrifaciens strain CeD-2	100 100 100	MN889233.1 MN889221.1 MN220613.1	Pseudoalteromonas arctica A 37-1-2 Pseudoalteromonas nigrifaciens strain KMM 661 Pseudoalteromonas paragorgicola strain KMM 3548	100 100 100	CP011026.1 CP011036.1 NR_025654.1	PQ176949
SU260	Benthosema glaciale	gill	Marine Broth	969	Oceanospirillum sp. strain AHE_PA_252 Oceanospirillum maris, strain: NBRC 15468 Oceanospirillum maris subsp. williamsae strain IFO 15468	100 99.9 99.9	MW580199.1 AB680866.1 NR_112019.1	Oceanospirillum maris subsp. williamsae strain IFO 15468 Oceanospirillum maris, strain: NBRC 13616 Oceanospirillum maris strain ATCC 27509	99.9 99.8 99.4	NR_112019.1 AB680463.1 NR_112020.1	PQ176950
SU261	Benthosema glaciale	gill	Marine Broth	825	Bizionia sp. strain SER20 Bizionia berychis strain RA3-3-1 Bizionia sp. BS-22B	100 100 99.9	MK660308.1 NR_163629.1 KX000020.1	Bizionia berychis strain RA3-3-1 Bizionia fulviae strain EM7 Bizionia paragorgiae strain KMM 6029	100 98.6 97.1	NR_163629.1 NR_137258.1 NR_025827.1	PQ176951
SU262	Benthosema glaciale	gill	Hastings	654	Psychrobacter sp. strain UP Psychrobacter sp. IF12R2A Psychrobacter fozii strain Z4	100 100 100	MN420817.1 KP259781.1 HQ538736.1	Psychrobacter immobilis strain ATCC 43116 Psychrobacter fjordensis strain BSw21516B Psychrobacter fozii strain NF23	99.2 99.2 99.2	NR_118027.1 NR_148330.1 NR_025531.1	PQ176952
SU263	Benthosema glaciale	gill	Hastings	966	Vibrio kanaloae strain R17 Vibrio sp. R8 Vibrio toranzoniae strain CECT 7225	100 100 99.9	CP065150.1 FN645428.1 EU541606.1	Vibrio toranzoniae strain CECT 7225 Vibrio toranzoniae strain Vb 10.8 Vibrio gigantis strain LGP 13	99.9 99.8 99.4	EU541606.1 NR_117680.1 NR_044079.1	PQ176953
SU264	Benthosema glaciale	gill	Hastings	1018	Arthrobacter rhombi strain F98.3HR69 Arthrobacter ginkgonis strain SYP-A7299 Arthrobacter humicola strain KV-653	98.33 96.76 96.67	NR_026448.1 NR_156061.1 NR_041546.1	Arthrobacter rhombi strain F98.3HR69 Arthrobacter ginkgonis strain SYP-A7299 Arthrobacter humicola strain KV-653	98.33 96.76 96.67	NR_026448.1 NR_156061.1 NR_041546.1	PQ176954
SU265	Benthosema glaciale	gill	Hastings	697	Aliivibrio wodanis, strain VwK7F1 Aliivibrio wodanis, strain Vw5 Aliivibrio sp. H1309/4.3	100 100 99.9	LR813714.1 LR813707.1 LN871558.1	Aliivibrio wodanis strain ATCC BAA-104 Aliivibrio wodanis strain NVI 88/441 Aliivibrio sifiae strain H1-1	99.7 99.7 99.1	NR_116260.1 NR_028881.1 NR_112824.1	PQ176955
SU266	Benthosema glaciale	gill	Wickerham	752	Pseudoalteromonas sp. strain C76 Pseudoalteromonas sp. strain C72 Pseudoalteromonas carrageenovora strain C17	99.7 99.7 99.7	MN889109.1 MN889105.1 MN746244.1	Pseudoalteromonas agarivorans DSM 14585 Pseudoalteromonas espejiana strain ATCC 29659 Pseudoalteromonas hodoensis strain H7	99.7 99.7 99.7	CP011011.1 CP011028.1 NR_126232.1	PQ176956
SU268	Benthosema glaciale	gill	Wickerham	1055	Pseudoalteromonas sp. strain W11 Pseudoalteromonas sp. strain S49 Pseudoalteromonas nigrifaciens strain CeD-2	100 100 100	MN889233.1 MN889221.1 MN220613.1	Pseudoalteromonas arctica A 37-1-2 Pseudoalteromonas nigrifaciens strain KMM 661 Pseudoalteromonas nigrifaciens strain NBRC 103036	100 100 99.9	CP011026.1 CP011036.1 NR_114188.1	PQ176957
SU269	Benthosema glaciale	gill	Wickerham	960	Halomonas sp. 191Z-24 Halomonas sp. 191Z-22 Cobetia crustatorum strain 11Alg4, KMM 6817	99.9 99.9 99.9	JX310241.1 JX310239.1 JX310228.1	Cobetia crustatorum strain JO1 Cobetia marina strain JCM 21022 Cobetia marina strain NBRC 102605	99.9 98.9 98.9	NR_116500.1 CP017114.1 NR_114162.1	PQ176958
SU270	Benthosema glaciale	gill	Wickerham	1017	Salinibacterium sp. strain IMCCM06 Salinibacterium sp. strain hb6 Agreia sp. ECSMB37	100 100 100	MK841205.1 MK193864.1 KM369842.1	Salinibacterium amurskyense strain KCTC 9931 Salinibacterium amurskyense strain KMM 3673 Leifsonia rubra strain CMS 76r	100 100 97.4	MT759917.1 NR_041932.1 NR_028012.1	PQ176959
SU271	Benthosema glaciale	gill	Wickerham	900	Lacinutrix sp. SS13.5 Lacinutrix sp. KJF14-1 Lacinutrix himadriensis strain E4-9a	99.7 99.7 99.3	KC160751.1 JQ800237.1 NR_108471.1	Lacinutrix himadriensis strain E4-9a Lacinutrix copepodicola strain DJ3 Lacinutrix sp. 7Alg 4	99.3 99.3 97.4	NR_108471.1 NR_043120.1 KU510085.1	PQ176960
SU272	Benthosema glaciale	gill	Wickerham	968	Psychrobacter glacincola strain 38-1 Psychrobacter sp. strain AsK2 Psychrobacter sp. strain S35	100 100 100	MN326773.1 MK560045.1 MH714669.1	Psychrobacter cibarius strain JG-219 Psychrobacter immobilis strain NBRC 15733 Psychrobacter immobilis strain ATCC 43116	100 99.8 99.8	NR_043057.1 NR_113805.1 NR_118027.1	PQ176961
SU273	Benthosema glaciale	gut	Marine Broth	1062	Psychrobacter sp. strain RSAP11 Psychrobacter sp. strain GS3 Psychrobacter nivimaris strain 16d-S31	99.9 99.9 99.9	MH348980.1 MN421797.1 MN062081.1	Psychrobacter nivimaris strain 88/2-7 Psychrobacter adeliensis strain DSM 15333 Psychrobacter muriicola strain 2pS	99.9 99.7 99.6	NR_028948.1 NR_117632.1 NR_114669.1	PQ176962
SU274	Benthosema glaciale	gut	Marine Broth	895	Marixanthomonas ophiurae strain KMM 3046 Marixanthomonas sp. SCSIO 43207 Marixanthomonas ophiurae, isolate ZB_7_48	99.9 98.6 98.0	NR_041463.1 CP063203.1 LR722928.1	Marixanthomonas ophiurae strain KMM 3046 Ulvibacter marinus strain IMCC12008 Cochleicola gelatinilyticus strain LPB0005	99.9 94.8 92.7	NR_041463.1 NR_133883.1 KU160139.1	PQ176963
SU275	Benthosema glaciale	gut	Marine Broth	946	Aequorivita capsosiphonis strain A71 Aequorivita sp. R-36724 Aequorivita sp. C1W-3A	98.9 97.1 96.9	NR_044452.1 FR691437.1 KX000015.1	Aequorivita capsosiphonis strain A71 Aequorivita viscosa strain 8-1b Aequorivita antarctica strain SW49	98.9 96.6 96.3	NR_044452.1 NR_109011.1 NR_025639.1	PQ176964
SU276	Benthosema glaciale	gut	Marine Broth	892	Pseudoalteromonas sp. strain W11 Pseudoalteromonas sp. strain S49 Pseudoalteromonas nigrifaciens strain CeD-2	100 100 100	MN889233.1 MN889221.1 MN220613.1	Pseudoalteromonas arctica A 37-1-2 Pseudoalteromonas nigrifaciens strain KMM 661 Pseudoalteromonas nigrifaciens strain NBRC 103036	100 100 100	CP011026.1 CP011036.1 NR_114188.1	PQ176965
SU277	Benthosema glaciale	gut	Marine Broth	921	Vibrio sp. strain 10c Vibrio sp. strain 6e Vibrio splendidus strain 6-2	100 100 100	MT484161.1 MT484153.1 MT484151.1	Vibrio splendidus strain ATCC 33125 Vibrio pomeroyi strain CAIM 578 Vibrio gigantis strain LGP 13	99.4 99.4 99.2	NR_119060.1 MT759944.1 NR_044079.1	PQ176966
SU279	Benthosema glaciale	gut	Hastings	852	Psychrobacter sp. strain BH36 Psychrobacter sp. strain RSAP11 Psychrobacter nivimaris strain 20_KNBR_Sed_R2	100 100 100	MN049674.1 MH348980.1 MN080178.1	Psychrobacter nivimaris strain 88/2-7 Psychrobacter adeliensis strain DSM 15333 Psychrobacter muriicola strain 2pS	100 99.8 99.7	NR_028948.1 NR_117632.1 NR_114669.1	PQ176967
SU280	Benthosema glaciale	gut	Hastings	1068	Pseudomonas sp. Wp33 Psychrobacter sp. strain B14 Psychrobacter submarinus strain KMM 225	99.3 99.2 99.2	AJ551110.1 MN049616.1 NR_025457.1	Psychrobacter submarinus strain KMM 225 Psychrobacter marincola strain KMM 277 Psychrobacter maritimus strain Pi2-20	99.2 99.0 98.3	NR_025457.1 NR_025458.1 NR_027225.1	PQ176968
SU281	Benthosema glaciale	gut	Hastings	962	Dietzia sp. FI 1026 Dietzia maris strain NC748 Dietzia sp. I_GA_W_11_7	100 99.1 99.1	JQ691548.1 MW741509.1 FJ267547.1	Dietzia aerolata strain Sj14a Dietzia kunjamensis strain DSM 44907 Dietzia lutea strain YIM 80766	98.6 98.6 98.6	NR_116932.1 NR_116684.1 CP015449.1	PQ176969
SU282	Benthosema glaciale	gut	Wickerham	1029	Pseudoalteromonas sp. strain W11 Pseudoalteromonas sp. strain S49 Pseudoalteromonas nigrifaciens strain CeD-2	100 100 100	MN889233.1 MN889221.1 MN220613.1	Pseudoalteromonas arctica A 37-1-2 Pseudoalteromonas nigrifaciens strain KMM 661 Pseudoalteromonas nigrifaciens strain NBRC 103036	100 100 100	CP011026.1 CP011036.1 NR_114188.1	PQ176970
SU283	Benthosema glaciale	gut	Wickerham	969	Psychrobacter sp. strain AsK2 Psychrobacter sp. NU01 Psychrobacter cibarius strain 0280	100 100 100	MK560045.1 LC184493.1 KP236396.1	Psychrobacter cibarius strain JG-219 Psychrobacter urativorans strain DSM 14009 Psychrobacter immobilis strain NBRC 15733	100 99.5 98.7	NR_043057.1 NR_042221.1 NR_113805.1	PQ176971
SU284	Benthosema glaciale	gut	Wickerham	1020	Arcobacter sp. 15T96H-2 Arcobacter sp. 15T96H-1 Arcobacteraceae bacterium strain IMCC39443	100 100 100	LC457973.1 LC457972.1 OQ808132.1	Arcobacter acticola strain KCTC 52212 Arcobacter acticola strain AR-13 Arcobacter sp. RW17-10	100 100 100	CP042652.1 NR_170543.1 LT629998.1	PQ176972
SU285	Notoscopelus kroyeri	gill	Marine Broth	1012	Olleya marilimosa strain KOPRI_22310 Olleya sp. IMCC9582 Olleya namhaensis strain WT-MY15	99.9 99.8 99.4	EU000228.1 GU061324.1 NR_109551.1	Olleya namhaensis strain WT-MY15 Olleya aquimaris strain L-4 Olleya algicola strain 3Alg 18	99.4 98.0 97.0	NR_109551.1 NR_104531.1 NR_157624.1	PQ176973
SU286	Notoscopelus kroyeri	gill	Marine Broth	771	Pseudomonas sp. NSA-4 Pseudoalteromonas sp. H9 Pseudoalteromonas elyakovii strain C 102	99.7 99.7 99.5	EU857377.1 JN578479.1 FJ200644.1	Pseudoalteromonas carrageenovora IAM 12662 strain ATCC43555T Pseudoalteromonas carrageenovora strain NBRC 12985 Pseudoalteromonas hodoensis strain H7	99.4 99.4 99.2	LT965929.1 NR_113605.1 NR_126232.1	PQ176974
SU287	Notoscopelus kroyeri	gill	Marine Broth	986	Vibrio sp. strain AVF45 Vibrio toranzoniae, isolate 96-376 Vibrio kanaloae strain R17	100 100 100	MN920749.1 LN832987.1 CP065150.1	Vibrio toranzoniae strain CECT 7225 Vibrio toranzoniae strain Vb 10.8 Vibrio pomeroyi strain CAIM 578	99.9 99.9 99.4	EU541606.1 NR_117680.1 MT759944.1	PQ176975
SU288	Notoscopelus kroyeri	gill	Marine Broth	962	Polaribacter sp. W-2 Polaribacter sp. CAM006 Polaribacter irgensii strain ANT9243	100 99.5 99.0	DQ923436.1 AY586528.1 AY167325.1	Polaribacter irgensii strain 23-P Polaribacter marinaquae strain RZW3-2 Polaribacter filamentus strain 215	98.0 97.6 97.4	NR_044733.2 NR_152672.1 NR_026041.1	PQ176976
SU289	Notoscopelus kroyeri	gill	Marine Broth	1029	Pseudoalteromonas sp. strain W11 Pseudoalteromonas sp. strain S49 Pseudoalteromonas nigrifaciens strain CeD-2	100 100 100	MN889233.1 MN889221.1 MN220613.1	Pseudoalteromonas arctica A 37-1-2 Pseudoalteromonas nigrifaciens strain KMM 661 Pseudoalteromonas nigrifaciens strain NBRC 103036	100 100 100	CP011026.1 CP011036.1 NR_114188.1	PQ176977
SU290	Notoscopelus kroyeri	gill	Hastings	1020	Psychrobacter sp. strain RSAP11 Psychrobacter sp. strain GS3 Psychrobacter nivimaris strain 16d-S31	100 100 100	MH348980.1 MN421797.1 MN062081.1	Psychrobacter nivimaris strain 88/2-7 Psychrobacter adeliensis strain DSM 15333 Psychrobacter muriicola strain 2pS	100 99.8 99.7	NR_028948.1 NR_117632.1 NR_114669.1	PQ176978
SU292	Notoscopelus kroyeri	gill	Hastings	577	Marinomonas arenicola strain LPB0063 Marinomonas sp. SW3-1 Marinomonas arenicola strain QB12	100 100 100	KT972719.1 FR744841.1 OR056106.1	Marinomonas flavescens strain ANRC-JHZ47 Marinomonas arenicola strain KMM 3893 Marinomonas pollencensis strain IVIA-Po-185	100 99 99	MK530712.1 NR_112826.1 NR_116231.1	PQ176979
SU293	Notoscopelus kroyeri	gill	Wickerham	926	Halomonas sp. strain FME20 Halomonas zhanjiangensis strain JSM 078169 Halomonas sp. YIM C736	100 99.7 99.7	MT573209.1 NR_104283.1 EU135666.1	Halomonas zhanjiangensis strain JSM 078169 Halomonas nanhaiensis strain YIM M 13059 Halomonas songnenensis strain NEAU-ST10-39	99.7 99.0 98.5	NR_104283.1 NR_118488.1 NR_126242.1	PQ176980
SU294	Notoscopelus kroyeri	gill	Wickerham	1019	Psychrobacter sp. strain RSAP11 Psychrobacter sp. strain GS3 Psychrobacter nivimaris strain 16d-S31	100 100 100	MH348980.1 MN421797.1 MN062081.1	Psychrobacter nivimaris strain 88/2-7 Psychrobacter adeliensis strain DSM 15333 Psychrobacter muriicola strain 2pS	99.3 99.1 99.0	NR_028948.1 NR_117632.1 NR_114669.1	PQ176981
SU295	Notoscopelus kroyeri	gill	Wickerham	843	Marinomonas sp. strain DZ-10-whr Marinomonas sp. strain DZ-04-04-crr Marinomonas sp. strain 13B2-33	100 100 100	OR758614.1 OR758604.1 OQ026970.1	Marinomonas arenicola strain KMM 3893 Marinomonas flavescens strain ANRC-JHZ47 Marinomonas pollencensis strain IVIA-Po-185	100 100 100	NR_112826.1 MK530712.1 NR_116231.1	PQ176982
SU296	Notoscopelus kroyeri	gill	Wickerham	1053	Dietzia sp. FI 1026 Dietzia sp. I_GA_W_11_7 Dietzia maris strain O13	99.9 99.1 99.0	JQ691548.1 FJ267547.1 MG594810.1	Dietzia lutea strain YIM 80766 Dietzia kunjamensis strain DSM 44907 Dietzia aerolata strain Sj14a	98.8 98.7 98.7	CP015449.1 NR_116684.1 NR_116932.1	PQ176983
SU299a	Notoscopelus kroyeri	gill	Wickerham	1042	Psychrobacter sp. strain SER48 Psychrobacter okhotskensis, isolate KFS_Zn1 Psychrobacter luti strain PAMC 27119	100 100 100	MK660293.1 LT852800.1 KJ475195.1	Psychrobacter okhotskensis strain MD17 Psychrobacter adeliensis strain DSM 15333 Psychrobacter arcticus strain 273-4	100 99.7 99.6	NR_024806.1 NR_117631.1 NR_075054.1	PQ176984
SU299b	Notoscopelus kroyeri	gill	Wickerham	843	Pseudoalteromonas sp. strain S34 Pseudoalteromonas sp. strain L15 Pseudoalteromonas carrageenovora strain C7	99.8 99.6 99.6	KC861032.1 MN889208.1 MN746256.1	Pseudoalteromonas issachenkonii strain KMM 3549 Pseudoalteromonas tetraodonis strain GFC Pseudoalteromonas issachenkonii strain KCTC 12958	99.6 99.6 99.6	CP011030.1 CP011041.1 CP013350.1	PQ176985
SU300	Notoscopelus kroyeri	gut	Marine Broth	1072	Shewanella livingstonensis strain LMG 19866 Shewanella sp. H2-63 Shewanella sp. H2-60	100 100 100	CP034015.1 KM979184.1 KM979181.1	Shewanella livingstonensis strain LMG 19866 Shewanella vesiculosa strain M7 Shewanella livingstonensis strain NF22	100 99.9 99.8	CP034015.1 NR_042710.1 NR_025443.1	PQ176986
SU302	Notoscopelus kroyeri	gut	Marine Broth	1000	Vibrio toranzoniae, strain CMJ 9.4 Vibrio toranzoniae strain 2-2 Vibrio sp. S4639	100 100 99.9	HE978311.1 MT510186.1 FJ457601.1	Vibrio toranzoniae strain CECT 7225 Vibrio toranzoniae strain Vb 10.8 Vibrio gigantis strain LGP 13	99.8 99.8 99.5	EU541606.1 NR_117680.1 NR_044079.1	PQ176987
SU303	Notoscopelus kroyeri	gut	Marine Broth	916	Vibrio sp. strain 617 Vibrio sp. strain 222 Vibrio splendidus strain BST398	100 100 100	MN974037.1 MN974025.1 CP031055.1	Vibrio lentus strain CIP 107166 Vibrio lentus strain 4OM4T Vibrio kanaloae strain LMG 20539	100 99.9 99.8	NR_114982.1 NR_028926.1 NR_042468.1	PQ176988
SU304	Notoscopelus kroyeri	gut	Hastings	1062	Psychrobacter sp. strain RSAP11 Psychrobacter sp. strain GS3 Psychrobacter nivimaris strain 16d-S31	99.9 99.9 99.9	MH348980.1 MN421797.1 MN062081.1	Psychrobacter nivimaris strain 88/2-7 Psychrobacter adeliensis strain DSM 15333 Psychrobacter muriicola strain 2pS	99.9 99.7 99.6	NR_028948.1 NR_117632.1 NR_114669.1	PQ176989
SU305	Notoscopelus kroyeri	gut	Hastings	939	Oceanisphaera sp. 09BSZB-5 Oceanisphaera marina strain YM319 Oceanisphaera aquimarina strain S33	99.8 98.9 98.9	HM566011.1 NR_157015.1 NR_169367.1	Oceanisphaera marina strain YM319 Oceanisphaera aquimarina strain S33 Oceanisphaera profunda strain SM1222	98.9 98.9 98.7	NR_157015.1 NR_169367.1 CP021377.1	PQ176990
SU306	Notoscopelus kroyeri	gut	Hastings	923	Vibrio sp. strain 10c Vibrio sp. strain 6e Vibrio splendidus strain 6-2	100 100 100	MT484161.1 MT484153.1 MN945385.1	Vibrio bathopelagicus strain Sal10 Vibrio splendidus strain ATCC 33125 Vibrio pomeroyi strain CAIM 578	100 99.4 99.4	CP062500.1 NR_119060.1 MT759944.1	PQ176991
SU308	Notoscopelus kroyeri	gut	Wickerham	924	Psychrobacter aquimaris strain SYR26 Psychrobacter sp. strain CJKOP-120 Psychrobacter sp. strain CJKOP-119	99.9 99.9 99.9	MH259944.1 MF537165.1 MF537164.1	Psychrobacter aquimaris strain SW-210 Psychrobacter nivimaris strain 88/2-7 Psychrobacter adeliensis strain DSM 15333	99.7 99.2 99.0	NR_043140.1 NR_028948.1 NR_117632.1	PQ176992
SU309	Notoscopelus kroyeri	gut	Wickerham	611	Pseudoalteromonas hodoensis strain H7 Pseudoalteromonas atlantica strain IAM 12927 Pseudoalteromonas atlantica strain NBRC 103033	100 100 99.84	NR_126232.1 NR_026218.1 NR_114186.1	Pseudoalteromonas hodoensis strain H7 Pseudoalteromonas atlantica strain IAM 12927 Pseudoalteromonas atlantica strain NBRC 103033	100 100 99.84	NR_126232.1 NR_026218.1 NR_114186.1	PQ176993
SU313	Myctophum punctatum	gill	Marine Broth	961	Pseudoalteromonas sp. strain WN8 Pseudoalteromonas sp. strain L33 Pseudoalteromonas neustonica strain PAMC 28425	100 100 100	MN889240.1 MN889174.1 NR_151996.1	Pseudoalteromonas neustonica strain PAMC 28425 Pseudoalteromonas prydzensis strain MB8-11 Pseudoalteromonas mariniglutinosa strain KMM 3635	100 98.3 97.8	NR_151996.1 NR_044803.1 NR_028992.1	PQ176994
SU314	Myctophum punctatum	gill	Marine Broth	1000	Psychrobacter maritimus strain Pi2-20 Psychrobacter pulmonis strain CCUG 46240 Psychrobacter faecalis strain DSM 14664	99.70 99.50 99.30	NR_027225.1 NR_118026.1 NR_118025.1	Psychrobacter maritimus strain Pi2-20 Psychrobacter pulmonis strain CCUG 46240 Psychrobacter faecalis strain DSM 14664	99.7 99.50 99.30	NR_027225.1 NR_118026.1 NR_118025.1	PQ176995
SU315	Myctophum punctatum	gill	Marine Broth	943	Vibrio sp. strain CP129 Vibrio sp. strain 5c Vibrio splendidus strain BST398	100 99.8 99.8	MH061227.1 MT484147.1 CP031055.1	Vibrio lentus strain CIP 107166 Vibrio kanaloae strain LMG 20539 Vibrio splendidus strain LMG 4042	99.5 99.5 99.5	NR_114982.1 NR_042468.1 NR_042156.1	PQ176996
SU316	Myctophum punctatum	gill	Marine Broth	900	Mesonia ostreae strain T-y2 Mesonia algae strain cfHf5-8 Mesonia algae strain NJES-54	98.4 96.8 96.8	NR_108994.1 KX453182.1 KR140244.1	Mesonia ostreae strain T-y2 Mesonia algae strain KMM 3909 Mesonia algae strain NBRC 100447	98.4 96.8 96.7	NR_108994.1 NR_025263.1 NR_113896.1	PQ176997
SU317	Myctophum punctatum	gill	Hastings	1043	Salinibacterium amurskyense strain KMM 6736 Leifsonia rubra strain CMS 76r Rhodoglobus aureus strain CMS 81	100 97.25 97.16	NR_041932.1 NR_028012.1 NR_028013.1	Salinibacterium amurskyense strain KMM 6736 Leifsonia rubra strain CMS 76r Rhodoglobus aureus strain CMS 81	100 97.25 97.16	NR_041932.1 NR_028012.1 NR_028013.1	PQ176998
SU318	Myctophum punctatum	gill	Hastings	998	Vibrio toranzoniae strain 2-2 Vibrio toranzoniae strain 7-4 Vibrio sp. strain 10Zx	100 100 100	MT510186.1 MN945290.1 KX108990.1	Vibrio toranzoniae strain Vb 10.8 Vibrio toranzoniae strain CECT 7225 Vibrio pomeroyi strain CAIM 578	99.9 99.8 99.6	NR_117680.1 EU541606.1 MT759944.1	PQ176999
SU319	Myctophum punctatum	gill	Wickerham	963	Arthrobacter alpinus strain S6-3 Arthrobacter psychrochitiniphilus strain GP3 Arthrobacter cryoconiti strain Cr6-08	99.47 98.96 98.55	NR_117254.1 NR_104702.1 NR_108846.1	Arthrobacter alpinus strain S6-3 Arthrobacter psychrochitiniphilus strain GP3 Arthrobacter cryoconiti strain Cr6-08	99.47 98.96 98.55	NR_117254.1 NR_104702.1 NR_108846.1	PQ177000
SU320	Myctophum punctatum	gill	Wickerham	1013	Psychrobacter glaciei strain 4_KNBR_Sed_Z2 Psychrobacter glaciei strain 20_KNS10_Sed_Z2 Psychrobacter sp. strain ZMg10	100 100 100	MT309522.1 MN599993.1 MN080182.1	Psychrobacter urativorans strain DSM 14009 Psychrobacter arcticus strain 273-4 Psychrobacter glaciei strain BIc20019	99.9 99.8 99.8	NR_042221.1 NR_075054.1 NR_148850.1	PQ177001
SU322	Myctophum punctatum	gill	Wickerham	883	Psychrobacter sp. strain SER48 Psychrobacter sp. strain D1 Psychrobacter okhotskensis, isolate KFS_Zn4	100 100 100	MK660293.1 MN480548.1 LT852803.1	Psychrobacter okhotskensis strain MD17 Psychrobacter adeliensis strain DSM 15333 Psychrobacter urativorans strain DSM 14009	100 99.8 99.7	NR_024806.1 NR_117634.1 NR_042221.1	PQ177002
SU323	Myctophum punctatum	gut	Marine Broth	957	Psychrobacter maritimus strain HM-2 Psychrobacter maritimus strain OUCMDZ4212 Psychrobacter sp. M4-12	100 100 100	MH550141.1 KU579269.1 KP058425.1	Psychrobacter maritimus strain Pi2-20 Psychrobacter luti strain NF11 Psychrobacter aquaticus strain CMS 56	99.8 99.0 98.5	NR_027225.1 NR_025532.1 NR_042206.1	PQ177003
SU324	Myctophum punctatum	gut	Marine Broth	977	Vibrio sp. strain AVF45 Vibrio toranzoniae, isolate 96-376 Vibrio toranzoniae, isolate 96-372	100 100 100	MN920749.1 LN832987.1 LN832985.1	Vibrio toranzoniae strain CECT 7225 Vibrio toranzoniae strain Vb 10.8 Vibrio pomeroyi strain CAIM 578	99.9 99.9 99.4	EU541606.1 NR_117680.1 MT759944.1	PQ177004
SU325	Myctophum punctatum	gut	Hastings	959	Marinobacter antarcticus strain ZS2-30 Marinobacter maritimus strain CK 47 Marinobacter psychrophilus strain i20041	98.02 97.61 97.92	NR_108299.1 NR_042266.1 NR_043513.1	Marinobacter antarcticus strain ZS2-30 Marinobacter maritimus strain CK 47 Marinobacter psychrophilus strain i20041	98.02 97.91 97.29	NR_108299.1 NR_042266.1 NR_043513.1	PQ177005
SU326	Myctophum punctatum	gut	Hastings	920	Brevibacterium antiquum strain VKM Ac-2118 Brevibacterium aurantiacum strain NCDO 739 Brevibacterium sanguinis strain CF63	98.37 97.39 97.17	NR_029079.1 NR_044854.1 NR_028016.1	Brevibacterium antiquum strain VKM Ac-2118 Brevibacterium aurantiacum strain NCDO 739 Brevibacterium sanguinis strain CF63	98.37 97.39 97.17	NR_029079.1 NR_044854.1 NR_028016.1	PQ177006
SU327	Myctophum punctatum	gut	Hastings	1015	Psychrobacter nivimaris strain 88/2-7 Psychrobacter proteolyticus strain DSM 15333 Psychrobacter muriicola strain 2pS	100 99.80 99.70	NR_028948.1 NR_117632.1 NR_114669.1	Psychrobacter nivimaris strain 88/2-7 Psychrobacter muriicola strain 2pS Psychrobacter piscatorii strain T-3-2	100 100 100	NR_028948.1 NR_114669.1 NR_112807.1	PQ177007
SU328	Myctophum punctatum	gut	Hastings	1040	Vibrio sp. strain AVF45 Vibrio toranzoniae, isolate 96-376 Vibrio toranzoniae, isolate 96-372	100 100 100	MN920749.1 LN832987.1 LN832985.1	Vibrio toranzoniae strain CECT 7225 Vibrio toranzoniae strain Vb 10.8 Vibrio pomeroyi strain CAIM 578	99.9 99.9 99.4	EU541606.1 NR_117680.1 MT759944.1	PQ177008
SU329	Myctophum punctatum	gut	Hastings	1024	Aliivibrio salmonicida strain NCIMB 2262 Aliivibrio logei strain NCIMB 2252 Aliivibrio logei strain NCIMB 2252	99.61 99.61 99.61	NR_116259.1 NR_116258.1 NR_042132.1	Aliivibrio salmonicida strain NCIMB 2262 Aliivibrio logei strain NCIMB 2252 Aliivibrio logei strain NCIMB 2252	99.61 99.61 99.61	NR_116259.1 NR_116258.1 NR_042132.1	PQ177009
SU330	Myctophum punctatum	gut	Wickerham	934	Arcobacter sp. 15T96H-2 Arcobacter sp. 15T96H-1 Arcobacteraceae bacterium isolate 46883acb-a361-43ba-a1df-3f0e2b68257b	100 100 100	LC457973.1 LC457972.1 OY782506.1	Arcobacter suis CECT 7833 Arcobacter suis strain CECT7833T Arcobacter suis CECT 7833 strain F41	100 100 100	CP032100.1 MG195900.1 NR_116729.1	PQ177010
SU331	Myctophum punctatum	gut	Wickerham	849	Arthrobacter alpinus strain S6-3 Arthrobacter cryoconiti strain Cr6-08 Arthrobacter psychrochitiniphilus strain GP3	99.53 98.94 98.94	NR_117254.1 NR_108846.1 NR_104702.1	Arthrobacter alpinus strain S6-3 Arthrobacter cryoconiti strain Cr6-08 Arthrobacter psychrochitiniphilus strain GP3	99.53 98.94 98.94	NR_117254.1 NR_108846.1 NR_104702.1	PQ177011
SU332	Myctophum punctatum	gut	Wickerham	931	Vibrio splendidus strain BST398 Vibrio sp. strain NFH.MB010 Vibrio sp. strain PB8	100 100 100	CP031055.1 MG788349.1 OR056035.1	Vibrio syngnathi strain K08M4 Vibrio atlanticus strain VB 11.11 Vibrio tasmaniensis strain Carson D39	100 100 100	CP017916.1 NR_116067.1 NR_036929.1	PQ177012
SU333	Myctophum punctatum	gut	Wickerham	953	Psychrobacter submarinus strain KMM 225 Psychrobacter proteolyticus strain KMM 277 Psychrobacter maritimus strain Pi2-20	99.16 98.95 98.22	NR_025457.1 NR_025458.1 NR_027225.1	Psychrobacter submarinus strain KMM Psychrobacter maritimus strain Pi2-20 Psychrobacter coccoides strain F1192	99.16 98.22 98.11	NR_025457.1 NR_027225.1 NR_181579.1	PQ177013
SU334	Myctophum punctatum	gill	Marine Broth	903	Winogradskyella multivorans strain T-Y1 Winogradskyella profunda Ch38 Winogradskyella sp. strain s4j41-12	98.9 97.7 97.6	NR_109593.1 LC379511.1 MK140987.1	Winogradskyella multivorans strain T-Y1 Winogradskyella profunda Ch38 Winogradskyella thalassocola strain KMM 3907	98.9 97.7 97.4	NR_109593.1 LC379511.1 NR_025802.1	PQ177014
SU335	Myctophum punctatum	gill	Marine Broth	683	Pseudoalteromonas sp. strain L24 Pseudoalteromonas sp. strain C76 Pseudoalteromonas carrageenovora strain C17	99.6 99.6 99.6	MN889166.1 MN889109.1 MN746244.1	Pseudoalteromonas agarivorans DSM 14585 Pseudoalteromonas espejiana strain ATCC 29659 Pseudoalteromonas hodoensis strain H7	99.6 99.6 99.6	CP011011.1 CP011028.1 NR_126232.1	PQ177015
SU336	Myctophum punctatum	gill	Marine Broth	910	Vibrio sp. strain AVF45 Vibrio toranzoniae, isolate 96-376 Vibrio toranzoniae, isolate 96-372	100 100 100	MN920749.1 LN832987.1 LN832985.1	Vibrio toranzoniae strain CECT 7225 Vibrio toranzoniae strain Vb 10.8 Vibrio pomeroyi strain CAIM 578	99.9 99.9 99.5	EU541606.1 NR_117680.1 MT759944.1	PQ177016
SU338	Myctophum punctatum	gill	Marine Broth	986	Polaribacter atrinae strain BM-5 Polaribacter atrinae strain WP25 Polaribacter sp. S-6	100 100 99.0	MH550132.1 NR_133820.1 DQ978987.1	Polaribacter atrinae strain WP25 Polaribacter staleyi strain 10Alg 139 Polaribacter insulae strain OITF-22	100 98.3 98.3	NR_133820.1 NR_159336.1 NR_158096.1	PQ177017
SU339	Myctophum punctatum	gill	Hastings	726	Psychrobacter fozii strain 20_KNS1_Sed_L1 Psychrobacter fozii strain 4_KNS9_Sed_AA1 Psychrobacter sp. KJF14-26	100 100 100	MN080174.1 MN080171.1 JQ800255.1	Psychrobacter fjordensis strain BSw21516B Psychrobacter fozii strain NF23 Psychrobacter immobilis strain ATCC 43116	99.5 99.5 99.2	NR_148330.1 NR_025531.1 NR_118027.1	PQ177018
SU340	Myctophum punctatum	gill	Hastings	972	Vibrio kanaloae strain R17 Vibrio sp. R8 Vibrio toranzoniae strain CECT 7225	100 100 99.9	CP065150.1 FN645428.1 EU541606.1	Vibrio toranzoniae strain CECT 7225 Vibrio toranzoniae strain Vb 10.8 Vibrio gigantis strain LGP 13	99.9 99.8 99.4	EU541606.1 NR_117680.1 NR_044079.1	PQ177019
SU341	Myctophum punctatum	gill	Hastings	935	Psychromonas sp. #CK-3 Alteromonas sp. WED7C Psychromonas arctica strain Pull 5.3	100 99.7 99.7	AB893933.1 AY536572.1 NR_028821.1	Psychromonas arctica strain Pull 5.3 Psychromonas aquatilis strain M1A1 Psychromonas profunda strain 2825	99.7 98.5 96.0	NR_028821.1 NR_156934.1 NR_025506.1	PQ177020
SU343	Myctophum punctatum	gill	Wickerham	931	Shewanella sp. strain BC1-22B Shewanella sp. Ch63 Shewanella vesiculosa strain 7.28	100 100 100	MT350303.1 LC379517.1 KX417177.1	Shewanella livingstonensis strain LMG 19866 Shewanella vesiculosa strain M7 Shewanella livingstonensis strain NF22	99.3 99.3 99.2	CP034015.1 NR_042710.1 NR_025443.1	PQ177021
SU347	Myctophum punctatum	gut	Marine Broth	974	Pseudoalteromonas sp. strain WN8 Pseudoalteromonas sp. strain H24 Pseudoalteromonas neustonica strain PAMC 28425	100 100 100	MN889240.1 MN889132.1 NR_151996.1	Pseudoalteromonas neustonica strain PAMC 28425 Pseudoalteromonas prydzensis strain MB8-11 Pseudoalteromonas mariniglutinosa strain KMM 3635	100 98.4 97.8	NR_151996.1 NR_044803.1 NR_028992.1	PQ177022
SU348	Myctophum punctatum	gut	Marine Broth	561	Pseudoalteromonas sp. strain GAMAL14 SWC Pseudoalteromonas sp. strain GAMAL3 SWC Pseudoalteromonas carrageenovora strain C7	100 100 100	MT634734.1 MT634729.1 MN746256.1	Pseudoalteromonas issachenkonii strain KMM 3549 Pseudoalteromonas tetraodonis strain GFC Pseudoalteromonas agarivorans DSM 14585	100 100 100	CP011030.1 CP011041.1 CP011011.1	PQ177023
SU350	Myctophum punctatum	gut	Marine Broth	949	Polaribacter irgensii strain 23-P Polaribacter marinaquae strain RZW3-2 Polaribacter pectinis strain L12M9	98.00 97.58 97.58	NR_044733.2 NR_152672.1 NR_180787.1	Polaribacter irgensii strain 23-P Polaribacter marinaquae strain RZW3-2 Polaribacter pectinis strain L12M9	98.00 97.58 97.58	NR_044733.2 NR_152672.1 NR_180787.1	PQ177024
SU351	Myctophum punctatum	gut	Hastings	1022	Pseudoalteromonas sp. strain W11 Pseudoalteromonas sp. strain S49 Pseudoalteromonas nigrifaciens strain CeD-2	100 100 100	MN889233.1 MN889221.1 MN220613.1	Pseudoalteromonas arctica A 37-1-2 Pseudoalteromonas nigrifaciens strain KMM 661 Pseudoalteromonas nigrifaciens strain NBRC 103036	100 100 100	CP011026.1 CP011036.1 NR_114188.1	PQ177025
SU352	Myctophum punctatum	gut	Hastings	998	Pseudoalteromonas sp. strain WN5 Pseudoalteromonas sp. strain S50 Pseudoalteromonas arctica A 37-1-2	100 100 100	MN889237.1 MN889222.1 CP011025.1	Pseudoalteromonas arctica A 37-1-2 Pseudoalteromonas translucida KMM 520 Pseudoalteromonas citrea strain CIP 105339	100 100 99.0	CP011025.1 CP011034.1 AF529062.1	PQ177026
SU353	Myctophum punctatum	gut	Wickerham	1018	Pseudoalteromonas sp. H9 Pseudomonas sp. NSA-4 Pseudoalteromonas carrageenovora, isolate IK_P36	99.7 99.3 99.1	JN578479.1 EU857377.1 LR218083.1	Pseudoalteromonas carrageenovora IAM 12662 strain ATCC43555T Pseudoalteromonas carrageenovora strain NBRC 12985 Pseudoalteromonas hodoensis strain H7	99.1 99.1 99.0	LT965929.1 NR_113605.1 NR_126232.1	PQ177027
SU355	Myctophum punctatum	gut	Wickerham	773	Profundimonas sp. SOMCL04 Profundimonas sp. SOMC211 Profundimonas piezophila strain YC-1	99.9 99.9 98.3	LC177394.1 LC177393.1 NR_117943.1	Profundimonas piezophila strain YC-1 Amphritea ceti strain RA1 Neptunomonas naphthovorans strain NBRC 101991	98.3 93.9 93.6	NR_117943.1 NR_133961.1 NR_114018.1	PQ177028
SU356	Myctophum punctatum	gut	Wickerham	805	Pseudoalteromonas arctica strain QC18 Pseudoalteromonas sp. strain W11 Pseudoalteromonas sp. strain S49	100 100 100	OR056124.1 MN889233.1 MN889221.1	Pseudoalteromonas arctica A 37-1-2 Pseudoalteromonas nigrifaciens strain KMM 661 Pseudoalteromonas nigrifaciens strain NCIMB 8614	100 100 100	CP011026.1 CP011036.1 NR_026222.1	PQ177029
SU357	Arctozenus risso	gill	Marine Broth	997	Lacinutrix sp. Bg11-31 Psychroserpens burtonensis isolate S3-13 Lacinutrix mariniflava, isolate SW_2_16	99.9 99.9 99.8	CP025118.1 AY771723.1 LR722874.1	Lacinutrix mariniflava strain AKS432 Lacinutrix algicola strain AKS293 Lacinutrix jangbogonensis strain PAMC 27137	99.5 99.4 97.2	NR_043593.1 NR_043592.1 NR_134754.1	PQ177030
SU358	Arctozenus risso	gill	Marine Broth	858	Polaribacter atrinae strain BM-5 Polaribacter atrinae strain WP25 Polaribacter sp. KJF13-4	99.9 99.9 99.1	MH550132.1 NR_133820.1 JQ800223.1	Polaribacter atrinae strain WP25 Polaribacter sejongensis strain KOPRI 21160 Polaribacter staleyi strain 10Alg 139	99.9 98.7 97.9	NR_133820.1 NR_109324.1 NR_159336.1	PQ177031
SU360	Arctozenus risso	gill	Marine Broth	913	Bizionia sp. strain SER20 Bizionia berychis strain RA3-3-1 Bizionia sp. BS-22B	99.89 99.89 99.78	MK660308.1 NR_163629.1 KX000020.1	Bizionia berychis strain RA3-3-1 Bizionia fulviae strain EM7 Bizionia saleffrena strain HFD	99.89 98.58 96.82	NR_163629.1 NR_137258.1 NR_043124.1	PQ177032
SU361	Arctozenus risso	gill	Marine Broth	1068	Psychrobacter sp. strain BH36 Psychrobacter sp. strain RSAP11 Psychrobacter nivimaris strain 20_KNBR_Sed_R2	100 100 100	MN049674.1 MH348980.1 MN080178.1	Psychrobacter nivimaris strain 88/2-7 Psychrobacter adeliensis strain DSM 15333 Psychrobacter muriicola strain 2pS	100 99.8 99.7	NR_028948.1 NR_117632.1 NR_114669.1	PQ177033
SU362	Arctozenus risso	gill	Marine Broth	732	Pseudoalteromonas sp. strain H16 Pseudoalteromonas sp. strain Aga-AMLN-14-Mix2 Pseudoalteromonas sp. strain Car-AMLN-14-Mix1	100 100 100	MN889125.1 MK453483.1 MK453479.1	Pseudoalteromonas issachenkonii strain KMM 3549 Pseudoalteromonas tetraodonis strain GFC Pseudoalteromonas issachenkonii strain KCTC 12958	100 100 100	CP011030.1 CP011041.1 CP013350.1	PQ177034
SU363	Arctozenus risso	gill	Marine Broth	841	Psychrobacter glaciei strain 4_KNBR_Sed_Z2 Psychrobacter sp. strain SER48 Psychrobacter sp. strain M37	100 100 100	MT309522.1 MK660293.1 MN480555.1	Psychrobacter okhotskensis strain MD17 Psychrobacter glaciei strain BIc20019 Psychrobacter urativorans strain DSM 14009	100 99.9 99.9	NR_024806.1 NR_148850.1 NR_042221.1	PQ177035
SU364	Arctozenus risso	gill	Hastings	550	Psychrobacter maritimus strain HM-2 Psychrobacter maritimus strain OUCMDZ4212 Uncultured bacterium clone Floor_B_85	100 100 100	MH550141.1 KU579269.1 MF092009.1	Psychrobacter maritimus strain Pi2-20 Psychrobacter luti strain NF11 Psychrobacter okhotskensis strain MD17	99.64 99.45 98.55	NR_027225.1 NR_025532.1 NR_024806.1	PQ177036
SU365	Arctozenus risso	gill	Hastings	820	Pseudoalteromonas sp. strain 394 Pseudoalteromonas sp. strain DZ-02-08-aga Pseudoalteromonas sp. strain DZ-01-06-car	100 100 100	MN209950.1 MK577377.1 MK577380.1	Pseudoalteromonas tetraodonis strain GFC Pseudoalteromonas issachenkonii strain KCTC 12958 Pseudoalteromonas issachenkonii strain KMM 3549	100 100 100	CP011041.1 CP013350.1 CP011030.1	PQ177037
SU370	Arctozenus risso	gill	Wickerham	1086	Psychrobacter maritimus strain Pi2-20 Psychrobacter aquimaris strain SW-210 Psychrobacter arcticus strain 273-4	99.17 99.08 98.90	NR_027225.1 NR_043140.1 NR_075054.1	Psychrobacter maritimus strain Pi2-20 Psychrobacter aquimaris strain SW-210 Psychrobacter arcticus strain 273-4	99.17 99.08 98.90	NR_027225.1 NR_043140.1 NR_075054.1	PQ177038
SU371a	Arctozenus risso	gill	Wickerham	993	Pseudoalteromonas sp. strain W11 Pseudoalteromonas sp. strain S49 Pseudoalteromonas sp. strain S21	100 100 100	MN889233.1 MN889221.1 MN889196.1	Pseudoalteromonas elyakovii strain KMM 162 Pseudoalteromonas nigrifaciens strain NBRC 103036 Pseudoalteromonas distincta strain KMM638	100 99.90 99.80	NR_028722.1 NR_114188.1 NR_041711.1	PQ177039
SU371b	Arctozenus risso	gill	Wickerham	804	Pseudoalteromonas sp. strain W11 Pseudoalteromonas sp. strain S49 Pseudoalteromonas nigrifaciens strain CeD-2	100 100 100	MN889233.1 MN889221.1 MN220613.1	Pseudoalteromonas arctica A 37-1-2 Pseudoalteromonas nigrifaciens strain KMM 661 Pseudoalteromonas nigrifaciens strain NBRC 103036	100 100 100	CP011026.1 CP011036.1 NR_114188.1	PQ177040
SU371c	Arctozenus risso	gill	Wickerham	902	Cellulophaga fucicola strain HK10 Cellulophaga fucicola strain NN015860 Cellulophaga sp. W4A	100 100 99.9	EU939693.1 NR_025287.1 KX685654.1	Cellulophaga fucicola strain NN015860 Cellulophaga lytica strain DSM 7489 Cellulophaga lytica strain NBRC 14961	100 98.0 97.7	NR_025287.1 NR_074464.1 NR_112973.1	PQ177041
SU373	Arctozenus risso	gill	Wickerham	909	Vibrio toranzoniae strain 2-2 Vibrio toranzoniae strain 7-4 Vibrio toranzoniae strain CH-102	100 100 100	MT510186.1 MN945290.1 MH712997.1	Vibrio toranzoniae strain Vb 10.8 Vibrio gigantis strain LGP 13 Vibrio artabrorum strain VB 11.8	99.89 99.56 99.56	NR_117680.1 NR_044079.1 NR_116068.1	PQ177042
SU374	Water	water	Marine Broth	695	Maribacter lutimaris, isolate HaHa_4_92 Maribacter sp. CAU1302 Maribacter thermophilus strain HT7-2	99.1 98.9 98.9	LR722915.1 KM361933.1 JQ988061.1	Maribacter thermophilus strain HT7-2 Maribacter marinus strain YC973 Maribacter cobaltidurans strain B1	98.9 98.7 98.6	JQ988061.1 NR_164892.1 CP022957.1	PQ177043
SU375	Water	water	Marine Broth	971	Psychrobacter sp. strain SER48 Psychrobacter okhotskensis, isolate KFS_Zn1 Psychrobacter luti strain PAMC 27119	100 100 100	MK660293.1 LT852800.1 KJ475195.1	Psychrobacter okhotskensis strain MD17 Psychrobacter adeliensis strain DSM 15333 Psychrobacter arcticus strain 273-4	100 99.7 99.6	NR_024806.1 NR_117631.1 NR_075054.1	PQ177044
SU376	Water	water	Marine Broth	1068	Alteromonas sp. strain DB138 Alteromonas sp. H2-71 Alteromonas naphthalenivorans strain W15	100 100 99.9	MG891912.1 KM979192.1 JX531176.1	Alteromonas naphthalenivorans strain SN2 Alteromonas stellipolaris strain LMG 21861 Alteromonas addita strain R10SW13	99.9 99.6 99.3	CP002339.1 CP013926.1 CP014322.1	PQ177045
SU377	Water	water	Hastings	833	Psychrobacter sp. strain SER48 Psychrobacter okhotskensis, isolate KFS_Zn4 Psychrobacter okhotskensis, isolate KFS_Zn1	99.9 99.9 99.9	MK660293.1 LT852803.1 LT852800.1	Psychrobacter okhotskensis strain MD17 Psychrobacter adeliensis strain DSM 15333 Psychrobacter arcticus strain 273-4	99.9 99.5 99.4	NR_024806.1 NR_117631.1 NR_075054.1	PQ177046
SU378	Water	water	Hastings	1040	Alteromonas sp. strain DB138 Alteromonas sp. H2-71 Alteromonas sp. DH12	100 100 100	MG891912.1 KM979192.1 FJ404749.1	Alteromonas naphthalenivorans strain SN2 Alteromonas naphthalenivorans strain SN2 Alteromonas stellipolaris strain LMG 21861	99.90 99.81 99.62	CP002339.1 NR_145589.1 CP013926.1	PQ177047
SU379	Water	water	Wickerham	974	Alteromonas sp. strain DB138 Alteromonas sp. H2-71 Alteromonas naphthalenivorans strain W15	100 100 99.9	MG891912.1 KM979192.1 JX531176.1	Alteromonas naphthalenivorans strain SN2 Alteromonas stellipolaris strain LMG 21861 Alteromonas addita strain R10SW13	99.9 99.6 99.3	CP002339.1 CP013926.1 CP014322.1	PQ177048
SU380	Water	water	Wickerham	959	Paraglaciecola chathamensis strain GHNY-2 Paraglaciecola chathamensis strain GHNY-1 Glaciecola sp. 4H-3-7+YE-5	99.9 99.9 99.9	MH261368.1 MH261367.1 CP002526.1	Paraglaciecola chathamensis S18K6 Paraglaciecola oceanifecundans strain 162Z-12 Paraglaciecola agarilytica strain NO2	99.8 99.7 99.7	NR_041397.1 NR_134124.1 NR_043956.1	PQ177049
SU381	Water	water	Wickerham	999	Sulfitobacter sp. strain 204 Sulfitobacter pontiacus strain ROA021 Sulfitobacter sp. strain MBL0302	100 100 100	MK967175.1 MT510151.1 MT187836.1	Sulfitobacter pontiacus strain ChLG-10 Sulfitobacter marinus strain SW-265 Sulfitobacter litoralis strain Iso 3	99.7 98.7 98.5	NR_026418.1 NR_043936.1 NR_043547.1	PQ177050
SU382	Benthosema glaciale	gill	Marine Broth	970	Lacinutrix sp. SS13.5 Lacinutrix sp. KJF14-1 Lacinutrix copepodicola strain DJ3	99.5 99.5 99.2	KC160751.1 JQ800237.1 NR_043120.1	Lacinutrix copepodicola strain DJ3 Lacinutrix himadriensis strain E4-9a Lacinutrix sp. 7Alg 4	99.2 99.0 97.3	NR_043120.1 NR_108471.1 KU510085.1	PQ177051
SU383	Benthosema glaciale	gill	Marine Broth	880	Psychromonas arctica strain Pull 5.3 Psychromonas sp. #CK-3 Psychromonas arctica strain ZR017	100 99.7 99.7	NR_028821.1 AB893933.1 JX173509.1	Psychromonas arctica strain Pull 5.3 Psychromonas aquatilis strain M1A1 Psychromonas macrocephali strain JAMM 0415	100 97.9 97.9	NR_028821.1 NR_156934.1 NR_041605.1	PQ177052
SU385	Benthosema glaciale	gill	Marine Broth	747	Vibrio sp. strain 617 Vibrio sp. strain 222 Vibrio splendidus strain BST398	100 100 100	MN974037.1 MN974025.1 CP031055.1	Vibrio lentus strain CIP 107166 Vibrio lentus strain 4OM4T Vibrio kanaloae strain LMG 20539	100 99.9 99.7	NR_114982.1 NR_028926.1 NR_042468.1	PQ177053
SU386	Benthosema glaciale	gill	Marine Broth	693	Lacinutrix sp. Bg11-31 Lacinutrix sp. strain 15G1-1 Lacinutrix sp. MA343	100 100 100	CP025118.1 OK626776.1 FR744888.1	Lacinutrix mariniflava strain AKS432 Lacinutrix algicola strain AKS293 Lacinutrix chionoecetis strain MAB-07	100 100 100	NR_043593.1 NR_043592.1 NR_169432.1	PQ177054
SU390	Benthosema glaciale	gill	Hastings	921	Shewanella sp. strain DZ-02-04-aga Shewanella frigidimarina strain INTA2 Shewanella frigidimarina	100 100 100	MK577329.1 KU204882.1 AJ300833.1	Shewanella psychromarinicola strain M2 Shewanella livingstonensis strain LMG 19866 Shewanella vesiculosa strain M7	100 100 100	CP034073.1 CP034015.1 NR_042710.1	PQ177055
SU391	Benthosema glaciale	gill	Hastings	904	Pseudoalteromonas sp. strain W11 Pseudoalteromonas sp. strain S49 Pseudoalteromonas nigrifaciens strain CeD-2	100 100 100	MN889233.1 MN889221.1 MN220613.1	Pseudoalteromonas arctica A 37-1-2 Pseudoalteromonas nigrifaciens strain KMM 661 Pseudoalteromonas nigrifaciens strain NBRC 103036	100 100 100	CP011026.1 CP011036.1 NR_114188.1	PQ177056
SU392	Benthosema glaciale	gill	Wickerham	943	Aliivibrio sp. H1309/4.1 Aliivibrio sp. A.Hdes-3 Aliivibrio sp. A.H130426-2	100 100 100	LN871555.1 LR813724.1 LR813719.1	Aliivibrio logei Aliivibrio logei strain ATCC 29985 Aliivibrio logei strain NCIMB 2252	100 100 99	LR813682.1 NR_116249.1 NR_116258.1	PQ177057
SU393	Benthosema glaciale	gill	Wickerham	496	Pseudoalteromonas sp. strain W11 Pseudoalteromonas sp. strain W10 Pseudoalteromonas nigrifaciens strain CeD-2	100 100 100	MN889233.1 MN889232.1 MN220613.1	Pseudoalteromonas arctica A 37-1-2 Pseudoalteromonas nigrifaciens strain KMM 661 Pseudoalteromonas haloplanktis ATCC 14393	100 100 100	CP011026.1 CP011036.1 NR_044837.2	PQ177058
SU394	Benthosema glaciale	gill	Wickerham	978	Dietzia sp. FI 1026 Dietzia maris strain NC748 Dietzia sp. I_GA_W_11_7	97 100 100	JQ691548.1 MW741509.1 FJ267547.1	Dietzia aerolata strain Sj14a Dietzia kunjamensis strain DSM 44907 Dietzia lutea strain YIM 80766	100 100 99	NR_116932.1 NR_116684.1 CP015449.1	PQ177059
SU395	Benthosema glaciale	gut	Marine Broth	903	Formosa sp. TB 65 Olleya marilimosa strain KOPRI_22310 Olleya sp. IMCC9582	100 100 99.9	EU237139.1 EU000228.1 GU061324.1	Olleya namhaensis strain WT-MY15 Olleya aquimaris strain L-4 Olleya algicola strain 3Alg 18	99.7 98.3 97.8	NR_109551.1 NR_104531.1 NR_157624.1	PQ177060
SU397	Benthosema glaciale	gut	Marine Broth	908	Psychrobacter sp. strain BH36 Psychrobacter sp. strain GS3 Psychrobacter nivimaris strain 20_KNBR_Sed_R2	100 100 100	MN049674.1 MN421797.1 MN080178.1	Psychrobacter nivimaris strain 88/2-7 Psychrobacter adeliensis strain DSM 15333 Psychrobacter muriicola strain 2pS	100 99.8 99.7	NR_028948.1 NR_117632.1 NR_114669.1	PQ177061
SU398	Benthosema glaciale	gut	Marine Broth	1050	Pseudoalteromonas sp. strain WN6 Pseudoalteromonas sp. strain W9 Pseudoalteromonas arctica strain HG G7.3	99.4 99.4 99.4	MN889238.1 MN889231.1 MG681166.1	Pseudoalteromonas arctica A 37-1-2 Pseudoalteromonas translucida KMM 520 Pseudoalteromonas nigrifaciens strain KMM 661	99.3 99.3 99.1	CP011025.1 CP011034.1 CP011036.1	PQ177062
SU399a	Benthosema glaciale	gut	Marine Broth	771	Tenacibaculum sp. strain S2F8 Tenacibaculum sp. strain S2F7 Tenacibaculum sp. strain S2F4	100 100 100	MF192949.1 MF192948.1 MF192945.1	Tenacibaculum finnmarkense strain TNO006 Tenacibaculum dicentrarchi strain NCIMB 14598 Tenacibaculum dicentrarchi strain 35/09	100 100 100	MN699389.1 KT270381.1 NR_108475.1	PQ177063
SU399b	Benthosema glaciale	gut	Marine Broth	899	Lacinutrix sp. JR-M6 Lacinutrix sp. KMM 6750 Psychroserpens sp. SS9.5	99.8 99.8 99.4	KJ461692.1 KF273907.1 KC160664.1	Lacinutrix copepodicola strain DJ3 Lacinutrix himadriensis strain E4-9a Lacinutrix sp. 7Alg 4	98.8 98.6 97.7	NR_043120.1 NR_108471.1 KU510085.1	PQ177064
SU400	Benthosema glaciale	gut	Hastings	891	Pseudoalteromonas sp. strain W11 Pseudoalteromonas sp. strain S49 Pseudoalteromonas sp. strain S14	100 100 100	MN889233.1 MN889221.1 MN889189.1	Pseudoalteromonas arctica A 37-1-2 Pseudoalteromonas nigrifaciens strain KMM 661 Pseudoalteromonas nigrifaciens strain NBRC 103036	100 100 100	CP011026.1 CP011036.1 NR_114188.1	PQ177065
SU401	Benthosema glaciale	gut	Hastings	406	Psychrobacter sp. strain 1663 Psychrobacter sp. strain BC3-33 Psychrobacter cryohalolentis strain 4_KNS_9_Sed_A2	100 100 100	MT585868.1 MT350302.1 MT309525.1	Psychrobacter nivimaris strain 88/2-7(T) Psychrobacter cryohalolentis K5 Psychrobacter adeliensis strain DSM 15333	100 100 100	KY471041.1 NR_075055.1 NR_117632.1	PQ177066
SU404	Benthosema glaciale	gut	Wickerham	883	Pseudoalteromonas sp. strain W11 Pseudoalteromonas sp. strain S49 Pseudoalteromonas sp. strain S43	100 100 100	MN889233.1 MN889221.1 MN889216.1	Pseudoalteromonas nigrifaciens strain NBRC Pseudoalteromonas distincta strain KMM Pseudoalteromonas elyakovii strain KMM	100 100 100	NR_114188.1 NR_114436.1 NR_028722.1	PQ177067
SU405	Benthosema glaciale	gut	Wickerham	1002	Lacinutrix sp. strain AHE_PA_241 Lacinutrix sp. strain AHE_PA_045 Lacinutrix sp. SS13.5	99.90 99.90 99.70	MW580188.1 MW580015.1 KC160751.1	Lacinutrix himadriensis strain E4-9a Lacinutrix copepodicola strain DJ3 Lacinutrix cladophorae strain 7Alg 4	99.40 99.40 97.50	NR_108471.1 NR_043120.1 NR_178920.1	PQ177068
SU408	Water	water	Marine Broth	1022	Sphingorhabdus flavimaris strain YGSMI21 Sphingopyxis sp. HaHa670 Sphingorhabdus sp. ER-7	99.9 99.8 99.8	CP022548.1 LR722773.1 KT325114.1	Sphingorhabdus flavimaris strain SW-151 Sphingopyxis marina strain FR1087 Sphingorhabdus marina DSM 22363	99.1 98.0 98.0	NR_025814.1 DQ781320.2 NR_043954.1	PQ177069
SU409	Water	water	Marine Broth	905	Psychrobacter sp. strain SER48 Psychrobacter sp. strain D1 Psychrobacter okhotskensis, isolate KFS_Zn4	100 100 100	MK660293.1 MN480548.1 LT852803.1	Psychrobacter okhotskensis strain MD17 Psychrobacter adeliensis strain DSM 15333 Psychrobacter urativorans strain DSM 14009	100 99.8 99.7	NR_024806.1 NR_117634.1 NR_042221.1	PQ177070
SU410	Water	water	Marine Broth	1007	Sulfitobacter indolifex strain DSM 14862 Sulfitobacter sp. HEL-78 Sulfitobacter sp. HEL-45	100 100 100	NR_115898.1 AJ534230.1 AJ534226.1	Sulfitobacter indolifex strain DSM 14862 Sulfitobacter profundi strain SAORIC-263 Sulfitobacter indolifex strain Hel-45	100 99.8 99.8	NR_115898.1 NR_165714.1 NR_027563.1	PQ177071
SU411	Water	water	Marine Broth	939	Paraglaciecola chathamensis strain GHNY-2 Paraglaciecola chathamensis strain GHNY-1 Glaciecola sp. 4H-3-7+YE-5	99.9 99.9 99.9	MH261368.1 MH261367.1 CP002526.1	Paraglaciecola chathamensis S18K6 Paraglaciecola oceanifecundans strain 162Z-12 Paraglaciecola agarilytica strain NO2	99.8 99.7 99.7	NR_041397.1 NR_134124.1 NR_043956.1	PQ177072
SU412	Water	water	Hastings	889	Psychrobacter okhotskensis, isolate KFS_Zn1 Psychrobacter luti strain PAMC 27119 Psychrobacter sp. AECF-17a	100 100 100	LT852800.1 KJ475195.1 JQ618831.1	Psychrobacter okhotskensis strain MD17 Psychrobacter adeliensis strain DSM 15333 Psychrobacter arcticus strain 273-4	100 99.7 99.6	NR_024806.1 NR_117631.1 NR_075054.1	PQ177073
SU413	Water	water	Wickerham	1007	Sphingopyxis baekryungensis strain ACBC052 Sphingopyxis baekryungensis strain ACBC149 Sphingomonas sp. RP10	100 100 100	MK123478.1 MK214495.1 EU375122.1	Sphingopyxis baekryungensis strain SW-150 Novosphingobium mathurense strain SM117 Novosphingobium fontis strain STM-14	100 96.6 96.5	NR_043014.1 NR_116020.1 NR_157667.1	PQ177074
SU414	Water	water	Wickerham	979	Sulfitobacter litoralis strain PHE2 Sulfitobacter litoralis strain JB 209 Sulfitobacter sp. MBEF09	100 100 100	KY508328.1 KJ939484.1 AB733557.1	Sulfitobacter litoralis strain Iso 3 Sulfitobacter marinus strain SW-265 Sulfitobacter porphyrae strain SCM-1	100 99.0 98.7	NR_043547.1 NR_043936.1 NR_125460.1	PQ177075
SU415	Water	water	Wickerham	1047	Sulfitobacter sp. strain 204 Sulfitobacter pontiacus strain ROA021 Sulfitobacter sp. strain MBL0302	100 100 100	MK967175.1 MT510151.1 MT187836.1	Sulfitobacter pontiacus strain ChLG-10 Sulfitobacter litoralis strain Iso 3 Sulfitobacter marinus strain SW-265	99.7 98.1 97.9	NR_026418.1 NR_043547.1 NR_043936.1	PQ177076
SU416	Notoscopelus kroyeri	gill	Marine Broth	810	Pseudoalteromonas sp. strain 394 Pseudoalteromonas sp. strain DZ-02-08-aga Pseudoalteromonas sp. strain DZ-01-06-car	100 100 100	MN209950.1 MK577380.1 MK577377.1	Pseudoalteromonas tetraodonis strain GFC Pseudoalteromonas issachenkonii strain KCTC 12958 Pseudoalteromonas issachenkonii strain KMM 3549	100 100 100	CP011041.1 CP013350.1 CP011030.1	PQ177077
SU417	Notoscopelus kroyeri	gill	Marine Broth	1028	Olleya marilimosa strain KOPRI_22310 Olleya sp. IMCC9582 Olleya sp. R2A056317	100 99.9 99.8	EU000228.1 GU061324.1 LR722880.1	Olleya namhaensis strain WT-MY15 Olleya aquimaris strain L-4 Olleya algicola strain 3Alg 18	99.7 98.0 97.6	NR_109551.1 NR_104531.1 NR_157624.1	PQ177078
SU419	Notoscopelus kroyeri	gill	Marine Broth	859	Psychroserpens sp. A622 Psychroserpens sp. SS9.5 Lacinutrix sp. strain KMM 6784	99.9 99.5 99.4	AY781191.1 KC160664.1 MK587648.1	Lacinutrix himadriensis strain E4-9a Lacinutrix copepodicola strain DJ3 Lacinutrix sp. 7Alg 4	98.6 98.5 97.9	NR_108471.1 NR_043120.1 KU510085.1	PQ177079
SU420	Notoscopelus kroyeri	gill	Marine Broth	804	Roseivirga echinicomitans strain KCTC 12370 Roseivirga seohaensis subsp. aquiponti strain D-25 Roseivirga ehrenbergii strain TVG01-C005	100 99.6 99.6	MT759960.1 NR_153705.1 KF500393.1	Roseivirga echinicomitans strain KCTC 12370 Roseivirga seohaensis subsp. aquiponti strain D-25 Marinicola seohaensis strain SW-152	100 99.6 99.6	MT759960.1 NR_153705.1 AY739663.1	PQ177080
SU421	Notoscopelus kroyeri	gill	Marine Broth	934	Psychrobacter sp. strain BH36 Psychrobacter sp. strain EnD-5 Psychrobacter sp. strain 230	100 100 100	MN049674.1 MN220603.1 MN209946.1	Psychrobacter nivimaris strain 88/2-7 Psychrobacter muriicola strain 2pS Psychrobacter proteolyticus strain 116	100 100 100	NR_028948.1 NR_114669.1 NR_028918.1	PQ177081
SU422	Notoscopelus kroyeri	gill	Marine Broth	810	Dokdonia sp. strain 138H-32 Dokdonia sp. strain BMW36 Krokinobacter diaphorus strain NQ12	99.9 99.8 99.8	MK143218.1 MH773427.1 FJ205751.1	Dokdonia diaphoros strain MSKK-32 Dokdonia eikasta strain NBRC 100814 Dokdonia eikasta strain PMA-26	99.5 99.4 99.4	NR_041274.1 NR_113944.1 NR_041273.1	PQ177082
SU423	Notoscopelus kroyeri	gill	Hastings	768	Shewanella sp. strain BC1-22B Shewanella sp. Ch63 Shewanella vesiculosa strain 7.28	100 100 100	MT350303.1 LC379517.1 KX417177.1	Shewanella livingstonensis strain LMG 19866 Shewanella vesiculosa strain M7 Shewanella livingstonensis strain NF22	99.1 99.1 99.0	CP034015.1 NR_042710.1 NR_025443.1	PQ177083
SU424	Notoscopelus kroyeri	gill	Hastings	995	Pseudoalteromonas sp. strain W9 Pseudoalteromonas sp. strain S48 Pseudoalteromonas arctica A 37-1-2	99.6 99.6 99.5	MN889231.1 MN889220.1 CP011025.1	Pseudoalteromonas arctica A 37-1-2 Pseudoalteromonas translucida KMM 520 Pseudoalteromonas nigrifaciens strain KMM 661	99.5 99.5 99.1	CP011025.1 CP011034.1 CP011036.1	PQ177084
SU425	Notoscopelus kroyeri	gill	Hastings	909	Vibrio sp. strain Arc7-210 Vibrio alginolyticus strain K08M4 Vibrio sp. KV180308-14a	100 100 100	MN784332.1 CP017916.1 EU862331.1	Vibrio kanaloae strain LMG 20539 Vibrio splendidus strain LMG 4042 Vibrio lentus strain CIP 107166	99.9 99.9 99.9	NR_042468.1 NR_042156.1 NR_114982.1	PQ177085
SU426	Notoscopelus kroyeri	gill	Wickerham	975	Shewanella sp. strain DZ-02-04-aga Shewanella frigidimarina strain INTA2 Shewanella frigidimarina, strain LMG19867	100 100 99.9	MK577329.1 KU204882.1 AJ300833.1	Shewanella livingstonensis strain LMG 19866 Shewanella vesiculosa strain M7 Shewanella livingstonensis strain NF22	99.5 99.5 99.5	CP034015.1 NR_042710.1 NR_025443.1	PQ177086
SU427	Notoscopelus kroyeri	gill	Wickerham	949	Pseudoalteromonas sp. strain W11 Pseudoalteromonas sp. strain S49 Pseudoalteromonas sp. strain S21	100 100 100	MN889233.1 MN889221.1 MN889196.1	Pseudoalteromonas arctica A 37-1-2 Pseudoalteromonas nigrifaciens strain NBRC Pseudoalteromonas paragorgicola strain KMM Pseudoalteromonas distincta strain KMM	100 100 100	CP011026.1 NR_114188.1 NR_025654.1 NR_114436.1	PQ177087
SU430	Notoscopelus kroyeri	gill	Wickerham	977	Pseudoalteromonas sp. strain W11 Pseudoalteromonas sp. strain S49 Pseudoalteromonas nigrifaciens strain CeD-2	100 100 100	MN889233.1 MN889221.1 MN220613.1	Pseudoalteromonas arctica A 37-1-2 Pseudoalteromonas nigrifaciens strain KMM 661 Pseudoalteromonas nigrifaciens strain NBRC 103036	100 100 100	CP011026.1 CP011036.1 NR_114188.1	PQ177088
SU431a	Notoscopelus kroyeri	gill	Wickerham	899	Dokdonia sp. Dokd-P16 Dokdonia sp. strain BMW36 Krokinobacter diaphorus strain NQ12	99.9 99.6 99.6	CP029151.1 MH773427.1 FJ205751.1	Dokdonia eikasta strain NBRC 100814 Dokdonia diaphoros strain MSKK-32 Dokdonia eikasta strain PMA-26	99.3 99.3 99.3	NR_113944.1 NR_041274.1 NR_041273.1	PQ177089
SU431b	Notoscopelus kroyeri	gill	Wickerham	868	Loktanella sp. Ch219 Loktanella sp. strain s4a3-5 Loktanella salsilacus strain 20KRS9T2	100 100 100	LC379520.1 MK140977.1 MH478324.1	Loktanella salsilacus strain NBRC 102486 Loktanella salsilacus strain LMG21507 Loktanella fryxellensis strain NBRC 102485	100 100 98.5	NR_114115.1 NR_115894.1 NR_114114.1	PQ177090
SU432	Notoscopelus kroyeri	gill	Wickerham	961	Salinibacterium sp. strain F3-15 Leifsonia sp. C6 Leifsonia sp. W3	100 100 100	KY476596.1 FJ539111.1 FJ424506.1	Salinibacterium amurskyense strain KCTC 9931 Salinibacterium amurskyense strain KMM 3673 Leifsonia rubra strain CMS 76R	99.5 99.5 97.7	MT759917.1 NR_041932.1 MW228823.1	PQ177091
SU433	Notoscopelus kroyeri	gill	Wickerham	906	Vibrio sp. strain 10c Vibrio sp. strain 6e Vibrio sp. strain 6c	100 100 100	MT484161.1 MT484153.1 MT484151.1	Vibrio bathopelagicus strain Sal10 Vibrio syngnathi strain K08M4 Vibrio splendidus strain LMG 4042	100 100 100	CP062500.1 CP017917.1 NR_114888.1	PQ177092
SU434	Notoscopelus kroyeri	gut	Marine Broth	970	Loktanella sp. strain s4a3-5 Loktanella salsilacus strain 20KRS9T2 Loktanella salsilacus strain 20KRS9Z4	100 100 100	MK140977.1 MH478324.1 MH478321.1	Loktanella salsilacus strain NBRC 102486 Loktanella salsilacus strain LMG21507 Loktanella fryxellensis strain NBRC 102485	100 100 98.5	NR_114115.1 NR_115894.1 NR_114114.1	PQ177093
SU435	Notoscopelus kroyeri	gut	Marine Broth	910	Vibrio sp. strain 617 Vibrio sp. strain 222 Vibrio splendidus strain BST398	100 100 100	MN974037.1 MN974025.1 CP031055.1	Vibrio lentus strain CIP 107166 Vibrio lentus strain 4OM4T Vibrio kanaloae strain LMG 20539	100 99.9 99.8	NR_114982.1 NR_028926.1 NR_042468.1	PQ177094
SU436	Notoscopelus kroyeri	gut	Marine Broth	950	Agrococcus sp. strain IN-ICE-A-G6 Marine bacterium strain ST1639 Marine bacterium strain ST1233	100 99.89 99.89	OQ540834.1 PP424339.1 PP423967.1	Agrococcus baldri strain IAM 15147 Agrococcus jenensis strain DSM 9580 Agrococcus jenensis strain DSM 9580	99.26 98.63 98.63	NR_041543.1 NR_115028.1 NR_026275.1	PQ177095
SU438	Notoscopelus kroyeri	gut	Marine Broth	962	Bizionia psychrotolerans strain PB-M7 Bizionia echini strain KMM 6177 Bizionia sp. S1-28	99.5 98.5 98.2	NR_148274.1 NR_116780.1 JX103232.1	Bizionia psychrotolerans strain PB-M7 Bizionia echini strain KMM 6177 Bizionia hallyeonensis strain T-y7	99.5 98.5 98.1	NR_148274.1 NR_116780.1 NR_109525.1	PQ177096
SU439	Notoscopelus kroyeri	gut	Marine Broth	925	Sulfitobacter sp. HaHa26 Sulfitobacter sp. strain CP148 Sulfitobacter delicatus strain NQ13	98.7 98.7 98.3	LR722700.1 MH061220.1 EU939703.1	Sulfitobacter delicatus strain LMG20554 Sulfitobacter delicatus strain KMM 3584 Sulfitobacter indolifex strain DSM 14862	98.3 98.3 98.0	NR_115916.1 NR_025692.1 NR_115898.1	PQ177097
SU440	Notoscopelus kroyeri	gut	Hastings	1024	Vibrio splendidus strain BST398 Vibrio sp. strain NFH.MB010 Vibrio sp. #CK-7	100 100 100	CP031055.1 MG788349.1 AB893934.1	Vibrio lentus strain CIP 107166 Vibrio atlanticus strain VB 11.11 Vibrio tasmaniensis strain Carson D39	99.9 99.5 99.5	NR_114982.1 NR_116067.1 NR_036929.1	PQ177098
SU441	Notoscopelus kroyeri	gut	Wickerham	919	Sulfitobacter sp. strain q32a1-1 Sulfitobacter sp. A12 Sulfitobacter porphyrae strain S12B-106	98.5 98.5 98.2	MK140966.1 KM268070.1 MK493601.1	Sulfitobacter porphyrae strain SCM-1 Sulfitobacter brevis strain DSM 11443 Sulfitobacter brevis strain Ekho Lake-162	98.2 97.9 97.9	NR_125460.1 NR_115915.1 NR_029346.1	N.A
SU442	Notoscopelus kroyeri	gut	Wickerham	751	Kocuria rhizophila strain ZJH Kocuria sp. strain LAMP-BDGB10 Kocuria rhizophila strain CMCC(B)28001	100 100 100	MT071659.1 MN611249.1 MK341734.1	Kocuria tytonicola strain 489 Kocuria tytonis strain 442 Kocuria rhizophila strain DSM 11926	100 100 100	MG547560.1 NR_171491.1 KJ476722.1	PQ177099
SU443	Notoscopelus kroyeri	gut	Wickerham	936	Marinobacter sp. ER-16 Marinobacter sp. CR-43 Marinobacter sp. HGLP-15	100 99 99	KT325123.1 KT324882.1 KX001828.1	Marinobacter caseinilyticus Marinobacter halophilus strain XCD-X12 Marinobacter daqiaonensis strain YCSA40	100 100 96	MW342710.1 NR_137207.1 NR_108457.1	PQ177100
SU444	Notoscopelus kroyeri	gut	Wickerham	1034	Pseudorhodobacter aquimaris strain CHT25 Pseudorhodobacter aquimaris strain HDW-19 Pseudorhodobacter sp. strain E13	100 98.5 97.3	MW012300.1 NR_108680.1 MK156742.1	Pseudorhodobacter aquimaris strain HDW-19 Pseudorhodobacter ponti strain HWR-46 Pseudorhodobacter turbinis strain S12M18	98.45 97.04 96.28	NR_108680.1 NR_157006.1 NR_115057.1	PQ177101
SU445	Notoscopelus kroyeri	gut	Wickerham	933	Marinobacter sp. strain 1-3A Marinobacter sp. strain DY40_1A1 Marinobacter maritimus strain DP05	99.1 99.1 99.1	MK949086.1 MK949081.1 MF928286.1	Marinobacter salexigens strain HJR7 Marinobacter litoralis strain SW-45 Marinobacter maritimus strain CK 47	98.8 98.0 97.4	NR_159173.1 NR_028841.1 NR_042266.1	PQ177102
SU447	Myctophum punctatum	gill	Marine Broth	861	Formosa sp. TB 65 Olleya marilimosa strain KOPRI_22310 Olleya sp. R2A056317	99.9 99.9 99.8	EU237139.1 EU000228.1 LR722880.1	Olleya namhaensis strain WT-MY15 Olleya algicola strain 3Alg 18 Olleya aquimaris strain L-4	99.8 98.3 98.1	NR_109551.1 NR_157624.1 NR_104531.1	PQ177103
SU448	Myctophum punctatum	gill	Marine Broth	326	Marinobacter sp. HGLP-15 Marinobacter sp. ER-16 Marinobacter sp. CR-43	100 100 100	KX001828.1 KT325123.1 KT324882.1	Marinobacter daqiaonensis strain YCSA40 Marinobacter segnicrescens strain SS011B1-4 Marinobacter maroccanus strain N4	99.39 98.47 98.16	NR_108457.1 NR_044124.1 NR_171492.1	PQ177104
SU449	Myctophum punctatum	gill	Marine Broth	676	Pseudoalteromonas sp. strain GAMAL14 SWC Pseudoalteromonas sp. strain S34 Pseudoalteromonas carrageenovora strain C7	100 100 100	MT634734.1 MN889208.1 MN746256.1	Pseudoalteromonas issachenkonii strain KMM 3549 Pseudoalteromonas tetraodonis strain GFC Pseudoalteromonas agarivorans DSM 14585	100 100 100	CP011030.1 CP011041.1 CP011011.1	PQ177105
SU450	Myctophum punctatum	gill	Marine Broth	856	Lacinutrix sp. SS13.5 Lacinutrix sp. KJF14-1 Lacinutrix copepodicola strain DJ3	99.7 99.7 99.4	KC160751.1 JQ800237.1 NR_043120.1	Lacinutrix copepodicola strain DJ3 Lacinutrix himadriensis strain E4-9a Lacinutrix sp. 7Alg 4	99.4 99.2 97.6	NR_043120.1 NR_108471.1 KU510085.1	PQ177106
SU451	Myctophum punctatum	gill	Marine Broth	929	Oceanimonas sp. SS1.31 Oceanimonas sp. SS1.27 Oceanisphaera ostreae strain T-w6	99.8 99.8 99.4	KC160864.1 KC160861.1 NR_109099.1	Oceanisphaera ostreae strain T-w6 Oceanisphaera marina strain YM319 Oceanisphaera aquimarina strain S33	99.4 98.7 98.9	NR_109099.1 NR_157015.1 NR_169367.1	PQ177107
SU453	Myctophum punctatum	gill	Marine Broth	888	Polaribacter sp. CS05(2009) Polaribacter sp. PAMC 27096 Polaribacter atrinae strain BM-5	98.6 98.4 98.0	FJ211070.1 KJ475156.1 MH550132.1	Polaribacter atrinae strain WP25 Polaribacter insulae strain OITF-22 Polaribacter haliotis strain RA4-7	98.0 97.9 97.4	NR_133820.1 NR_158096.1 NR_153703.1	PQ177108
SU454	Myctophum punctatum	gill	Hastings	845	Marinobacter sp. strain Arc7-263 Marinobacter psychrophilus strain Arc-5-621 Marinobacter sp. BSs20148	99.1 99.1 99.1	MN784317.1 KJ630915.1 CP003735.1	Marinobacter psychrophilus strain 20041 Marinobacter profundi strain PWS21 Marinobacter guineae strain M3B	98.9 97.8 97.5	CP011494.1 NR_164929.1 NR_042618.1	PQ177109
SU455	Myctophum punctatum	gill	Hastings	1016	Salinibacterium sp. strain IMCCM06 Salinibacterium sp. strain hb6 Salinibacterium amurskyense strain KMM 6736	100 100 100	MK841205.1 MK193864.1 KC247363.1	Salinibacterium amurskyense strain KMM 3673 Salinibacterium amurskyense strain KCTC 9931 Leifsonia rubra strain CMS 76R	100 100 97.3	NR_041932.1 MT759917.1 MW228823.1	PQ177110
SU456	Myctophum punctatum	gill	Hastings	1002	Pseudoalteromonas sp. strain S19 Pseudoalteromonas sp. strain H26 Pseudoalteromonas arctica, isolate Q71	99.9 99.9 99.8	MN889194.1 MN889134.1 LS482995.1	Pseudoalteromonas arctica A 37-1-2 Pseudoalteromonas translucida KMM 520 Pseudoalteromonas nigrifaciens strain KMM 661	99.8 99.8 99.2	CP011025.1 CP011034.1 CP011036.1	PQ177111
SU458	Myctophum punctatum	gill	Hastings	985	Marinobacter antarcticus strain Ac-23 Marinobacter sp. PL78 Marinobacter sp. strain RSAP22	100 100 100	KY783358.1 LC373530.1 MK391380.1	Marinobacter maritimus strain CK 47 Marinobacter antarcticus strain ZS2-30 Marinobacter psychrophilus strain 20041	100 99 99	NR_042266.1 NR_108299.1 CP011494.1	PQ177112
SU459	Myctophum punctatum	gill	Wickerham	863	Psychrobacter sp. strain RSAP11 Psychrobacter sp. strain CP138 Psychrobacter sp. strain GS3	100 100 100	MH348980.1 MH061223.1 MN421797.1	Psychrobacter nivimaris strain 88/2-7 Psychrobacter muriicola strain 2pS Psychrobacter proteolyticus strain 116	100 100 100	NR_028948.1 NR_114669.1 NR_028918.1	PQ177113
SU460	Myctophum punctatum	gill	Wickerham	1001	Polaribacter sp. W-2 Polaribacter sp. CAM006 Polaribacter irgensii strain ANT9243	100 99.4 98.8	DQ923436.1 AY586528.1 AY167325.1	Polaribacter irgensii strain 23-P Polaribacter marinaquae strain RZW3-2 Polaribacter filamentus strain 215	97.9 97.5 97.5	NR_044733.2 NR_152672.1 NR_026041.1	PQ177114
SU463	Myctophum punctatum	gill	Wickerham	963	Salinibacterium sp. strain IMCCM06 Salinibacterium sp. strain hb6 Salinibacterium amurskyense strain KMM 6736	100 100 100	MK841205.1 MK193864.1 KC247363.1	Salinibacterium amurskyense strain KMM 3673 Salinibacterium amurskyense strain KCTC 9931 Leifsonia rubra strain CMS 76R	100 100 97.1	NR_041932.1 MT759917.1 MW228823.1	PQ177115
SU464	Myctophum punctatum	gill	Wickerham	1021	Pseudoalteromonas sp. strain W11 Pseudoalteromonas sp. strain S49 Pseudoalteromonas nigrifaciens strain CeD-2	100 100 100	MN889233.1 MN889221.1 MN220613.1	Pseudoalteromonas arctica A 37-1-2 Pseudoalteromonas nigrifaciens strain KMM 661 Pseudoalteromonas nigrifaciens strain NBRC 103036	100 100 100	CP011026.1 CP011036.1 NR_114188.1	PQ177116
SU465	Myctophum punctatum	gut	Wickerham	985	Photobacterium phosphoreum JCM 20393 Photobacterium phosphoreum strain ANT-2200 Photobacterium kishitanii strain pjapo.5.1	100 100 100	LC654901.1 EU881910.1 AY849426.1	Photobacterium carnosum strain TMW 2.2021 Photobacterium kishitanii strain pjapo.1.1 Photobacterium toruni CECT 9189	99.7 99.49 99.39	NR_156814.1 NR_042852.1 AP024854.1	PQ177117
SU467	Myctophum punctatum	gut	Wickerham	952	Arthrobacter alpinus strain 8 Arthrobacter sp. MAT3885 Arthrobacter sp. IARI-L-105	99.58 99.58 99.58	KF923418.1 JQ814624.1 JN411450.1	Arthrobacter alpinus strain S6-3 Arthrobacter psychrochitiniphilus strain GP3 Arthrobacter cryoconiti strain Cr6-08	99.47 99.06 98.85	NR_117254.1 NR_104702.1 NR_108846.1	PQ177118
SU468	Myctophum punctatum	gut	Wickerham	776	Arthrobacter sp. strain F Arthrobacter sp. XD-B1 Arthrobacter sp. MAT3885	100 100 100	MN722461.1 KM205416.1 JQ814624.1	Arthrobacter alpinus strain S6-3 Arthrobacter alpinus strain DSM 22274(T) Arthrobacter alpinus	100 100 100	NR_117254.1 MW228827.1 AB920568.1	PQ177119
SU469	Myctophum punctatum	gut	Marine Broth	956	Psychrobacter aquimaris strain SYR26 Psychrobacter sp. strain CJKOP-120 Psychrobacter sp. strain CJKOP-119	100 100 100	MH259944.1 MF537165.1 MF537164.1	Psychrobacter aquimaris strain SW-210 Psychrobacter nivimaris strain 88/2-7 Psychrobacter adeliensis strain DSM 15333	99.6 99.4 99.2	NR_043140.1 NR_028948.1 NR_117632.1	PQ177120
SU470	Myctophum punctatum	gut	Marine Broth	927	Sulfitobacter dubius strain LMG20555 Sulfitobacter dubius strain KMM 3554 Sulfitobacter sp. BIO-205	100 100 99.9	NR_115917.1 NR_025691.1 AJ534209.1	Sulfitobacter dubius strain LMG20555 Sulfitobacter dubius strain KMM 3554 Sulfitobacter indolifex strain DSM 14862	100 100 99.6	NR_115917.1 NR_025691.1 NR_115898.1	PQ177121
SU471	Myctophum punctatum	gut	Marine Broth	929	Marixanthomonas ophiurae strain KMM 3046 Marixanthomonas ophiurae, isolate ZB_7_48 Marixanthomonas sp. Ar-53B	98.9 98.6 97.5	NR_041463.1 LR722928.1 JX844460.1	Marixanthomonas ophiurae strain KMM 3046 Ulvibacter marinus strain IMCC12008 Altibacter lentus strain JLT2010	98.9 94.8 92.9	NR_041463.1 NR_133883.1 NR_126240.1	PQ177122
SU472	Myctophum punctatum	gut	Marine Broth	938	Aequorivita capsosiphonis strain A71 Aequorivita sp. R-36724 Aequorivita sinensis	98.8 96.9 96.7	NR_044452.1 FR691437.1 KF312889.2	Aequorivita capsosiphonis strain A71 Aequorivita viscosa strain 8-1b Aequorivita sublithincola strain DSM 14238	98.8 96.4 95.9	NR_044452.1 NR_109011.1 NR_102945.1	PQ177123
SU473	Myctophum punctatum	gut	Marine Broth	1036	Lacinutrix sp. JR-M6 Lacinutrix sp. KMM 6750 Lacinutrix sp. MGE_SAT_368	99.9 99.9 99.9	KJ461692.1 KF273907.1 JX854405.1	Lacinutrix copepodicola strain DJ3 Lacinutrix himadriensis strain E4-9a Lacinutrix sp. 7Alg 4	98.8 98.7 97.7	NR_043120.1 NR_108471.1 KU510085.1	PQ177124
SU474	Myctophum punctatum	gut	Hastings	997	Photobacterium carnosum strain TMW 2.2021 Photobacterium kishitanii, strain: LC1-832 Photobacterium kishitanii, strain: LC1-827	100 100 100	NR_156814.1 AB836836.1 AB836835.1	Photobacterium carnosum strain TMW 2.2021 Photobacterium kishitanii strain pjapo.1.1 Photobacterium phosphoreum strain NBRC 103031	100 99.9 99.9	NR_156814.1 NR_042852.1 NR_114184.1	PQ177125
SU497	Cyclothone microdon	gill	Marine Broth	987	Bizionia sp. strain SER20 Bizionia berychis strain RA3-3-1 Bizionia sp. BS-22B	100 100 99.90	MK660308.1 NR_163629.1 KX000020.1	Bizionia berychis strain RA3-3-1 Bizionia fulviae strain EM7 Bizionia saleffrena strain HFD	100 98.79 97.06	NR_163629.1 NR_137258.1 NR_043124.1	PQ177126
SU498	Cyclothone microdon	gill	Marine Broth	743	Psychrobacter sp. strain RSAP27 Psychrobacter maritimus NGB-R152 Psychrobacter maritimus strain HM-2	100 100 100	MH348992.1 LC481927.1 MH550141.1	Psychrobacter maritimus strain Pi2-20 Psychrobacter pulmonis strain CCUG 46240 Psychrobacter faecalis strain DSM 14664	100 99.2 98.9	NR_027225.1 NR_118026.1 NR_118025.1	PQ177127
SU499	Cyclothone microdon	gill	Marine Broth	1016	Pseudoalteromonas sp. strain S26 Pseudoalteromonas sp. strain B35-3 Pseudoalteromonas sp. strain BSw22116	100 100 100	MN889201.1 MG388122.1 MF630594.1	Pseudoalteromonas arctica A 37-1-2 Pseudoalteromonas translucida KMM 520 Pseudoalteromonas translucida KMM 520	100 100 99.21	CP011025.1 CP011034.1 NR_025655.1	PQ177128
SU500	Cyclothone microdon	gill	Hastings	720	Pseudoalteromonas sp. strain W11 Pseudoalteromonas sp. strain S49 Pseudoalteromonas sp. strain S25	100 100 100	MN889233.1 MN889221.1 MN889200.1	Pseudoalteromonas arctica A 37-1-2 Pseudoalteromonas nigrifaciens strain KMM 661 Pseudoalteromonas nigrifaciens strain NCIMB 8614	100 100 100	CP011026.1 CP011036.1 NR_026222.1	PQ177129
SU501	Cyclothone microdon	gill	Hastings	573	Pseudoalteromonas atlantica strain ZXX199 Pseudoalteromonas sp. strain P113-L015b Pseudoalteromonas sp. strain 70011	100 100 100	MN492263.1 MN043776.1 MF061264.1	Pseudoalteromonas nigrifaciens strain KMM 661 Pseudoalteromonas arctica A 37-1-2 Pseudoalteromonas issachenkonii strain KMM 3549	100 100 100	MW198126.1 CP011026.1 CP011030.1	PQ177130
SU504	Cyclothone microdon	gill	Wickerham	878	Dietzia sp. FI 1026 Dietzia maris strain NC748 Dietzia sp. I_GA_W_11_7	98 100 100	JQ691548.1 MW741509.1 FJ267547.1	Dietzia aerolata strain Sj14a Dietzia kunjamensis strain DSM 44907 Dietzia lutea strain YIM 80766	100 100 100	NR_116932.1 NR_116684.1 CP015449.1	PQ177131
SU505	Cyclothone microdon	gill	Wickerham	952	Psychrobacter sp. P4-11-07-1 Psychrobacter sp. strain TH18 Psychrobacter sp. PX-2	99.68 99.58 99.58	HM641834.1 MN049761.1 KC984316.1	Psychrobacter aquimaris strain SW-210 Psychrobacter nivimaris strain 88/2-7 Psychrobacter adeliensis strain DSM 15333	99.2 99.2 99.0	NR_043140.1 NR_028948.1 NR_117632.1	PQ177132
SU506	Cyclothone microdon	gill	Wickerham	756	Pseudoalteromonas sp. strain MS951 Pseudoalteromonas spiralis strain ACFF1 Pseudoalteromonas distincta strain MTFD1013	100 100 100	MF373546.1 ON908586.1 ON317070.1	Pseudoalteromonas issachenkonii strain KMM 3549 Pseudoalteromonas tetraodonis strain GFC Pseudoalteromonas issachenkonii strain KCTC 12958	100 100 100	CP011030.1 CP011041.1 CP013350.1	PQ177133
SU507	Cyclothone microdon	gill	Wickerham	977	Pseudoalteromonas sp. strain 1643 Pseudoalteromonas sp. strain WN1 Pseudoalteromonas arctica strain PP E2.4	100 100 100	MT585886.1 MN889234.1 MG681176.1	Pseudoalteromonas arctica A 37-1-2 Pseudoalteromonas citrea strain CIP 105339 Pseudoalteromonas translucida KMM 520	100 99.9 99.7	CP011025.1 AF529062.1 CP011034.1	PQ177134
SU509	Cyclothone microdon	gut	Marine Broth	1011	Pseudoalteromonas sp. strain S19 Pseudoalteromonas sp. strain C16 Pseudoalteromonas arctica A 37-1-2	99.9 99.9 99.8	MN889194.1 MN889053.1 CP011025.1	Pseudoalteromonas arctica A 37-1-2 Pseudoalteromonas translucida KMM 520 Pseudoalteromonas nigrifaciens strain KMM 661	99.8 99.8 99.2	CP011025.1 CP011034.1 CP011036.1	PQ177135
SU511	Cyclothone microdon	gut	Hastings	976	Pseudoalteromonas sp. strain W11 Pseudoalteromonas sp. strain S49 Pseudoalteromonas sp. strain S21	100 100 100	MN889233.1 MN889221.1 MN889196.1	Pseudoalteromonas arctica A 37-1-2 Pseudoalteromonas nigrifaciens strain KMM 661 Pseudoalteromonas nigrifaciens strain NBRC 103036	100 100 100	CP011026.1 CP011036.1 NR_114188.1	PQ177136
SU512	Cyclothone microdon	gut	Hastings	769	Pseudoalteromonas haloplanktis strain D4052 Pseudoalteromonas sp. G16 Pseudoalteromonas sp. strain H16	100 100 100	FJ161266.1 DQ677306.1 MN889125.1	Pseudoalteromonas issachenkonii strain KMM 354 Pseudoalteromonas tetraodonis strain GFC Pseudoalteromonas issachenkonii strain KCTC 12958	100 100 100	CP011030.1 CP011041.1 CP013350.1	PQ177137
SU513	Cyclothone microdon	gut	Hastings	981	Pseudoalteromonas sp. strain W11 Pseudoalteromonas sp. strain S49 Pseudoalteromonas sp. strain S21	100 100 100	MN889233.1 MN889221.1 MN889196.1	Pseudoalteromonas arctica A 37-1-2 Pseudoalteromonas nigrifaciens strain KMM 661 Pseudoalteromonas elyakovii strain KMM 162	100 100 100	CP011026.1 CP011036.1 NR_028722.1	PQ177138
SU515	Cyclothone microdon	gut	Wickerham	930	Psychrobacter sp. strain BH36 Psychrobacter sp. strain GS3 Psychrobacter sp. strain EnD-5	100 100 100	MN049674.1 MN421797.1 MN220603.1	Psychrobacter nivimaris strain 88/2-7 Psychrobacter muriicola strain 2pS Psychrobacter piscatorii strain T-3-2	100 100 100	NR_028948.1 NR_114669.1 NR_112807.1	PQ177139
SU517	Cyclothone microdon	gut	Wickerham	1036	Pseudoalteromonas arctica strain 10.27 Pseudoalteromonas sp. 48X Pseudoalteromonas sp. strain S4	100 100 99.90	KX417159.1 EU100390.1 MN889186.1	Pseudoalteromonas arctica A 37-1-2 Pseudoalteromonas translucida KMM 520 Pseudoalteromonas fuliginea strain KMM 216	99.61 99.61 99.52	CP011025.1 CP011034.1 NR_178270.1	PQ177140
SU518	Cyclothone microdon	gut	Wickerham	897	Psychrobacter sp. strain CJKOP-78 Psychrobacter sp. strain CJKOP-73 Psychrobacter sp. strain CJKOP-64	100 100 100	MF537123.1 MF537118.1 MF537109.1	Psychrobacter piscatorii strain T-3-2 Psychrobacter nivimaris strain 88/2-7 Psychrobacter muriicola strain 2pS	100 100 100	NR_112807.1 NR_028948.1 NR_114669.1	PQ177141
SU519	Cyclothone microdon	gut	Wickerham	745	Pseudoalteromonas sp. strain Aga-AMLN-14-Mix2 Pseudoalteromonas sp. strain Car-AMLN-14-Mix1 Pseudoalteromonas sp. strain Aga-AMLN-15-0	100 100 100	MK453483.1 MK453479.1 MK453475.1	Pseudoalteromonas issachenkonii strain KMM 354 Pseudoalteromonas tetraodonis strain GFC Pseudoalteromonas issachenkonii strain KCTC 12958	100 100 100	CP011030.1 CP011041.1 CP013350.1	PQ177142
SU520	Cyclothone microdon	gill	Marine Broth	901	Psychrobacter sp. strain RSAP11 Psychrobacter sp. strain CP138 Psychrobacter nivimaris strain 16d-S31	100 100 100	MH348980.1 MH061223.1 MN421797.1	Psychrobacter nivimaris strain 88/2-7 Psychrobacter adeliensis strain DSM 15333 Psychrobacter muriicola strain 2pS	100 99.8 99.7	NR_028948.1 NR_117632.1 NR_114669.1	PQ177143
SU521	Cyclothone microdon	gill	Marine Broth	762	Pseudoalteromonas sp. strain MS951 Pseudoalteromonas spiralis strain ACFF1 Pseudoalteromonas distincta strain MTFD1013	100 100 100	MF373546.1 ON908586.1 ON317070.1	Pseudoalteromonas issachenkonii strain KMM 3549 Pseudoalteromonas tetraodonis strain GFC Pseudoalteromonas issachenkonii strain KCTC 12958	100 100 100	CP011030.1 CP011041.1 CP013350.1	PQ177144
SU523	Cyclothone microdon	gill	Marine Broth	728	Psychrobacter maritimus strain 8 Psychrobacter sp. a001-10 Psychrobacter maritimus strain JM52	99.7 99.7 99.6	KC244347.1 HM468062.1 MN758812.1	Psychrobacter maritimus strain Pi2-20 Psychrobacter pulmonis strain CCUG 46240 Psychrobacter faecalis strain DSM 14664	99.5 99.0 98.8	NR_027225.1 NR_118026.1 NR_118025.1	PQ177145
SU524	Cyclothone microdon	gill	Hastings	729	Pseudoalteromonas spiralis strain ACFF1 Pseudoalteromonas distincta strain MTFD1013 Pseudoalteromonas sp. strain L15	100 100 100	ON908586.1 ON317070.1 MN889157.1	Pseudoalteromonas issachenkonii strain KMM 3549 Pseudoalteromonas tetraodonis strain GFC Pseudoalteromonas agarivorans DSM 14585	100 100 100	CP011030.1 CP011041.1 CP011011.1	PQ177146
SU525	Cyclothone microdon	gill	Hastings	1066	Pseudoalteromonas sp. strain S49 Pseudoalteromonas sp. strain S14 Pseudoalteromonas sp. strain H29	100 100 100	MN889221.1 MN889189.1 MN889137.1	Pseudoalteromonas arctica A 37-1-2 Pseudoalteromonas nigrifaciens strain KMM 661 Pseudoalteromonas nigrifaciens strain NBRC 103036	100 100 100	CP011026.1 CP011036.1 NR_114188.1	PQ177147
SU526	Cyclothone microdon	gill	Hastings	662	Salinibacterium sp. strain F3-15 Salinibacterium amurskyense strain 613 Salinibacterium amurskyense strain 596	100 100 100	KY476596.1 KY974211.1 KY974202.1	Salinibacterium amurskyense strain KCTC 9931 Salinibacterium amurskyense strain KMM 3673 Frigoribacterium endophyticum strain EGI 6500707	99.2 99.2 98.0	MT759917.1 NR_041932.1 NR_134732.1	PQ177148
SU527	Cyclothone microdon	gill	Hastings	837	Psychrobacter sp. strain BH36 Psychrobacter sp. strain RSAP11 Psychrobacter nivimaris strain 20_KNBR_Sed_R2	100 100 100	MN049674.1 MH348980.1 MN080178.1	Psychrobacter nivimaris strain 88/2-7 Psychrobacter muriicola strain 2pS Psychrobacter adeliensis strain DSM 15333	100 99.8 99.8	NR_028948.1 NR_114669.1 NR_117632.1	PQ177149
SU528	Cyclothone microdon	gill	Hastings	731	Pseudoalteromonas spiralis strain ACFF1 Pseudoalteromonas distincta strain MTFD1013 Pseudoalteromonas sp. strain L13	100 100 100	ON908586.1 ON317070.1 MN889155.1	Pseudoalteromonas issachenkonii strain KMM 3549 Pseudoalteromonas tetraodonis strain GFC Pseudoalteromonas agarivorans DSM 14585	100 100 100	CP011030.1 CP011041.1 CP011011.1	PQ177150
SU530	Cyclothone microdon	gill	Wickerham	895	Pseudoalteromonas sp. strain W11 Pseudoalteromonas sp. strain S49 Pseudoalteromonas nigrifaciens strain CeD-2	100 100 100	MN889233.1 MN889221.1 MN220613.1	Pseudoalteromonas arctica A 37-1-2 Pseudoalteromonas nigrifaciens strain KMM 661 Pseudoalteromonas nigrifaciens strain NBRC 103036	100 100 100	CP011026.1 CP011036.1 NR_114188.1	PQ177151
SU531	Cyclothone microdon	gill	Wickerham	865	Pseudoalteromonas sp. strain DZ-02-08-aga Pseudoalteromonas tetraodonis strain GFC Bacterium strain NBTE-X1	100 100 100	MK577380.1 CP011041.1 KY744419.1	Pseudoalteromonas tetraodonis strain GFC Pseudoalteromonas issachenkonii strain KMM 3549 Pseudoalteromonas issachenkonii strain KCTC 12958	100 100 100	CP011041.1 CP013350.1 CP011030.1	PQ177152
SU532	Cyclothone microdon	gill	Wickerham	1001	Psychrobacter sp. strain UP Psychrobacter fozii strain 4_KNS9_Sed_AA1 Psychrobacter fozii strain SF19	100 100 100	MN420817.1 MN080171.1 OR807478.1	Psychrobacter fjordensis strain BSw21516B Psychrobacter fozii strain NF23 Psychrobacter aquimaris strain SW-210	100 100 100	NR_148330.1 NR_025531.1 NR_043140.1	PQ177153
SU533	Cyclothone microdon	gill	Wickerham	841	Agrococcus sp. strain IN-ICE-A-G6 Agrococcus sp. strain AS17 Agrococcus sp. strain E9-10	100 100 100	OQ540834.1 MN031312.1 KY476554.1	Agrococcus baldri strain IAM 15147 Agrococcus citreus strain IAM 15145 Agrococcus sediminis strain NS18	100 100 100	NR_041543.1 NR_041542.1 KX601086.1	PQ177154
SU535	Cyclothone microdon	gut	Marine Broth	983	Brevibacterium sp. strain 46SlOp Brevibacterium sp. KAR57 Brevibacterium sp. BN12_96A	99.58 98.27 98.08	KX108965.1 KR055018.1 KT324625.1	Brevibacterium antiquum strain VKM Ac-2118 (T) Brevibacterium antiquum strain VKM Ac-2118 Brevibacterium zhoupengii strain HY170	97.77 97.77 97.37	MK424280.1 NR_029079.1 MH915557.1	PQ177155
SU536	Cyclothone microdon	gut	Marine Broth	1036	Pseudoalteromonas sp. strain W11 Pseudoalteromonas sp. strain S49 Pseudoalteromonas nigrifaciens strain CeD-2	100 100 100	MN889233.1 MN889221.1 MN220613.1	Pseudoalteromonas arctica A 37-1-2 Pseudoalteromonas nigrifaciens strain KMM 661 Pseudoalteromonas paragorgicola strain KMM 3548	100 100 100	CP011026.1 CP011036.1 NR_025654.1	PQ177156
SU537	Cyclothone microdon	gut	Marine Broth	649	Psychrobacter sp. strain RSAP27 Psychrobacter maritimus NGB-R152 Psychrobacter maritimus strain HM-2	99.9 99.9 99.9	MH348992.1 LC481927.1 MH550141.1	Psychrobacter maritimus strain Pi2-20 Psychrobacter pulmonis strain CCUG 46240 Psychrobacter faecalis strain DSM 14664	99.9 99.1 98.8	NR_027225.1 NR_118026.1 NR_118025.1	PQ177157
SU538	Cyclothone microdon	gut	Marine Broth	969	Olleya sp. Ar-56 Olleya sp. Hel_I_61 Olleya algicola strain SJOD-M-32	100 100 99.0	JX844463.1 JX854134.1 MK955321.1	Olleya algicola strain 3Alg 18 Olleya marilimosa CAM030 Olleya aquimaris strain L-4	99.0 98.6 98.6	NR_157624.1 NR_104945.2 NR_104531.1	PQ177158
SU539	Cyclothone microdon	gut	Hastings	1082	Pseudoalteromonas sp. strain H29 Pseudoalteromonas sp. strain H7 Pseudoalteromonas sp. strain C70	100 100 100	MN889137.1 MN889121.1 MN889103.1	Pseudoalteromonas arctica A 37-1-2 Pseudoalteromonas nigrifaciens strain KMM 661 Pseudoalteromonas nigrifaciens strain NBRC 103036	100 100 99.9	CP011026.1 CP011036.1 NR_114188.1	PQ177159
SU540	Cyclothone microdon	gut	Hastings	816	Pseudoalteromonas haloplanktis strain D4052 Pseudoalteromonas sp. G16 Pseudoalteromonas sp. strain Aga-AMLN-14-Mix2	100 100 100	FJ161266.1 DQ677306.1 MK453483.1	Pseudoalteromonas issachenkonii strain KMM 3549 Pseudoalteromonas tetraodonis strain GFC Pseudoalteromonas issachenkonii strain KCTC 12958	100 100 100	CP011030.1 CP011041.1 CP013350.1	PQ177160
SU541	Cyclothone microdon	gut	Wickerham	746	Roseovarius sp. SW2167 Pelagivirga dicentrarchi strain YLY04 Pelagivirga sediminicola	100 99.6 99.2	LR722725.1 NR_165789.1 MG775052.1	Pelagivirga dicentrarchi strain YLY04 Pelagivirga dicentrarchi Pelagivirga sediminicola	99.6 99.6 99.2	NR_165789.1 MG738262.2 MG775052.1	PQ177161
SU542	Cyclothone microdon	gut	Wickerham	794	Pseudoalteromonas haloplanktis strain D4052 Pseudoalteromonas sp. strain Car-AMLN-14-Mix1 Pseudoalteromonas sp. strain Aga-AMLN-14-6	100 100 100	FJ161266.1 MK453479.1 MK453459.1	Pseudoalteromonas issachenkonii strain KMM 3549 Pseudoalteromonas tetraodonis strain GFC Pseudoalteromonas issachenkonii strain KCTC 12958	100 100 100	CP011030.1 CP011041.1 CP013350.1	PQ177162
SU543	Atolla sp.	inner umbrella	Marine Broth	964	Dietzia sp. FI 1026 Dietzia sp. I_GA_W_11_7 Dietzia maris strain O13	100 99.3 99.2	JQ691548.1 FJ267547.1 MG594810.1	Dietzia aerolata strain Sj14a Dietzia kunjamensis strain DSM 44907 Dietzia maris strain DSM 43672	98.9 98.9 98.8	NR_116932.1 NR_116684.1 NR_118596.1	PQ177163
SU544	Atolla sp.	inner umbrella	Marine Broth	897	Psychrobacter sp. strain UP Psychrobacter fozii strain D4037 Psychrobacter fozii strain 20_KNS1_Sed_L1	100 100 99.9	MN420817.1 FJ161263.1 MN080174.1	Psychrobacter immobilis strain ATCC 43116 Psychrobacter fjordensis strain BSw21516B Psychrobacter fozii strain NF23	99.4 99.4 99.4	NR_118027.1 NR_148330.1 NR_025531.1	PQ177164
SU545	Atolla sp.	inner umbrella	Hastings	1039	Vibrio splendidus strain BST398 Vibrio sp. strain NFH.MB010 Vibrio sp. KV040308-5	100 100 100	CP031055.1 MG788349.1 EU862332.1	Vibrio syngnathi strain K08M4 Vibrio atlanticus strain VB 11.11 Vibrio tasmaniensis strain Carson D39	100 100 100	CP017916.1 NR_116067.1 NR_036929.1	PQ177165
SU546	Atolla sp.	inner umbrella	Wickerham	783	Pseudoalteromonas haloplanktis strain D4052 Pseudoalteromonas sp. G16 Pseudoalteromonas sp. strain Aga-AMLN-14-Mix2	100 100 100	FJ161266.1 DQ677306.1 MK453483.1	Pseudoalteromonas issachenkonii strain KMM 3549 Pseudoalteromonas tetraodonis strain GFC Pseudoalteromonas issachenkonii strain KCTC 12958	100 100 100	CP011030.1 CP011041.1 CP013350.1	PQ177166
SU548	Atolla sp.	inner umbrella	Wickerham	926	Pseudoalteromonas sp. strain W11 Pseudoalteromonas sp. strain S49 Pseudoalteromonas nigrifaciens strain CeD-2	100 100 100	MN889233.1 MN889221.1 MN220613.1	Pseudoalteromonas arctica A 37-1-2 Pseudoalteromonas nigrifaciens strain KMM 661 Pseudoalteromonas nigrifaciens strain NBRC 103036	100 100 100	CP011026.1 CP011036.1 NR_114188.1	PQ177167
SU549	Atolla sp.	inner umbrella	Wickerham	1005	Psychrobacter sp. strain BH36 Psychrobacter sp. strain RSAP11 Psychrobacter sp. strain Ant34-N-37	100 100 100	MN049674.1 MH348980.1 MN784284.1	Psychrobacter nivimaris strain 88/2-7 Psychrobacter adeliensis strain DSM 15333 Psychrobacter muriicola strain 2pS	100 99.80 99.70	NR_028948.1 NR_117632.1 NR_114669.1	PQ177168
SU550b	Atolla sp.	inner umbrella	Wickerham	994	Psychrobacter sp. strain AsK2 Psychrobacter sp. strain S35 Psychrobacter cibarius, isolate 1U	100 100 100	MK560045.1 MH714669.1 LK391538.1	Psychrobacter cibarius strain JG-219 Psychrobacter urativorans strain DSM 14009 Psychrobacter immobilis strain DSM 7229	100 99.5 99.4	NR_043057.1 NR_042221.1 NR_114798.1	PQ177169
SU550c	Atolla sp.	inner umbrella	Wickerham	905	Dietzia sp. FI 1026 Dietzia sp. I_GA_W_11_7 Dietzia maris strain O13	100 100 100	JQ691548.1 FJ267547.1 MG594810.1	Dietzia aerolata strain Sj14a Dietzia kunjamensis strain DSM 44907 Dietzia maris strain DSM 43672	98.8 98.8 98.7	NR_116932.1 NR_116684.1 NR_118596.1	PQ177170
SU553	Atolla sp.	outer umbrella	Marine Broth	992	Dietzia sp. FI 1026 Dietzia sp. I_GA_W_11_7 Dietzia maris strain O13	100 99.3 99.2	JQ691548.1 FJ267547.1 MG594810.1	Dietzia kunjamensis strain DSM 44907 Dietzia maris strain DSM 43672 Dietzia aerolata strain Sj14a	98.9 98.8 98.8	NR_116684.1 NR_118596.1 NR_116932.1	PQ177171
SU554	Atolla sp.	outer umbrella	Marine Broth	830	Pseudoalteromonas sp. strain S34 Pseudoalteromonas sp. strain L15 Pseudoalteromonas carrageenovora strain C7	100 100 100	MN889208.1 MN889157.1 MN746256.1	Pseudoalteromonas issachenkonii strain KMM 3549 Pseudoalteromonas tetraodonis strain GFC Pseudoalteromonas issachenkonii strain KCTC 12958	100 100 100	CP011030.1 CP011041.1 CP013350.1	PQ177172
SU555	Atolla sp.	outer umbrella	Marine Broth	836	Psychrobacter sp. strain UP Psychrobacter fozii strain D4037 Psychrobacter fozii strain 20_KNS1_Sed_L1	100 100 99.9	MN420817.1 FJ161263.1 MN080174.1	Psychrobacter immobilis strain ATCC 43116 Psychrobacter fjordensis strain BSw21516B Psychrobacter fozii strain NF23	99.4 99.4 99.4	NR_118027.1 NR_148330.1 NR_025531.1	PQ177173
SU557	Atolla sp.	outer umbrella	Marine Broth	871	Pseudomonas sp. strain SeaQual_P_B639 Pseudomonas sp. strain B12 Pseudomonas putida strain D10	100 100 100	MT626781.1 MT576575.1 MT374263.1	Pseudomonas putida JCM 13063 Pseudomonas putida culture DSM:291 Pseudomonas hutmensis strain XWS2	100 100 99.3	LC507960.1 KX186966.1 NR_165748.1	PQ177174
SU558	Atolla sp.	outer umbrella	Hastings	906	Vibrio sp. strain 10c Vibrio sp. strain 6e Vibrio splendidus strain 6-2	100 100 100	MT484161.1 MT484153.1 MN945385.1	Vibrio splendidus strain LMG 4042 Vibrio splendidus strain ATCC 33125 Vibrio pomeroyi strain CAIM 578	99.7 99.3 99.3	NR_114888.1 NR_119060.1 MT759944.1	PQ177175
SU559	Atolla sp.	outer umbrella	Hastings	820	Psychrobacter sp. strain BH36 Psychrobacter sp. strain EnD-5 Psychrobacter nivimaris strain 20_KNBR_Sed_R2	100 100 100	MN049674.1 MN220603.1 MN209946.1	Psychrobacter nivimaris strain 88/2-7 Psychrobacter muriicola strain 2pS Psychrobacter adeliensis strain DSM 15333	100 99.8 99.8	NR_028948.1 NR_114669.1 NR_117632.1	PQ177176
SU560	Atolla sp.	outer umbrella	Hastings	761	Psychrobacter sp. strain UP Psychrobacter sp. IM35TCBS Psychrobacter fozii strain Z4	100 100 100	MN420817.1 KP259780.1 HQ538736.1	Psychrobacter immobilis strain ATCC 43116 Psychrobacter fjordensis strain BSw21516B Psychrobacter fozii strain NF23	99.3 99.3 99.3	NR_118027.1 NR_148330.1 NR_025531.1	PQ177177
SU561a	Atolla sp.	outer umbrella	Wickerham	869	Psychrobacter sp. strain UP Psychrobacter fozii strain D4037 Psychrobacter fozii strain 4_KNS9_Sed_AA1	100 100 100	MN420817.1 FJ161263.1 MN080171.1	Psychrobacter fjordensis strain BSw21516B Psychrobacter fozii strain NF23 Psychrobacter aquimaris strain SW-210	100 100 100	NR_148330.1 NR_025531.1 NR_043140.1	PQ177178
SU561b	Atolla sp.	outer umbrella	Wickerham	943	Pseudomonas parafulva strain JM28 Pseudomonas fulva strain 51 Pseudomonas fulva strain 14	100 100 100	MN758788.1 MF462953.1 MF462916.1	Pseudomonas parafulva NBRC 16636 = DSM 17004 Pseudomonas parafulva JCM 11244 Pseudomonas cremoricolorata DSM 17059 = NBRC 16634	100 100 100	NR_113856.1 LC507438.1 NR_113855.1	PQ177179
SU562	Atolla sp.	outer umbrella	Wickerham	1011	Psychrobacter sp. strain BH36 Psychrobacter sp. strain GS3 Psychrobacter sp. strain EnD-5	100 100 100	MN049674.1 MN421797.1 MN220603.1	Psychrobacter nivimaris strain 88/2-7 Psychrobacter muriicola strain 2pS Psychrobacter piscatorii strain T-3-2	100 100 100	NR_028948.1 NR_114669.1 NR_112807.1	PQ177180
SU563	Atolla sp.	outer umbrella	Wickerham	936	Psychrobacter sp. strain UP Psychrobacter fozii strain D4037 Psychrobacter fozii strain 4_KNS9_Sed_AA1	100 100 100	MN420817.1 FJ161263.1 MN080171.1	Psychrobacter fjordensis strain BSw21516B Psychrobacter fozii strain NF23 Psychrobacter aquimaris strain SW-210	100 100 100	NR_148330.1 NR_025531.1 NR_043140.1	PQ177181
SU564	Atolla sp.	outer umbrella	Wickerham	1010	Pseudoalteromonas sp. strain W11 Pseudoalteromonas sp. strain S49 Pseudoalteromonas nigrifaciens strain CeD-2	100 100 100	MN889233.1 MN889221.1 MN220613.1	Pseudoalteromonas arctica A 37-1-2 Pseudoalteromonas nigrifaciens strain KMM 661 Pseudoalteromonas nigrifaciens strain NBRC 103036	100 100 100	CP011026.1 CP011036.1 NR_114188.1	PQ177182
SU566	Benthosema glaciale	gill	Marine Broth	910	Pseudoalteromonas sp. strain W11 Pseudoalteromonas sp. strain S49 Pseudoalteromonas nigrifaciens strain CeD-2	100 100 100	MN889233.1 MN889221.1 MN220613.1	Pseudoalteromonas arctica A 37-1-2 Pseudoalteromonas nigrifaciens strain KMM 661 Pseudoalteromonas nigrifaciens strain NBRC 103036	100 100 100	CP011026.1 CP011036.1 NR_114188.1	PQ177183
SU568	Benthosema glaciale	gill	Marine Broth	855	Psychrobacter sp. strain SER48 Psychrobacter sp. strain D1 Psychrobacter okhotskensis, isolate KFS_Zn4	100 100 100	MK660293.1 MN480548.1 LT852803.1	Psychrobacter okhotskensis strain MD17 Psychrobacter adeliensis strain DSM 15333 Psychrobacter urativorans strain DSM 14009	100 99.8 99.7	NR_024806.1 NR_117634.1 NR_042221.1	PQ177184
SU569	Benthosema glaciale	gill	Marine Broth	912	Bizionia sp. strain SER20 Bizionia berychis strain RA3-3-1 Bizionia sp. BS-22B	100 100 99.9	MK660308.1 NR_163629.1 KX000020.1	Bizionia berychis strain RA3-3-1 Bizionia fulviae strain EM7 Bizionia paragorgiae strain KMM 6029	100 98.7 97.4	NR_163629.1 NR_137258.1 NR_025827.1	PQ177185
SU570	Benthosema glaciale	gill	Marine Broth	753	Pseudoalteromonas sp. H9 Pseudoalteromonas sp. strain C76 Pseudoalteromonas carrageenovora strain C17	99.5 99.5 99.5	JN578479.1 MN889109.1 MN746244.1	Pseudoalteromonas agarivorans DSM 14585 Pseudoalteromonas espejiana strain ATCC 29659 Pseudoalteromonas hodoensis strain H7	99.5 99.5 99.5	CP011011.1 CP011028.1 NR_126232.1	PQ177186
SU571	Benthosema glaciale	gill	Hastings	773	Pseudoalteromonas sp. strain 1427 Pseudoalteromonas sp. strain C61 Pseudoalteromonas sp. strain P113-L05c	99 99 99	MK377280.1 MN889094.1 MN043787.1	Pseudoalteromonas hodoensis strain H7 Pseudoalteromonas atlantica strain IAM 12927 Pseudoalteromonas tetraodonis strain GFC	99 99 99	NR_126232.1 NR_026218.1 CP011041.1	PQ177187
SU574	Benthosema glaciale	gill	Hastings	818	Oceanimonas sp. SS1.31 Oceanimonas sp. SS1.27 Oceanisphaera ostreae strain 4_KNS1_Sed_R4	99.8 99.8 99.1	KC160864.1 KC160861.1 MN080153.1	Oceanisphaera ostreae strain T-w6 Oceanisphaera marina strain YM319 Oceanisphaera aquimarina	99.1 98.8 98.8	NR_109099.1 NR_157015.1 KR003110.1	PQ177188
SU575	Benthosema glaciale	gill	Wickerham	1003	Salinibacterium sp. strain IMCCM06 Salinibacterium sp. strain hb6 Agreia sp. ECSMB37	100 100 100	MK841205.1 MK193864.1 KM369842.1	Salinibacterium amurskyense strain KCTC 9931 Salinibacterium amurskyense strain KMM 3673 Leifsonia rubra strain CMS 76r	100 100 97.3	MT759917.1 NR_041932.1 NR_028012.1	PQ177189
SU576	Benthosema glaciale	gill	Wickerham	897	Pseudoalteromonas sp. strain S34 Pseudoalteromonas sp. strain L15 Pseudoalteromonas carrageenovora strain C7	99.9 99.9 99.9	MN889208.1 MN889157.1 MN746256.1	Pseudoalteromonas issachenkonii strain KMM 3549 Pseudoalteromonas tetraodonis strain GFC Pseudoalteromonas issachenkonii strain KCTC 12958	99.9 99.9 99.9	CP011030.1 CP011041.1 CP013350.1	PQ177190
SU579	Benthosema glaciale	gill	Wickerham	921	Psychrobacter maritimus strain M1-13 Psychrobacter sp. b110-52 Psychrobacter sp. b100-9	100 100 100	KP058402.1 HM468119.1 HM468106.1	Psychrobacter maritimus strain Pi2-20 Psychrobacter okhotskensis strain MD17 Psychrobacter namhaensis strain SW-242	100 100 100	NR_027225.1 MW228834.1 MW227500.1	PQ177191
SU580	Benthosema glaciale	gut	Marine Broth	927	Vibrio toranzoniae strain 2-2 Vibrio toranzoniae strain 7-4 Vibrio sp. strain 10Zx	100 100 100	MT510186.1 MN945290.1 KX108990.1	Vibrio toranzoniae strain Vb 10.8 Vibrio toranzoniae strain CECT 7225 Vibrio pomeroyi strain CAIM 578	99.9 99.8 99.6	NR_117680.1 EU541606.1 MT759944.1	PQ177192
SU582	Benthosema glaciale	gut	Marine Broth	924	Psychrobacter sp. strain SER48 Psychrobacter sp. strain D1 Psychrobacter okhotskensis, isolate KFS_Zn4	100 100 100	MK660293.1 MN480548.1 LT852803.1	Psychrobacter okhotskensis strain MD17 Psychrobacter adeliensis strain DSM 15333 Psychrobacter urativorans strain DSM 14009	100 99.8 99.7	NR_024806.1 NR_117634.1 NR_042221.1	PQ177193
SU583	Benthosema glaciale	gut	Marine Broth	922	Vibrio sp. strain CP129 Vibrio sp. strain 5c Vibrio splendidus strain BST398	100 99.9 99.8	MH061227.1 MT484147.1 CP031055.1	Vibrio kanaloae strain LMG 20539 Vibrio lentus strain CIP 107166 Vibrio atlanticus strain VB 11.11	99.6 99.6 99.5	NR_042468.1 NR_114982.1 NR_116067.1	PQ177194
SU586	Benthosema glaciale	gut	Hastings	908	Vibrio sp. 608 Vibrio sp. 607 Vibrio sp. 449	100 100 100	HF937150.1 HF937149.1 HF937144.1	Vibrio bathopelagicus strain Sal10 Vibrio syngnathi strain K08M4 Vibrio splendidus strain ATCC 33125	100 100 100	CP062500.1 CP017917.1 NR_119060.1	PQ177195
SU587	Benthosema glaciale	gut	Wickerham	857	Polaribacter sp. ALD11 Polaribacter sp. KJF11-1 Polaribacter irgensii strain KOPRI_22228	100 100 100	CP025119.1 JQ800172.1 EU000226.1	Polaribacter irgensii strain 23-P Polaribacter franzmannii ATCC 700399 strain 301 Polaribacter filamentus strain 215	97.6 97.3 97.2	NR_044733.2 NR_025959.1 NR_026041.1	PQ177196
SU589	Benthosema glaciale	gut	Wickerham	693	Pseudoalteromonas sp. BSi20306 Pseudoalteromonas sp. strain GAMAL14 SWC Pseudoalteromonas carrageenovora strain C7	100 99.9 99.9	DQ492730.1 MT634734.1 MN746256.1	Pseudoalteromonas issachenkonii strain KMM 3549 Pseudoalteromonas tetraodonis strain GFC Pseudoalteromonas agarivorans DSM 14585	99.9 99.9 99.9	CP011030.1 CP011041.1 CP011011.1	PQ177197
SU590	Benthosema glaciale	gut	Wickerham	886	Polaribacter undariae Polaribacter sp. R2A056_3_33 Polaribacter sp. AHE13PA	100 100 100	LR722902.1 CP058984.1 CP058985.1	Polaribacter undariae strain W-BA7 Polaribacter undariae strain CECT 8670 Polaribacter sejongensis strain KOPRI 21160	100 98 100	KM458974.1 MT760307.1 NR_109324.1	PQ177198
SU591	Squid	surface	Marine Broth	989	Dietzia sp. FI 1026 Dietzia sp. I_GA_W_11_7 Dietzia maris strain O13	100 99.3 99.2	JQ691548.1 FJ267547.1 MG594810.1	Dietzia kunjamensis strain DSM 44907 Dietzia maris strain DSM 43672 Dietzia aerolata strain Sj14a	98.9 98.8 98.8	NR_116684.1 NR_118596.1 NR_116932.1	PQ177199
SU592	Squid	surface	Marine Broth	899	Psychrobacter sp. strain UP Psychrobacter fozii strain D4037 Psychrobacter fozii strain 20_KNS1_Sed_L1	100 100 99.9	MN420817.1 FJ161263.1 MN080174.1	Psychrobacter fjordensis strain BSw21516B Psychrobacter fozii strain NF23 Psychrobacter aquimaris strain SW-210	99.4 99.4 99.2	NR_148330.1 NR_025531.1 NR_043140.1	PQ177200
SU593	Squid	surface	Marine Broth	846	Psychrobacter sp. M3-2 Psychrobacter psychrophilus strain M1-9 Psychrobacter maritimus strain 24d-S2	99.8 99.8 99.5	KP058411.1 KP058398.1 MN062085.1	Psychrobacter maritimus strain Pi2-20 Psychrobacter submarinus strain KMM 225 Psychrobacter aquaticus strain CMS 56	99.3 98.7 98.6	NR_027225.1 NR_025457.1 NR_042206.1	PQ177201
SU594	Squid	surface	Marine Broth	919	Pseudoalteromonas nigrifaciens strain NBRC 103036 Pseudoalteromonas distincta strain KMM 3548 Pseudoalteromonas elyakovii strain KMM 162	100 100 100	NR_114188.1 NR_025654.1 NR_028722.1	Pseudoalteromonas nigrifaciens strain NBRC 103036 Pseudoalteromonas elyakovii strain KMM 162 Pseudoalteromonas distincta strain KMM 638	100 100 99.89	NR_114188.1 NR_028722.1 NR_114436.1	PQ177202
SU595	Squid	surface	Hastings	914	Psychrobacter sp. NU01 Pseudoalteromonas mariniglutinosa strain 0229 Psychrobacter cibarius isolate 1U	100 100 100	LC184493.1 KP236350.1 LK391538.1	Psychrobacter cibarius strain JG-219 Psychrobacter urativorans strain DSM 14009 Psychrobacter immobilis strain NBRC 15733	100 99.5 98.6	NR_043057.1 NR_042221.1 NR_113805.1	PQ177203
SU596	Squid	surface	Hastings	1002	Psychrobacter sp. strain 874 Psychrobacter sp. KJF9-2 Psychrobacter fjordensis strain BSw21516B	100 100 100	MT585841.1 JQ800140.1 NR_148330.1	Psychrobacter fjordensis strain BSw21516B Psychrobacter fozii strain NF23 Psychrobacter glaciei strain BIc20019	100 100 99.5	NR_148330.1 NR_025531.1 NR_148850.1	PQ177204
SU597	Squid	surface	Hastings	986	Marinobacter antarcticus strain ZS2-30 Marinobacter maritimus strain CK 47 Marinobacter goseongensis strain En6	98.58 98.07 97.67	NR_108299.1 NR_042266.1 NR_044340.1	Marinobacter antarcticus strain ZS2-30 Marinobacter maritimus strain CK 47 Marinobacter goseongensis strain En6	98.58 98.07 97.67	NR_108299.1 NR_042266.1 NR_044340.1	PQ177205
SU600	Squid	surface	Wickerham	916	Bizionia fulviae strain EM7 Bizionia berychis strain RA3-3-1 Bizionia paragorgiae strain KMM 6029	100 98.69 97.71	NR_137258.1 NR_163629.1 NR_025827.1	Bizionia fulviae strain EM7 Bizionia berychis strain RA3-3-1 Bizionia paragorgiae strain KMM 6029	100 98.69 97.71	NR_137258.1 NR_163629.1 NR_025827.1	PQ177206
SU602	Squid	surface	Wickerham	995	Pseudoalteromonas sp. strain W11 Pseudoalteromonas sp. strain S49 Pseudoalteromonas nigrifaciens strain CeD-2	100 100 100	MN889233.1 MN889221.1 MN220613.1	Pseudoalteromonas arctica A 37-1-2 chromosome II Pseudoalteromonas nigrifaciens strain KMM 661 chromosome I Pseudoalteromonas nigrifaciens strain NBRC 103036	100 100 99.9	CP011026.1 CP011036.1 NR_114188.1	PQ177207
SU604	Squid	inner body, intestines	Marine Broth	995	Devosia beringensis strain S02 Devosia naphthalenivorans strain CM5-1 Devosia epidermidihirudinis strain E84	98.39 98.19 97.79	NR_180868.1 NR_171486.1 NR_109742.1	Devosia beringensis strain S02 Devosia naphthalenivorans strain CM5-1 Devosia epidermidihirudinis strain E84	98.39 98.19 97.79	NR_180868.1 NR_171486.1 NR_109742.1	PQ177208
SU606	Squid	inner body, intestines	Marine Broth	956	Psychrobacter cibarius strain JG-219 Psychrobacter urativorans strain DSM 14009 Psychrobacter immobilis strain DSM 7229	100 99.48 99.37	NR_043057.1 NR_042221.1 NR_114798.1	Psychrobacter cibarius strain JG-219 Psychrobacter urativorans strain DSM 14009 Psychrobacter immobilis strain DSM 7229	100 99.48 99.37	NR_043057.1 NR_042221.1 NR_114798.1	PQ177209
SU607	Squid	inner body, intestines	Hastings	840	Psychrobacter sp. strain UP Psychrobacter fozii strain D4037 Psychrobacter sp. KJF3-37	99.9 99.9 99.8	MN420817.1 FJ161263.1 JQ800055.1	Psychrobacter fjordensis strain BSw21516B Psychrobacter fozii strain NF23 Psychrobacter aquimaris strain SW-210	99.3 99.3 99.1	NR_148330.1 NR_025531.1 NR_043140.1	PQ177210
SU608	Squid	inner body, intestines	Wickerham	1013	Psychrobacter cibarius strain JG-219 Psychrobacter urativorans strain DSM 14009 Psychrobacter immobilis strain DSM 7229	100 99.51 99.40	NR_043057.1 NR_042221.1 NR_114798.1	Psychrobacter cibarius strain JG-219 Psychrobacter urativorans strain DSM 14009 Psychrobacter immobilis strain DSM 7229	100 99.51 99.40	NR_043057.1 NR_042221.1 NR_114798.1	PQ177211
SU610	Squid	inner body, intestines	Wickerham	984	Pseudoalteromonas sp. strain S26 Pseudoalteromonas sp. strain B35-3 Pseudoalteromonas arctica A 37-1-2 chromosome I	100 100 100	MN889201.1 MG388122.1 CP011025.1	Pseudoalteromonas arctica A 37-1-2 chromosome I Pseudoalteromonas translucida KMM 520 chromosome I Pseudoalteromonas translucida KMM 520	100 100 99.2	CP011025.1 CP011034.1 NR_025655.1	PQ177212
SU611	Squid	inner body, intestines	Wickerham	832	Psychrobacter glacincola strain 38-1 Psychrobacter sp. strain AsK2 Psychrobacter cibarius strain 0KJ21	100 100 100	MN326773.1 MK560045.1 MH929776.1	Psychrobacter cibarius strain JG-219 Psychrobacter immobilis strain NBRC 15733 Psychrobacter fjordensis strain BSw21516B	100 99.8 99.7	NR_043057.1 NR_113805.1 NR_148330.1	PQ177213
SU612	Squid	inner body, ink sac	Marine Broth	849	Pseudoalteromonas haloplanktis strain D4052 Pseudoalteromonas sp. strain Car-AMLN-14-Mix1 Pseudoalteromonas sp. strain Aga-AMLN-14-6	100 100 100	FJ161266.1 MK453479.1 MK453459.1	Pseudoalteromonas issachenkonii strain KMM 3549 Pseudoalteromonas tetraodonis strain GFC Pseudoalteromonas issachenkonii strain KCTC 12958	100 100 100	CP011030.1 CP011041.1 CP013350.1	PQ177214
SU613	Squid	inner body, ink sac	Hastings	335	Psychrobacter urativorans strain 494 Psychrobacter sp. UA-AR0222 Psychrobacter sp. strain ANT_P19	100 100 99.7	KY974150.1 JX874189.1 KY406003.1	Psychrobacter faecalis strain Iso-46 Psychrobacter pulmonis strain CCUG 46240 Psychrobacter piscatorii strain T-3-2	99.4 99.4 99.4	MW198175.1 NR_118026.1 NR_112807.1	PQ177215
SU614	Squid	inner body, ink sac	Hastings	754	Psychrobacter sp. strain UP Psychrobacter fozii strain D4037 Psychrobacter sp. KJF3-37	100 100 99.9	MN420817.1 FJ161263.1 JQ800055.1	Psychrobacter fjordensis strain BSw21516B Psychrobacter fozii strain NF23 Psychrobacter aquimaris strain SW-210	99.3 99.3 99.1	NR_148330.1 NR_025531.1 NR_043140.1	PQ177216
SU616	Squid	inner body, ink sac	Wickerham	936	Psychrobacter sp. strain UP Psychrobacter fozii strain D4037 Psychrobacter fozii strain 4_KNS9_Sed_AA1	100 100 100	MN420817.1 FJ161263.1 MN080171.1	Psychrobacter fjordensis strain BSw21516B Psychrobacter fozii strain NF23 Psychrobacter aquimaris strain SW-210	100 100 100	NR_148330.1 NR_025531.1 NR_043140.1	PQ177217
SU617	Squid	inner body, ink sac	Wickerham	719	Psychrobacter sp. P11G5, complete genome Psychrobacter frigidicola strain 15Lv Psychrobacter maritimus strain 18Lv.2	100 100 100	CP012533.1 KP745592.1 KP745576.1	Psychrobacter maritimus strain Pi2-20 Psychrobacter pulmonis strain CCUG Psychrobacter okhotskensis strain MD17	99.3 99.0 98.9	NR_027225.1 NR_118026.1 MW228834.1	PQ177218
SU618	Gennadas sp.	surface	Marine Broth	415	Psychrobacter aquimaris strain KOPRI24927 Psychrobacter aquimaris strain BBCC2603 Psychrobacter sp. strain CJKOP-98	100 99.76 99.76	EF101545.1 MK224751.1 MF537143.1	Psychrobacter arcticus strain 273-4 Psychrobacter fjordensis strain BSw21516B Psychrobacter arcticus 273-4	99.51 99.28 99.51	NR_075054.1 NR_148330.1 CP000082.1	PQ177219
SU619	Gennadas sp.	surface	Marine Broth	1011	Pseudoalteromonas sp. strain W11 Pseudoalteromonas sp. strain S49 Pseudoalteromonas sp. strain S21	100 100 100	MN889233.1 MN889221.1 MN889196.1	Pseudoalteromonas arctica A 37-1-2 Pseudoalteromonas nigrifaciens strain KMM 661 Pseudoalteromonas nigrifaciens strain NBRC	100 100 100	CP011026.1 CP011036.1 NR_114188.1	PQ177220
SU620	Gennadas sp.	surface	Marine Broth	866	Vibrio toranzoniae strain 2-2 Vibrio toranzoniae strain 7-4 Vibrio toranzoniae	100 100 100	MT510186.1 MN945290.1 LN832986.1	Vibrio toranzoniae strain Vb 10.8 Vibrio toranzoniae strain CECT 7225 Vibrio pomeroyi strain CAIM 578	100 100 100	NR_117680.1 EU541606.1 MT759944.1	PQ177221
SU621	Gennadas sp.	surface	Marine Broth	1078	Janibacter cremeus strain S5-TSA-18 Janibacter cremeus strain HR08-44 Janibacter cremeus strain HB45	98.98 98.98 98.89	MK026783.1 NR_114380.1 KR054059.1	Janibacter cremeus strain HR08-44 Janibacter hoylei PVAS-1 Janibacter indicus strain 0704P10-1	98.98 98.42 98.14	NR_114380.1 NR_104794.1 NR_134061.1	PQ177222
SU622	Gennadas sp.	surface	Hastings	783	Pseudoalteromonas haloplanktis strain D4052 Pseudoalteromonas sp. G16 Pseudoalteromonas sp. strain Aga-AMLN-14-Mix2	100 100 100	FJ161266.1 DQ677306.1 MK453483.1	Pseudoalteromonas issachenkonii strain KMM 3549 Pseudoalteromonas tetraodonis strain GFC Pseudoalteromonas issachenkonii strain KCTC 12958	100 100 100	CP011030.1 CP011041.1 CP013350.1	PQ177223
SU623	Gennadas sp.	surface	Hastings	617	Psychrobacter aquimaris strain BBCC2682 Psychrobacter aquimaris strain BBCC2631 Psychrobacter glacincola strain OUCMDZ4202	100 100 100	MK224800.1 MK224775.1 KU579265.1	Psychrobacter aquimaris strain SW-210 Psychrobacter adeliensis strain DSM 15333 Psychrobacter nivimaris strain 88/2-7	99.5 99.0 99.0	NR_043140.1 NR_117632.1 NR_028948.1	PQ177224
SU624	Gennadas sp.	surface	Hastings	866	Psychrobacter sp. BTN11 Psychrobacter luti strain PAMC 27119 Psychrobacter luti strain PAMC 27116	99.8 99.8 99.8	KT989011.1 KJ475195.1 KJ475194.1	Psychrobacter arcticus strain 273-4 Psychrobacter arcticus 273-4, complete genome Psychrobacter okhotskensis strain MD17	99.8 99.8 99.8	NR_075054.1 CP000082.1 NR_024806.1	PQ177225
SU625	Gennadas sp.	surface	Wickerham	851	Agreia sp. ECSMB37 Salinibacterium amurskyense strain KMM 6736 Salinibacterium amurskyense strain KMM 6706	100 99.9 99.9	KM369842.1 KC247363.1 KC247356.1	Salinibacterium amurskyense strain KMM 3673 Salinibacterium amurskyense strain KCTC 9931 Lysinibacter cavernae strain CC5-806	99.9 100 98.2	NR_041932.1 MT759917.1 NR_137362.1	PQ177226
SU626	Gennadas sp.	surface	Wickerham	937	Pseudoalteromonas sp. strain W11 Pseudoalteromonas sp. strain S49 Pseudoalteromonas nigrifaciens strain CeD-2	100 100 100	MN889233.1 MN889221.1 MN220613.1	Pseudoalteromonas arctica A 37-1-2 chromosome II Pseudoalteromonas nigrifaciens strain KMM 661 chromosome I Pseudoalteromonas nigrifaciens strain NBRC 103036	100 100 100	CP011026.1 CP011036.1 NR_114188.1	PQ177227
SU629	Gennadas sp.	surface	Marine Broth	992	Pseudoalteromonas sp. strain WN5 Pseudoalteromonas sp. strain S50 Pseudoalteromonas arctica A 37-1-2 chromosome I	100 100 100	MN889237.1 MN889222.1 CP011025.1	Pseudoalteromonas arctica A 37-1-2 chromosome I Pseudoalteromonas translucida KMM 520 chromosome I Pseudoalteromonas translucida KMM 520	100 100 99.2	CP011025.1 CP011034.1 NR_025655.1	PQ177228
SU630	Gennadas sp.	surface	Marine Broth	894	Psychrobacter sp. strain BH36 Psychrobacter sp. strain XR2A11 Psychrobacter sp. strain XMCCM09	100 100 100	MN049674.1 MK841306.1 MK841291.1	Psychrobacter nivimaris strain 88/2-7 Psychrobacter adeliensis strain DSM 15333 Psychrobacter muriicola strain 2pS	100 99.78 99.66	NR_028948.1 NR_117632.1 NR_114669.1	PQ177229
SU631	Gennadas sp.	surface	Marine Broth	939	Pseudoalteromonas sp. 199Z-14 Pseudoalteromonas sp. 148Z-14 Pseudoalteromonas nigrifaciens strain HM-1	99.9 99.9 99.8	JX310253.1 JX310185.1 MH550140.1	Pseudoalteromonas arctica A 37-1-2 chromosome II Pseudoalteromonas nigrifaciens strain KMM 661 chromosome I Pseudoalteromonas nigrifaciens strain NBRC 103036	99.8 99.8 99.7	CP011026.1 CP011036.1 NR_114188.1	PQ177230
SU633	Gennadas sp.	surface	Hastings	868	Vibrio splendidus strain BST398 chromosome 1 Vibrio sp. strain NFH.MB010 Vibrio splendidus strain 1807	99.8 99.8 100	CP031055.1 MG788349.1 KF444402.1	Vibrio atlanticus strain VB 11.11 Vibrio tasmaniensis strain Carson D39 Vibrio cyclitrophicus strain LMG 21359	99.5 99.5 99.4	NR_116067.1 NR_036929.1 NR_115806.1	PQ177231
SU634	Gennadas sp.	surface	Hastings	703	Pseudoalteromonas tetraodonis strain LXF3 Pseudoalteromonas sp. strain Aga-AMLN-14-Mix2 Pseudoalteromonas sp. strain Car-AMLN-14-Mix1	100 100 100	OR740552.1 MK453483.1 MK453479.1	Pseudoalteromonas issachenkonii strain KMM 3549 Pseudoalteromonas tetraodonis strain GFC Pseudoalteromonas issachenkonii strain KCTC 12958	100 100 100	CP011030.1 CP011041.1 CP013350.1	PQ177232
SU635	Gennadas sp.	surface	Wickerham	844	Pseudoalteromonas sp. strain C70 Pseudoalteromonas sp. strain C67 Pseudoalteromonas nigrifaciens strain HM-1	100 100 100	MN889103.1 MN889100.1 MH550140.1	Pseudoalteromonas arctica A 37-1-2 chromosome II Pseudoalteromonas nigrifaciens strain KMM 661 chromosome I Pseudoalteromonas nigrifaciens strain NCIMB 8614	100 100 100	CP011026.1 CP011036.1 NR_026222.1	PQ177233
SU636	Gennadas sp.	surface	Wickerham	1014	Psychrobacter sp. strain BH36 Psychrobacter sp. strain GS3 Psychrobacter sp. strain EnD-5	100 100 100	MN049674.1 MN421797.1 MN220603.1	Psychrobacter nivimaris strain 88/2-7 Psychrobacter muriicola strain 2pS Psychrobacter piscatorii strain T-3-2	100 100 100	NR_028948.1 NR_114669.1 NR_112807.1	PQ177234
SU637	Gennadas sp.	surface	Wickerham	1036	Psychrobacter sp. strain UP Psychrobacter fozii strain 4_KNS9_Sed_AA1 Psychrobacter fozii strain SF19	100 100 100	MN420817.1 MN080171.1 OR807478.1	Psychrobacter fjordensis strain BSw21516B Psychrobacter fozii strain NF23 Psychrobacter aquimaris strain SW-210	100 100 100	NR_148330.1 NR_025531.1 NR_043140.1	PQ177235
SU639	Squid	surface	Marine Broth	862	Pseudoalteromonas sp. strain H29 Pseudoalteromonas sp. strain H7 Pseudoalteromonas nigrifaciens strain HM-1	100 100 100	MN889137.1 MN889121.1 MH550140.1	Pseudoalteromonas arctica A 37-1-2 chromosome II Pseudoalteromonas nigrifaciens strain KMM 661 chromosome I Pseudoalteromonas nigrifaciens strain NCIMB 8614	100 100 100	CP011026.1 CP011036.1 NR_026222.1	PQ177236
SU640	Squid	surface	Marine Broth	1025	Pseudoalteromonas sp. strain BSw22115 Pseudoalteromonas arctica strain 10.27 Pseudoalteromonas sp. A-3-1	99.8 99.8 99.8	MF630593.1 KX417159.1 KF934456.1	Pseudoalteromonas arctica A 37-1-2 chromosome II Pseudoalteromonas nigrifaciens strain KMM 661 chromosome I Pseudoalteromonas nigrifaciens strain NBRC 103036	99.6 99.6 99.5	CP011026.1 CP011036.1 NR_114188.1	PQ177237
SU641	Squid	surface	Marine Broth	569	Maribacter ulvicola strain KMM 3951 Zobellia laminariae strain KMM 3676 Zobellia amurskyensis strain KMM 3526	100 99.65 99.65	NR_025751.1 NR_024827.1 NR_024826.1	Maribacter ulvicola strain KMM 3951 Zobellia laminariae strain KMM 3676 Zobellia amurskyensis strain KMM 3526	100 99.65 99.65	NR_025751.1 NR_024827.1 NR_024826.1	PQ177238
SU642	Squid	surface	Hastings	944	Brevibacterium antiquum strain VKM Ac-2118 Brevibacterium aurantiacum strain NCDO 739 Brevibacterium sanguinis strain CF63	98.41 97.46 97.14	NR_029079.1 NR_044854.1 NR_028016.1	Brevibacterium antiquum strain VKM Ac-2118 Brevibacterium aurantiacum strain NCDO 739 Brevibacterium sanguinis strain CF63	98.41 97.46 97.14	NR_029079.1 NR_044854.1 NR_028016.1	PQ177239
SU643	Squid	surface	Hastings	867	Pseudoalteromonas sp. strain W11 Pseudoalteromonas sp. strain S49 Pseudoalteromonas nigrifaciens strain CeD-2	100 100 100	MN889233.1 MN889221.1 MN220613.1	Pseudoalteromonas arctica A 37-1-2 chromosome II Pseudoalteromonas nigrifaciens strain KMM 661 chromosome I Pseudoalteromonas paragorgicola strain KMM 3548	100 100 100	CP011026.1 CP011036.1 NR_025654.1	PQ177240
SU646	Squid	surface	Wickerham	996	Pseudoalteromonas sp. strain W11 Pseudoalteromonas sp. strain S49 Pseudoalteromonas nigrifaciens strain CeD-2	100 100 100	MN889233.1 MN889221.1 MN220613.1	Pseudoalteromonas arctica A 37-1-2 chromosome II Pseudoalteromonas nigrifaciens strain KMM 661 chromosome I Pseudoalteromonas paragorgicola strain KMM 3548	100 100 100	CP011026.1 CP011036.1 NR_025654.1	PQ177241
SU647	Squid	surface	Wickerham	907	Pseudoalteromonas sp. strain WN7 Pseudoalteromonas sp. strain WN6 Pseudoalteromonas nigrifaciens strain CeD-2	99.0 99.0 99.0	MN889239.1 MN889238.1 MN220613.1	Pseudoalteromonas arctica A 37-1-2 chromosome II Pseudoalteromonas nigrifaciens strain KMM 661 chromosome I Pseudoalteromonas paragorgicola strain KMM 3548	99.0 99.0 99.0	CP011026.1 CP011036.1 NR_025654.1	PQ177242
SU648	Squid	surface	Wickerham	975	Colwellia polaris strain 539=7 Colwellia chukchiensis strain BCw111 Cognaticolwellia sediminilitoris strain YSM-23	99.69 98.16 97.45	NR_043462.1 NR_116850.1 NR_151990.1	Colwellia polaris strain 539=7 16S Colwellia chukchiensis strain BCw111 Cognaticolwellia sediminilitoris strain YSM-23	99.69 98.16 97.45	NR_043462.1 NR_116850.1 NR_151990.1	PQ177243
SU650	Squid	surface	Wickerham	862	Bizionia sp. strain SER20 Bizionia berychis strain RA3-3-1 Bizionia sp. BS-22B	100 100 99.88	MK660308.1 NR_163629.1 KX000020.1	Bizionia berychis strain RA3-3-1 Bizionia fulviae strain EM7 Bizionia paragorgiae strain KMM 6029	100 98.61 97.22	NR_163629.1 NR_137258.1 NR_025827.1	PQ177244
SU651	Squid	Inner body, intestines	Marine Broth	858	Brevibacterium sp. strain 46SlOp Brevibacterium sp. strain NM28 Brevibacterium antiquum strain P-SP4-1	99.77 99.30 98.37	KX108965.1 PP503441.1 MT533903.1	Brevibacterium antiquum strain VKM Ac-2118 Brevibacterium aurantiacum strain NCDO 739 Brevibacterium sanguinis strain CF63	98.26 97.64 97.33	NR_029079.1 NR_044854.1 NR_028016.1	PQ177245
SU652	Squid	Inner body, intestines	Marine Broth	993	Arthrobacter sp. strain InS520 Arthrobacter sp. R-36371 Arthrobacter rhombi strain F98.3HR69	99.9 99.4 98.5	MN315445.1 FR682677.1 NR_026448.1	Arthrobacter rhombi strain F98.3HR69 Arthrobacter humicola strain KV-653 Arthrobacter ginkgonis strain SYP-A7299	98.5 97.0 96.9	NR_026448.1 NR_041546.1 NR_156061.1	PQ177246
SU653	Squid	Inner body, intestines	Marine Broth	905	Vibrio atlanticus strain DS1901-S947 Vibrio sp. strain 807 Vibrio splendidus strain 7-31	99.8 99.8 99.8	MT269616.1 MN974045.1 MN945371.1	Vibrio lentus strain CIP 107166 Vibrio kanaloae strain LMG 20539 Vibrio atlanticus strain VB 11.11	99.8 99.8 99.6	NR_114982.1 NR_042468.1 NR_116067.1	PQ177247
SU654	Squid	Inner body, intestines	Marine Broth	830	Psychrobacter cibarius strain JG-219 Psychrobacter urativorans strain DSM 14009 Psychrobacter immobilis strain DSM 7229	99.76 99.64 99.27	NR_043057.1 NR_042221.1 NR_114798.1	Psychrobacter cibarius strain JG-219 Psychrobacter urativorans strain DSM 14009 Psychrobacter immobilis strain DSM 7229	99.76 99.64 99.27	NR_043057.1 NR_042221.1 NR_114798.1	PQ177248
SU656	Squid	Inner body, intestines	Marine Broth	960	Psychrobacter sp. M3-2 Psychrobacter maritimus strain 24d-S2 Psychrobacter maritimus strain 16d-S4	100 99.8 99.8	KP058411.1 MN062085.1 MN062076.1	Psychrobacter maritimus strain Pi2-20 Psychrobacter luti strain NF11 Psychrobacter submarinus strain KMM 225	99.6 98.8 98.7	NR_027225.1 NR_025532.1 NR_025457.1	PQ177249
SU657	Squid	Inner body, intestines	Marine Broth	1025	Paraglaciecola sp. strain 15G4-7 Glaciecola sp. 191Z-23 Paraglaciecola agarilytica strain 162Z-12	100 100 100	OQ119896.1 JX310240.1 NR_134124.1	Paraglaciecola agarilytica strain NO2 Paraglaciecola chathamensis S18K6 Paraglaciecola mesophila strain KMM 241	100 100 100	NR_043956.1 NR_041397.1 NR_025546.1	PQ177250
SU658	Squid	Inner body, intestines	Hastings	864	Brevibacterium sp. strain 46SlOp Brevibacterium antarcticum strain CJ-G-NA1 Brevibacterium antiquum strain P-SP4-1	99.8 99.8 99.3	KX108965.1 HM584284.1 MT533903.1	Brevibacterium antiquum strain VKM Ac-2118 (T) Brevibacterium antiquum strain VKM Ac-2118 Brevibacterium aurantiacum strain NCDO 739	99.2 99.2 98.1	MK424280.1 NR_029079.1 NR_044854.1	PQ177251
SU660	Squid	Inner body, intestines	Hastings	799	Pseudoalteromonas sp. strain W11 Pseudoalteromonas sp. strain S49 Pseudoalteromonas nigrifaciens strain CeD-2	100 100 100	MN889233.1 MN889221.1 MN220613.1	Pseudoalteromonas arctica A 37-1-2 chromosome II Pseudoalteromonas nigrifaciens strain KMM 661 chromosome I Pseudoalteromonas nigrifaciens strain NBRC 103036	100 100 100	CP011026.1 CP011036.1 NR_114188.1	PQ177252
SU662	Squid	Inner body, intestines	Wickerham	1040	Hoeflea sp. strain AHE_PA_163 Mesorhizobium sp. R8-Ret-T53-13d Hoeflea sp. strain KMM 6790	98.1 98.1 97.9	MW580112.1 AM183167.2 MK587654.1	Hoeflea halophila strain JG120-1 Hoeflea phototrophica strain NCIMB 14078 Hoeflea alexandrii strain AM1V30	97.1 96.9 97.4	NR_108835.1 NR_118230.1 NR_042321.1	PQ177253
SU663	Squid	Inner body, intestines	Wickerham	773	Psychrobacter sp. M3-2 Psychrobacter psychrophilus strain M1-9 Psychrobacter maritimus strain 24d-S2	99.74% 99.74% 99.48%	KP058411.1 KP058398.1 MN062085.1	Psychrobacter maritimus strain Pi2-20 Psychrobacter submarinus strain KMM 225 Psychrobacter aquaticus strain CMS 56	99.22% 98.58% 98.45%	NR_027225.1 NR_025457.1 NR_042206.1	PQ177254
SU664	Squid	Inner body, intestines	Wickerham	1046	Halomonas sp. 191Z-24 Halomonas sp. 191Z-22 Cobetia sp. 191Z-6	100 100 100	JX310241.1 JX310239.1 JX310224.1	Cobetia crustatorum strain JO1 Cobetia marina strain JCM 21022 chromosome Cobetia marina strain NBRC 102605	99.8 99.0 99.0	NR_116500.1 CP017114.1 NR_114162.1	PQ177255
SU665	Squid	inner body, ink sac	Marine Broth	1105	Bizionia fulviae strain EM7 Bizionia sp. LPB0151 Bizionia sp. strain SER20	99.64 98.55 98.47	NR_137258.1 KX066849.1 MK660308.1	Bizionia fulviae strain EM7 Bizionia berychis strain RA3-3-1 Bizionia paragorgiae strain KMM 6029	99.64 98.47 97.20	NR_137258.1 NR_163629.1 NR_025827.1	PQ177256
SU666	Squid	inner body, ink sac	Marine Broth	841	Pseudoalteromonas haloplanktis strain D4052 Pseudoalteromonas sp. strain Car-AMLN-14-Mix1 Pseudoalteromonas sp. strain Aga-AMLN-14-6	100 100 100	FJ161266.1 MK453479.1 MK453459.1	Pseudoalteromonas issachenkonii strain KMM 3549 Pseudoalteromonas tetraodonis strain GFC Pseudoalteromonas issachenkonii strain KCTC 12958	100 100 100	CP011030.1 CP011041.1 CP013350.1	PQ177257
SU667	Squid	inner body, ink sac	Marine Broth	716	Bizionia fulviae strain EM7 Uncultured bacterium clone 154C4.2 Bizionia sp. LPB0151	99.86 99.02 98.32	NR_137258.1 JF827495.1 KX066849.1	Bizionia fulviae strain EM7 Bizionia berychis strain RA3-3-1 Formosa maritima strain 1494	99.86 98.19 97.22	NR_137258.1 NR_163629.1 NR_180661.1	PQ177258
SU668	Squid	inner body, ink sac	Marine Broth	960	Psychrobacter sp. M3-2 Psychrobacter maritimus strain 24d-S2 Psychrobacter maritimus strain 16d-S4	99.7 99.5 99.5	KP058411.1 MN062085.1 MN062076.1	Psychrobacter maritimus strain Pi2-20 Psychrobacter submarinus strain KMM 225 Psychrobacter aquaticus strain CMS 56	99.3 98.5 98.4	NR_027225.1 NR_025457.1 NR_042206.1	PQ177259
SU669	Squid	inner body, ink sac	Hastings	976	Pseudoalteromonas sp. strain W11 Pseudoalteromonas sp. strain S49 Pseudoalteromonas nigrifaciens strain CeD-2	100 100 100	MN889233.1 MN889221.1 MN220613.1	Pseudoalteromonas arctica A 37-1-2 chromosome II Pseudoalteromonas nigrifaciens strain KMM 661 chromosome I Pseudoalteromonas paragorgicola strain KMM 3548	100 100 100	CP011026.1 CP011036.1 NR_025654.1	PQ177260
SU670	Squid	inner body, ink sac	Hastings	828	Pseudoalteromonas sp. strain W11 Pseudoalteromonas sp. strain S49 Pseudoalteromonas nigrifaciens strain CeD-2	100 100 100	MN889233.1 MN889221.1 MN220613.1	Pseudoalteromonas arctica A 37-1-2 chromosome II Pseudoalteromonas nigrifaciens strain KMM 661 chromosome I Pseudoalteromonas paragorgicola strain KMM 3548	100 100 100	CP011026.1 CP011036.1 NR_025654.1	PQ177261
SU671	Squid	inner body, ink sac	Wickerham	975	Pseudoalteromonas sp. strain W11 Pseudoalteromonas sp. strain S49 Pseudoalteromonas nigrifaciens strain CeD-2	100 100 100	MN889233.1 MN889221.1 MN220613.1	Pseudoalteromonas arctica A 37-1-2 chromosome II Pseudoalteromonas nigrifaciens strain KMM 661 chromosome I Pseudoalteromonas paragorgicola strain KMM 3548	100 100 100	CP011026.1 CP011036.1 NR_025654.1	PQ177262
SU674	Protomyctophum arcticum	gill	Marine Broth	913	Bizionia sp. strain SER20 Bizionia berychis strain RA3-3-1 Bizionia sp. BS-22B	100 100 100	MK660308.1 NR_163629.1 KX000020.1	Bizionia berychis strain RA3-3-1 Bizionia fulviae strain EM7 Bizionia saleffrena strain HFD	100 100 100	NR_163629.1 NR_137258.1 NR_043124.1	PQ177263
SU676	Protomyctophum arcticum	gill	Marine Broth	923	Vibrio sp. strain VD Vibrio sp. ECSMB34 Vibrio toranzoniae strain Vb 10.8	100 100 100	MH671111.1 KM369839.1 NR_117680.1	Vibrio toranzoniae strain Vb 10.8 Vibrio toranzoniae strain CECT 7225 Vibrio pomeroyi strain CAIM 578	100 99.9 99.6	NR_117680.1 EU541606.1 MT759944.1	PQ177264
SU678	Protomyctophum arcticum	gill	Hastings	920	Arthrobacter sp. A3 Arthrobacter alpinus strain YF01-3(1) Arthrobacter alpinus strain YF09-1(1)	99.57 99.57 99.57	CP013745.1 KT369912.1 KT369897.1	Arthrobacter alpinus strain S6-3 Arthrobacter alpinus strain DSM 22274(T) Arthrobacter alpinus strain: S6-3, clone: NTS8	99.57 99.13 99.02	NR_117254.1 MW228827.1 AB920568.1	PQ177265
SU679	Protomyctophum arcticum	gill	Hastings	965	Vibrio sp. strain AHE_PA_225 Vibrio sp. strain AHE_PA_168 Vibrio kanaloae strain R17 chromosome 1	100 100 100	MW580172.1 MW580117.1 CP065150.1	Vibrio toranzoniae strain CECT 7225 Vibrio toranzoniae strain Vb 10.8 Vibrio gigantis strain LGP 13	99.9 99.8 99.4	EU541606.1 NR_117680.1 NR_044079.1	PQ177266
SU680	Protomyctophum arcticum	gill	Hastings	1081	Psychrobacter sp. strain SCSIO 71368 Psychrobacter sp. WY6 Psychrobacter sp. CJ-G-MA3	100 100 100	OK583864.1 CP049902.1 HM584283.1	Psychrobacter fjordensis strain BSw21516B Psychrobacter fozii strain NF23 Psychrobacter glaciei strain BIc20019	99.91 99.91 99.44	NR_148330.1 NR_025531.1 NR_148850.1	PQ177267
SU683	Protomyctophum arcticum	gill	Wickerham	697	Psychrobacter sp. P11G5, complete genome Psychrobacter sp. BTN21 Psychrobacter frigidicola strain 15Lv	100 100 100	CP012533.1 KT989022.1 KP745592.1	Psychrobacter maritimus strain Pi2-20 Psychrobacter pulmonis strain CCUG 46240 Psychrobacter okhotskensis strain MD17	99.3 99.0 98.9	NR_027225.1 NR_118026.1 MW228834.1	PQ177268
SU684	Protomyctophum arcticum	gut	Marine Broth	1031	Psychrobacter sp. P11G5, complete genome Psychrobacter alimentarius strain 1.27 Psychrobacter sp. Nj-79	100 99.8 99.8	CP012533.1 KX417122.1 AM419022.1	Psychrobacter adeliensis strain DSM 15333 Psychrobacter glacincola strain DSM 12194 Psychrobacter alimentarius strain JG-100	98.8 98.6 98.6	NR_117634.1 NR_042076.1 NR_025798.1	PQ177269
SU685	Protomyctophum arcticum	gut	Marine Broth	989	Pseudoalteromonas sp. strain W11 Pseudoalteromonas sp. strain S49 Pseudoalteromonas nigrifaciens strain CeD-2	100 100 100	MN889233.1 MN889221.1 MN220613.1	Pseudoalteromonas arctica A 37-1-2 Pseudoalteromonas nigrifaciens strain KMM 661 Pseudoalteromonas nigrifaciens strain NBRC 103036	100 100 100	CP011026.1 CP011036.1 NR_114188.1	PQ177270
SU686	Protomyctophum arcticum	gut	Marine Broth	855	Arthrobacter sp. PAMC25486 Arthrobacter sp. KOPRI 25535 Arthrobacter sp. KOPRI 25484	100 100 100	CP007595.1 GU062493.1 GU062492.1	Arthrobacter psychrochitiniphilus strain GP3 Arthrobacter psychrolactophilus Arthrobacter alpinus	100 100 100	NR_104702.1 LC073757.1 AB920568.1	PQ177271
SU687	Protomyctophum arcticum	gut	Marine Broth	1053	Pseudoalteromonas sp. strain W11 Pseudoalteromonas sp. strain S49 Pseudoalteromonas nigrifaciens strain CeD-2	100 100 100	MN889233.1 MN889221.1 MN220613.1	Pseudoalteromonas arctica A 37-1-2 Pseudoalteromonas nigrifaciens strain KMM 661 Pseudoalteromonas nigrifaciens strain NBRC 103036	100 100 100	CP011026.1 CP011036.1 NR_114188.1	PQ177272
SU688	Protomyctophum arcticum	gut	Hastings	916	Algoriphagus chordae strain LMG 21970 Algoriphagus yeomjeoni, isolate ZB_2_114 Algoriphagus sp. AP37	96.6 96.2 96.1	NR_025603.1 LR722933.1 EU374903.1	Algoriphagus chordae strain LMG 21970 Algoriphagus winogradskyi strain LMG 21969 Algoriphagus yeomjeoni strain MSS-160	96.6 95.6 95.4	NR_025603.1 NR_025601.1 NR_043131.1	PQ177273
SU689	Protomyctophum arcticum	gut	Hastings	1032	Pseudoalteromonas sp. strain S44 Pseudoalteromonas sp. strain S26 Pseudoalteromonas sp. strain H6	100 100 100	MN889217.1 MN889201.1 MN889120.1	Pseudoalteromonas arctica A 37-1-2 Pseudoalteromonas translucida KMM 520 Pseudoalteromonas citrea strain CIP 105339	100 100 100	CP011025.1 CP011034.1 AF529062.1	PQ177274
SU690	Protomyctophum arcticum	gut	Hastings	955	Psychrobacter maritimus strain HM-2 Psychrobacter maritimus strain OUCMDZ4212 Uncultured bacterium clone Floor_B_85	100 100 100	MH550141.1 KU579269.1 MF092009.1	Psychrobacter maritimus strain Pi2-20 Psychrobacter luti strain NF11 Psychrobacter pulmonis strain CCUG 46240	99.79 98.95 99.36	NR_027225.1 NR_025532.1 NR_118026.1	PQ177275
SU692	Protomyctophum arcticum	gut	Wickerham	649	Psychrobacter maritimus strain AN-23 Psychrobacter sp. 298B4_12ER2A Psychrobacter sp. SCS1-G8	99.85 99.85 99.85	MN880152.1 KU644153.1 KR023892.1	Psychrobacter namhaensis strain SW-242 Psychrobacter maritimus strain Pi2-20 Psychrobacter namhaensis strain SW-242	99.08 98.92 98.92	MW227500.1 NR_027225.1 NR_043141.1	PQ177276
SU693	Protomyctophum arcticum	gut	Wickerham	299	Brevibacterium sp. strain 46SlOp Brevibacterium sp. strain NM28 Brevibacterium sp. WH009009s	99.67 98.33 99.30	KX108965.1 PP503441.1 JF820708.1	Brevibacterium antiquum strain VKM Ac-2118 Brevibacterium aurantiacum strain NCDO 739 Brevibacterium sanguinis strain CF63	97.34 96.99 96.64	NR_029079.1 NR_044854.1 NR_028016.1	PQ177277
SU694	Protomyctophum arcticum	gut	Wickerham	955	Arthrobacter alpinus strain UICS2-7-1 Arthrobacter sp. MAT3885 Arthrobacter sp. strain IEM15	100 100 100	MK443063.1 JQ814624.1 MK841189.1	Arthrobacter psychrochitiniphilus strain GP3 Arthrobacter alpinus strain S6-3 Arthrobacter alpinus	100 100 100	NR_104702.1 NR_117254.1 AB920568.1	PQ177278
SU695a	Protomyctophum arcticum	gut	Wickerham	1013	Sphingomonas sp. strain 16 Sphingomonas sp. strain NYL22 Sphingomonas yabuuchiae strain D176	100 100 100	MG664694.1 MG833396.1 MF681943.1	Sphingomonas yabuuchiae strain A1-18 Sphingomonas parapaucimobilis strain NBRC 15100 Sphingomonas sanguinis strain NBRC 13937	100 99.11 99.21	NR_028634.1 NR_113729.1 NR_113637.1	PQ177279
SU695b	Protomyctophum arcticum	gut	Wickerham	987	Arthrobacter sp. MAT3885 Arthrobacter alpinus strain 8 Arthrobacter sp. IARI-L-105	99.19 99.29 99.29	JQ814624.1 KF923418.1 JN411450.1	Arthrobacter alpinus strain S6-3 Arthrobacter alpinus strain DSM 22274(T) Arthrobacter cryoconiti strain Cr6-08	99.18 98.88 98.68	NR_117254.1 MW228827.1 MW228835.1	PQ177280
SU697	Protomyctophum arcticum	gill	Marine Broth	918	Pseudoalteromonas sp. strain W11 Pseudoalteromonas sp. strain S49 Pseudoalteromonas sp. strain S14	100 100 100	MN889233.1 MN889221.1 MN889189.1	Pseudoalteromonas arctica A 37-1-2 Pseudoalteromonas nigrifaciens strain KMM 661 Pseudoalteromonas nigrifaciens strain NBRC 103036	100 100 99.89	CP011026.1 CP011036.1 NR_114188.1	PQ177281
SU698	Protomyctophum arcticum	gill	Marine Broth	824	Bizionia sp. strain SER20 Bizionia berychis strain RA3-3-1 Bizionia sp. BS-22B	100 100 99.88	MK660308.1 NR_163629.1 KX000020.1	Bizionia berychis strain RA3-3-1 Bizionia fulviae strain EM7 Bizionia paragorgiae strain KMM 6029	100 98.55 97.09	NR_163629.1 NR_137258.1 NR_025827.1	PQ177282
SU699	Protomyctophum arcticum	gill	Marine Broth	958	Psychrobacter sp. M14 Psychrobacter sp. strain BH36 Psychrobacter sp. strain XR2A11	100 99.90 99.90	EF061909.1 MN049674.1 MK841306.1	Psychrobacter nivimaris strain 88/2-7 Psychrobacter adeliensis strain DSM 15333 Psychrobacter muriicola strain 2pS	99.90 99.69 99.58	NR_028948.1 NR_117632.1 NR_114669.1	PQ177283
SU701	Protomyctophum arcticum	gill	Hastings	926	Pseudoalteromonas sp. strain W11 Pseudoalteromonas sp. strain S49 Pseudoalteromonas sp. strain S21	100 100 100	MN889233.1 MN889221.1 MN889196.1	Pseudoalteromonas arctica A 37-1-2 Pseudoalteromonas nigrifaciens strain KMM 661 Pseudoalteromonas nigrifaciens strain NBRC 103036	100 100 100	CP011026.1 CP011036.1 NR_114188.1	PQ177284
SU702	Protomyctophum arcticum	gill	Hastings	970	Psychrobacter sp. BM06 Psychrobacter sp. OK1 Psychrobacter sp. strain SXS3-2	99.90 99.07 98.66	KP172202.1 AB302184.1 MG383483.1	Psychrobacter arcticus strain 273-4 Psychrobacter arcticus 273-4 Psychrobacter arcticus strain 273-4	98.56 98.56 98.56	NR_075054.1 CP000082.1 NR_042907.1	PQ177285
SU703	Protomyctophum arcticum	gill	Wickerham	1028	Pseudoalteromonas sp. strain W11 Pseudoalteromonas sp. strain S49 Pseudoalteromonas sp. strain S21	100 100 100	MN889233.1 MN889221.1 MN889196.1	Pseudoalteromonas arctica A 37-1-2 Pseudoalteromonas nigrifaciens strain KMM 661 Pseudoalteromonas nigrifaciens strain NBRC 103036	100 100 100	CP011026.1 CP011036.1 NR_114188.1	PQ177286
SU704	Protomyctophum arcticum	gill	Wickerham	971	Psychrobacter sp. strain BH36 Psychrobacter sp. strain GS3 Psychrobacter sp. strain EnD-5	100 100 100	MN049674.1 MN421797.1 MN220603.1	Psychrobacter nivimaris strain 88/2-7 Psychrobacter muriicola strain 2pS Psychrobacter proteolyticus strain 116	100 100 100	NR_028948.1 NR_114669.1 NR_028918.1	PQ177287
SU706	Protomyctophum arcticum	gut	Marine Broth	1026	Arthrobacter sp. strain InS520 Arthrobacter sp. strain InS205 Arthrobacter sp. R-36371	99.51 99.32 99.32	MN315445.1 MN315389.1 FR682677.1	Arthrobacter rhombi strain F98.3HR69 Arthrobacter humicola strain KV-653 Arthrobacter ginkgonis strain SYP-A7299	98.05 96.99 96.89	NR_026448.1 NR_041546.1 NR_156061.1	PQ177288
SU707	Protomyctophum arcticum	gut	Marine Broth	644	Psychrobacter aquimaris strain BBCC2603 Psychrobacter aquimaris strain SYR26 P Psychrobacter sp. strain CJKOP-120	100 100 100	MK224751.1 MH259944.1 MF537165.1	Psychrobacter aquimaris strain SW-210 Psychrobacter aquimaris strain SW-210 Psychrobacter nivimaris strain 88/2-7	99.84 99.69 99.07	OQ625909.1 NR_043140.1 OQ626207.1	PQ177289
SU708	Protomyctophum arcticum	gut	Marine Broth	913	Winogradskyella multivorans strain T-Y1 Winogradskyella multivorans strain 0SW_C Winogradskyella schleiferi strain Z215	99.89 99.89 97.92	NR_109593.1 MW486161.1 NR_179473.1	Winogradskyella multivorans strain T-Y1 Winogradskyella schleiferi strain Z215 Winogradskyella sp. Z215	99.89 97.92 97.92	NR_109593.1 NR_179473.1 LR745724.1	PQ177290
SU709	Protomyctophum arcticum	gut	Marine Broth	946	Pseudoalteromonas sp. strain WN5 Pseudoalteromonas sp. strain W6 Pseudoalteromonas sp. strain S50	100 100 100	MN889237.1 MN889228.1 MN889222.1	Pseudoalteromonas arctica A 37-1-2 Pseudoalteromonas translucida KMM 520 Pseudoalteromonas translucida KMM 520	100 100 99.47	CP011025.1 CP011034.1 NR_025655.1	PQ177291
SU710	Protomyctophum arcticum	gut	Hastings	302	Psychrobacter pulmonis strain CRPUN24 Psychrobacter faecalis strain PJH CP1 Uncultured bacterium clone Filter_B_30	100 100 100	MN004825.1 MK889238.1 MF091817.1	Psychrobacter faecalis strain DSM 14664 Psychrobacter pulmonis strain S-606 Psychrobacter faecalis strain Iso-46	100 100 100	NR_118025.1 NR_028974.1 NR_028966.1	PQ177292
SU711	Protomyctophum arcticum	gut	Hastings	963	Pseudoalteromonas sp. strain W11 Pseudoalteromonas sp. strain S49 Pseudoalteromonas sp. strain S21	100 100 100	MN889233.1 MN889221.1 MN889196.1	Pseudoalteromonas arctica A 37-1-2 Pseudoalteromonas nigrifaciens strain KMM 661 Pseudoalteromonas nigrifaciens strain NBRC 103036	100 100 100	CP011026.1 CP011036.1 NR_114188.1	PQ177293
SU712	Protomyctophum arcticum	gut	Hastings	931	Vibrio toranzoniae strain 2-2 Vibrio toranzoniae strain 7-4 Vibrio toranzoniae strain CH-102	100 100 100	MT510186.1 MN945290.1 MH712997.1	Vibrio toranzoniae CECT 7225 Vibrio toranzoniae strain Vb 10.8 Vibrio toranzoniae strain CECT 7225	100 99.89 99.79	AP025514.1 NR_117680.1 EU541606.1	PQ177294
SU713	Protomyctophum arcticum	gut	Hastings	971	Psychrobacter sp. strain UP Psychrobacter fozii strain D4037 Psychrobacter fozii strain 4_KNS9_Sed_AA1	100 100 100	MN420817.1 FJ161263.1 MN080171.1	Psychrobacter fjordensis strain BSw21516B Psychrobacter fozii strain NF23 Psychrobacter aquimaris strain SW-210	100 100 100	NR_148330.1 NR_025531.1 NR_043140.1	PQ177295
SU714	Protomyctophum arcticum	gut	Wickerham	792	Psychrobacter sp. P11G5 Psychrobacter sp. P2G3 Psychrobacter frigidicola strain 15Lv	100 100 100	CP012533.1 CP012529.1 KP745592.1	Psychrobacter maritimus strain Pi2-20 Psychrobacter pulmonis strain CCUG 46240 Psychrobacter okhotskensis strain MD17	99.37 99.12 98.99	NR_027225.1 NR_118026.1 MW228834.1	PQ177296
SU715	Protomyctophum arcticum	gut	Wickerham	1006	Pseudoalteromonas sp. strain W11 Pseudoalteromonas sp. strain S49 Pseudoalteromonas sp. strain S21	100 100 100	MN889233.1 MN889221.1 MN889196.1	Pseudoalteromonas arctica A 37-1-2 Pseudoalteromonas nigrifaciens strain KMM 661 Pseudoalteromonas nigrifaciens strain NBRC 103036	100 100 100	CP011026.1 CP011036.1 NR_114188.1	PQ177297
SU716	Protomyctophum arcticum	gut	Wickerham	1004	Psychrobacter sp. strain UP Psychrobacter sp. strain 24AGA Psychrobacter sp. strain 20AGA	100 100 100	MN420817.1 OQ451162.1 OQ451160.1	Psychrobacter fjordensis strain BSw21516B Psychrobacter fozii strain NF23 Psychrobacter aquimaris strain SW-210	100 100 100	NR_148330.1 NR_025531.1 NR_043140.1	PQ177298
SU719	Scopelogadus beanii	gill	Marine Broth	979	Roseovarius arcticus strain MK6-18 Roseovarius ponticola strain W-SW3 Roseovarius nanhaiticus strain NH52J	99.28 98.57 97.55	NR_169499.1 NR_179905.1 NR_116628.1	Roseovarius arcticus strain MK6-18 Roseovarius sp. W-SW3 Roseovarius nanhaiticus strain NH52J	99.3 98.6 97.6	NR_169499.1 MG748727.1 NR_116628.1	PQ177299
SU720	Scopelogadus beanii	gill	Marine Broth	979	Pseudoalteromonas nigrifaciens strain NBRC 103036 Pseudoalteromonas distincta strain KMM 3548 Pseudoalteromonas elyakovii strain KMM 162	100 100 100	NR_114188.1 NR_025654.1 NR_028722.1	Pseudoalteromonas nigrifaciens strain NBRC 103036 Pseudoalteromonas elyakovii strain KMM 162 Pseudoalteromonas distincta strain KMM 638	100 100 99.90	NR_114188.1 NR_028722.1 NR_114436.1	PQ177300
SU721	Scopelogadus beanii	gill	Marine Broth	1056	Pseudoalteromonas nigrifaciens strain NBRC 103036 Pseudoalteromonas distincta strain KMM 3548 Pseudoalteromonas elyakovii strain KMM 162	100 100 100	NR_114188.1 NR_025654.1 NR_028722.1	Pseudoalteromonas nigrifaciens strain NBRC 103036 Pseudoalteromonas elyakovii strain KMM 162 Pseudoalteromonas distincta strain KMM 638	100 100 99.91	NR_114188.1 NR_028722.1 NR_114436.1	PQ177301
SU722	Scopelogadus beanii	gill	Hastings	797	Psychrobacter okhotskensis strain MD17 Psychrobacter proteolyticus strain DSM 15333 Psychrobacter arcticus strain 273-4	100 99.62 99.50	NR_024806.1 NR_117631.1 NR_075054.1	Psychrobacter okhotskensis strain MD17 Psychrobacter arcticus strain 273-4 Psychrobacter arcticus strain 273-4	100 99.50 99.50	NR_024806.1 NR_075054.1 NR_042907.1	PQ177302
SU725	Scopelogadus beanii	gill	Wickerham	933	Brevibacterium sp. strain 46SlOp Brevibacterium sp. BN12_96A Brevibacterium sp. KAR57	100 100 100	KX108965.1 KT324625.1 KR055018.1	Brevibacterium zhoupengii strain HY170 Brevibacterium antiquum strain VKM Ac-2118 (T) Brevibacterium sanguinis strain CF63	99 99 99	MH915557.1 MK424280.1 NR_028016.1	PQ177303
SU726	Scopelogadus beanii	gill	Wickerham	907	Pseudoalteromonas nigrifaciens strain NBRC 103036 Pseudoalteromonas distincta strain KMM 638 Pseudoalteromonas distincta strain KMM 3548	100 100 100	NR_114188.1 NR_114436.1 NR_025654.1	Pseudoalteromonas nigrifaciens strain NBRC 103036 Pseudoalteromonas distincta strain KMM 638 Pseudoalteromonas elyakovii strain KMM 162	100 100 100	NR_114188.1 NR_114436.1 NR_028722.1	PQ177304
SU727	Scopelogadus beanii	gut	Marine Broth	783 (partly unpure)	Pseudoalteromonas haloplanktis strain D4052 Pseudoalteromonas sp. G16 Pseudoalteromonas sp. strain Aga-AMLN-14-Mix2	100 100 100	FJ161266.1 DQ677306.1 MK453483.1	Pseudoalteromonas issachenkonii strain KMM 3549 Pseudoalteromonas tetraodonis strain GFC Pseudoalteromonas issachenkonii strain KCTC 12958	100 100 100	CP011030.1 CP011041.1 CP013350.1	PQ177305
SU728	Scopelogadus beanii	gut	Marine Broth	804	Photobacterium phosphoreum strain NBRC 103031 Photobacterium phosphoreum strain ATCC 11040 Photobacterium phosphoreum strain ATCC 11040	100 100 100	NR_114184.1 NR_119047.1 NR_115205.1	Photobacterium phosphoreum strain NBRC 103031 Photobacterium phosphoreum strain ATCC 11040 Photobacterium phosphoreum strain ATCC 11040	100 100 100	NR_114184.1 NR_119047.1 NR_115205.1	PQ177306
SU729	Scopelogadus beanii	gut	Marine Broth	571	Psychrobacter cibarius strain JG-219 Psychrobacter immobilis strain DSM 7229 Psychrobacter immobilis strain NBRC 15733	100 99.82 99.65	NR_043057.1 NR_114798.1 NR_113805.1	Psychrobacter cibarius strain JG-219 Psychrobacter immobilis strain DSM 7229 Psychrobacter immobilis strain NBRC 15733	100 99.82 99.65	NR_043057.1 NR_114798.1 NR_113805.1	PQ177307
SU730	Scopelogadus beanii	gut	Hastings	711	Photobacterium phosphoreum strain NBRC 103031 Photobacterium phosphoreum strain ATCC 11040 Photobacterium phosphoreum strain ATCC 11040	100 100 100	NR_114184.1 NR_119047.1 NR_115205.1	Photobacterium phosphoreum strain NBRC 103031 Photobacterium phosphoreum strain ATCC 11040 Photobacterium phosphoreum strain ATCC 11040	100 100 100	NR_114184.1 NR_119047.1 NR_115205.1	PQ177308
SU731	Scopelogadus beanii	gut	Hastings	950	Planococcus donghaensis strain JH1 Planococcus halocryophilus Or1 Planococcus versutus strain L10.15	99.26 99.16 98.53	NR_044073.1 NR_118149.2 NR_156838.1	Planococcus donghaensis strain JH1 Planococcus halocryophilus Or1 Planococcus versutus strain L10.15	99.26 99.16 98.53	NR_044073.1 NR_118149.2 NR_156838.1	PQ177309
SU732	Scopelogadus beanii	gut	Hastings	817	Psychrobacter okhotskensis strain MD17 Psychrobacter proteolyticus strain DSM 15333 Psychrobacter proteolyticus strain DSM 15333	100 99.76 99.76	NR_024806.1 NR_117634.1 NR_117633.1	Psychrobacter okhotskensis strain MD17 Psychrobacter urativorans strain DSM 14009 Psychrobacter arcticus strain 273-4	100 99.63 99.51	NR_024806.1 NR_042221.1 NR_075054.1	PQ177310
SU736	Paralepis coregonoides	gill	Marine Broth	952	Psychrobacter sp. strain SER48 Psychrobacter sp. strain D1_16S Psychrobacter okhotskensis isolate KFS_Zn4	99.89 99.89 99.89	MK660293.1 MN480548.1 LT852803.1	Psychrobacter okhotskensis strain MD17 Psychrobacter okhotskensis strain MD17 Psychrobacter adeliensis strain DSM 15333	99.89 99.68 99.68	NR_024806.1 MW228834.1 NR_117634.1	PQ177311	surface catch
SU737	Paralepis coregonoides	gill	Marine Broth	949	Polaribacter atrinae strain BM-5 Polaribacter atrinae strain WP25 Polaribacter atrinae , isolate SW_HL_6_70	100 100 99.16	MH550132.1 NR_133820.1 KY774821.1	Polaribacter atrinae strain WP25 Polaribacter staleyi strain 10Alg 139 Polaribacter insulae strain OITF-22	100 98.21 98.21	NR_133820.1 NR_159336.1 NR_158096.1	PQ177312	surface catch
SU738	Paralepis coregonoides	gill	Marine Broth	1044	Winogradskyella pacifica, strain R3187, isolate R2A112_3_187 Winogradskyella pacifica strain KMM 6019 Winogradskyella undariae, strain Z3185, isolate ZB_3_185	99.90 99.52 99.04	LR745711.1 NR_117235.1 LR745713.1	Winogradskyella pacifica strain KMM 6019 Winogradskyella wichelsiae strain Z738 Winogradskyella undariae strain WS-MY5	99.52 98.56 98.56	NR_117235.1 NR_179467.1 NR_133891.1	PQ177313	surface catch
SU739	Paralepis coregonoides	gill	Marine Broth	903	Vibrio sp. strain 10c Vibrio sp. strain 6e Vibrio sp. strain 6c	100 100 100	MT484161.1 MT484153.1 MT484151.1	Vibrio splendidus strain ATCC 33125 Vibrio splendidus LMG 19031 Vibrio splendidus LMG 19031	100 100 100	OQ147522.1 AP025509.1 AP025508.1	PQ177314	surface catch
SU740	Paralepis coregonoides	gill	Marine Broth	926	Lacinutrix sp. Bg11-31 Lacinutrix sp. strain 15G1-1 Psychroserpens burtonensis isolate S3-13	99.57 99.57 99.57	CP025118.1 OK626776.1 AY771723.1	Lacinutrix mariniflava strain AKS432 Lacinutrix algicola strain AKS293 Lacinutrix jangbogonensis strain PAMC 27137	99.14 98.81 97.39	NR_043593.1 NR_043592.1 NR_134754.1	PQ177315	surface catch
SU742	Paralepis coregonoides	gill	Hastings	523	Psychrobacter sp. strain SER48 Psychrobacter sp. strain D1 Psychrobacter okhotskensis strain BBCC2579	100 100 100	MK660293.1 MN480548.1 MK224727.1	Psychrobacter okhotskensis Psychrobacter okhotskensis strain MD17 Psychrobacter okhotskensis strain MD17	100 100 99.81	KY471042.1 NR_024806.1 MW228834.1	PQ177316	surface catch
SU743	Paralepis coregonoides	gill	Hastings	1051	Salinibacterium sp. M195 Leifsonia sp. C6 Salinibacterium sp. strain s4a41-10	100 100 99.90	CP040814.1 FJ539111.1 MK140978.1	Salinibacterium amurskyense strain KMM 3673 Salinibacterium amurskyense strain KCTC 9931 Salinibacterium amurskyense strain KCTC 9931	99.52 99.52 99.32	NR_041932.1 MT759917.1 MT758104.1	PQ177317	surface catch
SU747	Paralepis coregonoides	gill	Wickerham	1029	Sulfitobacter sp. strain SA02-L09bn Sulfitobacter sp. strain SA02-L09ar Sulfitobacter sp. strain SA02-L03an	100 100 100	MN043852.1 MN043850.1 MN043830.1	Sulfitobacter dubius strain DSM _16472T Sulfitobacter dubius strain LMG20555 Sulfitobacter dubius strain KMM 3554	99.81 99.81 99.81	OP776867.1 NR_115917.1 NR_025691.1	PQ177318	surface catch
SU749	Paralepis coregonoides	gill	Wickerham	746	Psychrobacter sp. P11G5 Psychrobacter sp. P2G3 Psychrobacter sp. BTN21	100 100 100	CP012533.1 CP012529.1 KT989022.1	Psychrobacter maritimus strain Pi2-20 Psychrobacter pulmonis strain CCUG 46240 Psychrobacter okhotskensis strain MD17	99.33 99.06 98.93	NR_027225.1 NR_118026.1 MW228834.1	PQ177319	surface catch
SU750	Paralepis coregonoides	gut	Marine Broth	1028	Mesonia algae strain NJES-54 Mesonia sp. YZHG-G17 Mesonia sp. strain AHE17PA	100 100 100	KR140244.1 KX001898.1 MT667380.1	Mesonia algae strain KMM 3909 Mesonia algae strain NBRC 100447 Mesonia ostreae strain T-y2	100 99.90 96.47	NR_025263.1 NR_113896.1 NR_108994.1	PQ177320	surface catch
SU751	Paralepis coregonoides	gut	Marine Broth	905	Vibrio toranzoniae strain 2-2 Vibrio toranzoniae strain 7-4 Vibrio toranzoniae strain CH-102	100 100 100	MT510186.1 MN945290.1 MH712997.1	Vibrio toranzoniae CECT 7225 Vibrio toranzoniae strain Vb 10.8 Vibrio toranzoniae strain CECT 7225	100 99.89 99.78	AP025514.1 NR_117680.1 EU541606.1	PQ177321	surface catch
SU752	Paralepis coregonoides	gut	Marine Broth	999	Uncultured bacterium clone SeaWat_71229 Uncultured gamma proteobacterium clone FII-TR144 Uncultured marine bacterium 463 clone EBAC080-L32B05	96.50 96.50 96.50	JQ198266.1 JQ579939.1 AY458641.2	Parahaliea aestuarii strain HSLHS9 Parahaliea aestuarii strain S2-26 Seongchinamella unica strain GH4-78	94.59 94.59 94.41	NR_169349.1 NR_156941.1 MG905440.1	PQ177322	surface catch
SU753	Paralepis coregonoides	gut	Marine Broth	981	Psychrobacter sp. strain BH36 Psychrobacter sp. strain RSAP11 Psychrobacter sp. strain Ant34-N-37	100 100 100	MN049674.1 MH348980.1 MN784284.1	Psychrobacter nivimaris strain 88/2-7 Psychrobacter adeliensis strain DSM 15333 Psychrobacter muriicola strain 2pS	100 99.80 99.69	NR_028948.1 NR_117632.1 NR_114669.1	PQ177323	surface catch
SU754	Paralepis coregonoides	gut	Marine Broth	1063	Uncultured bacterium clone 4-1 Shewanella sp. NFH-SH190041 Uncultured bacterium clone 4-9	95.68 95.62 95.43	KX431304.1 AP026070.1 KX431266.1	Shewanella algae strain CECT 5071 Shewanella algae strain CECT 5071 Shewanella algae strain ATCC 51192	95.65 95.65 95.65	MH361583.1 CP068230.1 NR_117771.1	PQ177324	surface catch
SU755	Paralepis coregonoides	gut	Hastings	1016	Bizionia sp. M204 Bizionia hallyeonensis strain T-y7 Bizionia sp. EM20	100 100 99.80	CP046242.1 NR_109525.1 GQ331110.1	Bizionia hallyeonensis strain T-y7 Bizionia algoritergicola strain APA-1 Bizionia echini strain KMM 6177	100 98.92 98.72	NR_109525.1 NR_043122.1 NR_116780.1	PQ177325	surface catch
SU757	Paralepis coregonoides	gut	Hastings	972	Vibrio toranzoniae strain 2-2 Vibrio toranzoniae strain 7-4 Vibrio toranzoniae strain CH-102	100 100 100	MT510186.1 MN945290.1 MH712997.1	Vibrio toranzoniae CECT 7225 Vibrio toranzoniae strain Vb 10.8 Vibrio toranzoniae strain CECT 7225	100 99.90 99.79	AP025514.1 NR_117680.1 EU541606.1	PQ177326	surface catch
SU758	Paralepis coregonoides	gut	Hastings	1064	Halomonas sp. PR-M31 Halomonas ilicicola strain SP8 Halomonas ilicicola strain M20	99.62 97.37 96.72	KJ461689.1 NR_044436.1 MT459241.1	Halomonas ilicicola strain SP8 Pistricoccus aurantiacus strain SS9 Chromohalobacter marismortui strain NBRC 103155	97.37 95.97 95.28	NR_044436.1 NR_149188.1 NR_114222.1	PQ177327	surface catch
SU761	Paralepis coregonoides	gut	Wickerham	952	Psychrobacter sp. BM06 Psychrobacter glacincola strain JS9 Psychrobacter sp. OK1	99.58 99.58 99.37	KP172202.1 FJ205744.1 AB302184.1	Psychrobacter luti strain NF11 Psychrobacter arcticus strain 273-4 Psychrobacter arcticus 273-4	98.63 98.53 98.53	NR_025532.1 NR_075054.1 CP000082.1	PQ177328	surface catch
SU762	Paralepis coregonoides	gill	Marine Broth	1068	Jannaschia sp. S130 Jannaschia faecimaris strain HD-22 Jannaschia sp. strain G8-14	98.22 97.57 97.47	HE999722.1 NR_133766.1 OQ110708.1	Jannaschia faecimaris strain HD-22 Jannaschia marina strain SHC163 Jannaschia marina strain SHC163	97.57 97.20 97.20	NR_133766.1 NR_180603.1 MN015034.2	PQ177329	surface catch
SU763	Paralepis coregonoides	gill	Marine Broth	979	Cellulophaga sp. strain 137F-8 Cellulophaga sp. strain 136A-44 Cellulophaga sp. An45	100 100 100	MK143219.1 MK143213.1 LN881400.1	Cellulophaga baltica strain NN015840 Cellulophaga algicola DSM 14237 Cellulophaga algicola strain DSM 14237	99.39 98.98 98.88	NR_025286.1 CP002453.1 NR_074452.1	PQ177330	surface catch
SU765	Paralepis coregonoides	gill	Marine Broth	869	Bizionia sp. LPB0151 Bizionia fulviae strain EM7 Bizionia sp. R4-Chit-T4-11-voll	99.42 99.31 99.31	KX066849.1 NR_137258.1 HF912806.2	Bizionia fulviae strain EM7 Bizionia berychis strain RA3-3-1 Bizionia saleffrena strain HFD	99.31 98.51 97.35	NR_137258.1 NR_163629.1 NR_043124.1	PQ177331	surface catch
SU766	Paralepis coregonoides	gill	Marine Broth	1015	Psychrobacter sp. strain SW-11 Uncultured bacterium clone K1-69 Psychrobacter glacincola strain kzT3	100 100 99.8	KY382791.1 KR063155.1 KM281942.1	Psychrobacter nivimaris strain 88/2-7 Psychrobacter adeliensis strain DSM 15333 Psychrobacter muriicola strain 2pS	99.31 99.11 99.01	NR_028948.1 NR_117632.1 NR_114669.1	PQ177332	surface catch
SU767	Paralepis coregonoides	gill	Marine Broth	955	Marinobacter sp. HGLP-15 Marinobacter sp. strain BGYM27 Marinobacter sp. AP10	99.79 99.79 99.79	KX001828.1 OP355296.1 EU374876.1	Marinobacter goseongensis strain En6 Marinobacter segnicrescens strain SS011B1-4 Marinobacter halophilus strain XCD-X12	97.07 97.07 96.97	NR_044340.1 NR_044124.1 NR_137207.1	PQ177333	surface catch
SU768	Paralepis coregonoides	gill	Hastings	1019	Marinobacter antarcticus strain Ac-23 Marinobacter sp. PL78 Marinobacter antarcticus strain HEX61	100 100 99.90	KY783358.1 LC373530.1 KY508320.1	Marinobacter antarcticus strain ZS2-30 Marinobacter maritimus strain CK 47 Marinobacter psychrophilus strain 20041	98.04 97.94 97.45	NR_108299.1 NR_042266.1 CP011494.1	PQ177334	surface catch
SU769	Paralepis coregonoides	gill	Hastings	941	Agrococcus sp. strain AS17 Agrococcus sp. strain E9-10 Agrococcus sp. strain IN-ICE-A-G6	99.45 99.45 99.45	MN031312.1 KY476554.1 OQ540834.1	Agrococcus baldri strain IAM 15147 Agrococcus carbonis strain DSM 22965 Agrococcus carbonis strain G4	98.79 98.46 98.46	NR_041543.1 LT629734.1 NR_108611.1	PQ177335	surface catch
SU770	Paralepis coregonoides	gill	Hastings	711	Psychrobacter sp. strain AHE_PA_223 Uncultured Psychrobacter sp. clone K1-24 Psychrobacter sp. MF2-10b2	99.72 99.44 99.44	MW580170.1 KR063163.1 JF800153.1	Psychrobacter pacificensis strain NBRC 103191 Psychrobacter piscatorii strain T-3-2 Psychrobacter fulvigenes strain KC 40	99.16 99.02 99.02	NR_114238.1 NR_112807.1 NR_041688.1	PQ177336	surface catch
SU771	Paralepis coregonoides	gill	Hastings	1007	Pseudoalteromonas sp. Aga-AMLN-14-Mix2 Pseudoalteromonas sp. Car-AMLN-14-Mix1 Pseudoalteromonas sp. Aga-AMLN-14-6	99.60 99.60 99.60	MK453483.1 MK453479.1 MK453459.1	Pseudoalteromonas issachenkonii strain KMM 3549 Pseudoalteromonas tetraodonis strain GFC Pseudoalteromonas issachenkonii strain KCTC 12958	99.60 99.60 99.60	CP011030.1 CP011041.1 CP013350.1	PQ177337	surface catch
SU773	Paralepis coregonoides	gill	Wickerham	1025	Halomonas sp. 5b Halomonas sp. MH46-2 Halomonas sp. M46-5	99.90 99.90 99.90	LT629933.1 KJ679348.1 KC992730.1	Halomonas sulfidaeris ATCC BAA-803 Halomonas sulfidaeris Esulfide1 Halomonas populi strain MC	99.32 99.02 99.02	AP019514.1 NR_027185.1 MK045667.1	PQ177338	surface catch
SU774	Paralepis coregonoides	gill	Wickerham	979	Salinibacterium sp. strain IMCCM06 Salinibacterium sp. strain hb6 Salinibacterium sp. strain S58	100 100 100	MK841205.1 MK193864.1 MH714672.1	Salinibacterium amurskyense strain KCTC 9931 Salinibacterium amurskyense strain KMM 3673 Salinibacterium amurskyense strain KCTC 9931	100 100 99.80	MT759917.1 NR_041932.1 MT758104.1	PQ177339	surface catch
SU775	Paralepis coregonoides	gill	Wickerham	1010	Psychrobacter sp. strain BH36 Psychrobacter sp. strain EnD-5 Psychrobacter sp. strain 230	100 100 100	MN049674.1 MN220603.1 MN209946.1	Psychrobacter nivimaris strain 88/2-7 Psychrobacter nivimaris strain 88/2-7 Psychrobacter muriicola strain 2pS	100 100 99.70	OQ626207.1 NR_028948.1 NR_114669.1	PQ177340	surface catch
SU776	Paralepis coregonoides	gill	Wickerham	1048	Halopseudomonas sabulinigri strain 20KRS8AA2 Halopseudomonas sabulinigri strain 20KNS10R7 Halopseudomonas sabulinigri strain 20KNS10L4	99.9 99.9 99.9	MH478327.1 MH478314.1 MH478313.1	Pseudomonas sabulinigri strain JCM 14963 Halopseudomonas sabulinigri strain J64 Pseudomonas sp. PAMC 28426	99.24 99.24 98.57	LT629763.1 NR_044415.1 KU716040.1	PQ177341	surface catch
SU777	Paralepis coregonoides	gill	Wickerham	1056	Lacinutrix sp. JR-M6 Lacinutrix sp. KMM 6750 Lacinutrix sp. MGE_SAT_368	99.62 99.62 99.62	KJ461692.1 KF273907.1 JX854405.1	Lacinutrix copepodicola strain DJ3 Lacinutrix himadriensis strain E4-9a Lacinutrix sp. 7Alg 4	98.77 98.58 97.82	NR_043120.1 NR_108471.1 KU510085.1	PQ177342	surface catch
SU779	Paralepis coregonoides	gut	Marine Broth	940	Pseudoalteromonas sp. strain BSw22125 Pseudoalteromonas sp. strain BSw22119 Pseudoalteromonas sp. strain WN7	100 100 99.89	MF630603.1 MF630597.1 MN889239.1	Pseudoalteromonas arctica A 37-1-2 Pseudoalteromonas nigrifaciens strain KMM 661 Pseudoalteromonas nigrifaciens strain NBRC 103036	99.79 99.79 99.79	CP011026.1 CP011036.1 NR_114188.1	PQ177343	surface catch
SU780	Paralepis coregonoides	gut	Marine Broth	918	Paracoccus seriniphilus strain C14 Paracoccus seriniphilus strain G23 Paracoccus seriniphilus strain hMe7-17	99.89 99.89 99.89	MF619998.1 MF619997.1 KX453219.1	Paracoccus sediminilitoris strain DSL-16 Paracoccus sediminilitoris strain DSL-16 Paracoccus indicus strain IO390502	99.67 99.67 99.13	MH491014.1 NR_180117.1 NR_164949.1	PQ177344	surface catch
SU781	Paralepis coregonoides	gut	Marine Broth	1015	Flavobacteriaceae bacterium AHE_PA_079 Flavobacteriaceae bacterium AHE_PA_069 Bizionia psychrotolerans strain PB-M7	99.51 99.51 99.51	MW580041.1 MW580034.1 NR_148274.1	Bizionia psychrotolerans strain PB-M7 Bizionia echini strain KMM 6177 Bizionia hallyeonensis strain T-y7	99.51 98.82 98.42	NR_148274.1 NR_116780.1 NR_109525.1	PQ177345	surface catch
SU782	Paralepis coregonoides	gut	Marine Broth	996	Roseovarius sp. SW2167 Rhodobacteraceae bacterium strain AHE_PA_237 Pelagivirga dicentrarchi strain YLY04	100 100 99.6	LR722725.1 MW580183.1 NR_165789.1	Pelagivirga dicentrarchi strain YLY04 Pelagivirga sediminicola strain BH-SD19 Roseovarius arcticus strain MK6-18	99.60 97.69 97.28	NR_165789.1 NR_173509.1 NR_169499.1	PQ177346	surface catch
SU783	Paralepis coregonoides	gut	Wickerham	790	Psychrobacter sp. strain M71_16S Psychrobacter sp. P11G5 Psychrobacter frigidicola strain 15Lv	99.62 99.49 99.49	MN480556.1 CP012533.1 KP745592.1	Psychrobacter faecalis strain DSM 14664 Psychrobacter pulmonis strain S-606 Psychrobacter faecalis strain Iso-46	99.37 99.37 99.37	NR_118025.1 NR_028974.1 NR_028966.1	PQ177347	surface catch
SU785	Paralepis coregonoides	gut	Wickerham	987	Aequorivita capsosiphonis strain A71 Flavobacteriaceae bacterium strain ICA-037 Aequorivita sinensis strain TC3	98.98 97.55 97.55	NR_044452.1 OQ055052.1 ON615203.1	Aequorivita capsosiphonis strain A71 Aequorivita viscosa strain 8-1b Aequorivita antarctica strain SW49	98.98 96.73 96.41	NR_044452.1 NR_109011.1 NR_025639.1	PQ177348	surface catch
SU786	Paralepis coregonoides	gut	Wickerham	998	Halomonas sp. PR-M31 Halomonas ilicicola strain M20 Halomonas sp. FJC1-5	99.70 98.20 97.90	KJ461689.1 MT459241.1 KY744239.1	Halomonas ilicicola strain SP8 Pistricoccus aurantiacus strain SS9 Chromohalobacter salexigens DSM 3043	97.40 96.00 95.88	NR_044436.1 NR_149188.1 NR_074225.1	PQ177349	surface catch
SU788	Scopelogadus beanii	gill	Marine Broth	1019	Mesonia sp. strain MT50 Mesonia ostreae strain T-y2 Mesonia sp. strain AHE_PA_311	99.61 98.43 97.64	OR457713.1 GQ167310.1 GQ167329.1	Mesonia ostreae strain T-y2 Mesonia algae strain KMM 3909 Mesonia algae strain NBRC 100447	98.4 97.15 97.06	NR_108994.1 NR_025263.1 NR_113896.1	PQ177350
SU789	Scopelogadus beanii	gill	Marine Broth	1001	Vibrio toranzoniae strain Vb 10.8 Vibrio gigantis strain LGP 13 Vibrio crassostreae strain LGP 7	99.80 99.50 99.40	NR_117680.1 NR_044079.1 NR_044078.1	Vibrio toranzoniae strain Vb 10.8 Vibrio gigantis strain LGP 13 Vibrio crassostreae strain LGP 7	99.80 99.50 99.40	NR_117680.1 NR_044079.1 NR_044078.1	PQ177351
SU790	Scopelogadus beanii	gill	Marine Broth	936	Psychrobacter sp. strain CCDM09 Psychrobacter nivimaris strain SCA-159 Psychrobacter sp. strain SW-145	99 100 100	MK841072.1 MT065650.1 KY382827.1	Psychrobacter fulvigenes strain KC 40 Psychrobacter namhaensis strain SW-242 Psychrobacter nivimaris strain 88/2-7	97 100 99	NR_041688.1 NR_043141.1 NR_028948.1	PQ177352
SU791	Scopelogadus beanii	gill	Marine Broth	991	Arthrobacter rhombi strain F98.3HR69 Arthrobacter ginkgonis strain SYP-A7299 Arthrobacter halodurans strain JSM 078085	98.39 97.38 97.19	NR_026448.1 NR_156061.1 NR_116375.1	Arthrobacter rhombi strain F98.3HR69 Arthrobacter ginkgonis strain SYP-A7299 Arthrobacter halodurans strain JSM 078085	98.39 97.38 97.19	NR_026448.1 NR_156061.1 NR_116375.1	PQ177353
SU792	Scopelogadus beanii	gill	Marine Broth	920	Psychrobacter okhotskensis strain MD17 Psychrobacter proteolyticus strain DSM 15333 Psychrobacter arcticus strain 273-4	100 99.67 99.57#	NR_024806.1 NR_117631.1 NR_075054.1	Psychrobacter okhotskensis strain MD17 Psychrobacter arcticus strain 273-4 Psychrobacter arcticus strain 273-4	100 99.57 99.57	NR_024806.1 NR_075054.1 NR_042907.1	PQ177354
SU794	Scopelogadus beanii	gill	Hastings	992	Paeniglutamicibacter antarcticus strain SPC26 Paeniglutamicibacter gangotriensis Lz1y Paeniglutamicibacter terrestris strain ANT13_2	99.90 98.89 98.79	NR_115079.1 NR_029026.1 NR_181146.1	Paeniglutamicibacter antarcticus strain SPC26 Paeniglutamicibacter gangotriensis Lz1y Paeniglutamicibacter terrestris strain ANT13_2	99.90 98.89 98.79	NR_115079.1 NR_029026.1 NR_181146.1	PQ177355
SU795	Scopelogadus beanii	gill	Hastings	308	Brevibacterium antiquum strain VKM Ac-2118 Brevibacterium aurantiacum strain NCDO 739 Brevibacterium sanguinis strain CF63	96.76 97.04 96.70	NR_029079.1 NR_044854.1 NR_028016.1	Brevibacterium antiquum strain VKM Ac-2118 Brevibacterium aurantiacum strain NCDO 739 Brevibacterium sanguinis strain CF63	96.76 97.04 96.70	NR_029079.1 NR_044854.1 NR_028016.1	PQ177356
SU796	Scopelogadus beanii	gill	Hastings	943	Pseudoalteromonas sp. strain S49 Pseudoalteromonas sp. strain S14 Pseudoalteromonas sp. strain H29	100 100 100	MN889221.1 MN889189.1 MN889137.1	Pseudoalteromonas arctica A 37-1-2 Pseudoalteromonas nigrifaciens strain KMM 661 Pseudoalteromonas nigrifaciens strain NBRC 103036	100 100 100	CP011026.1 CP011036.1 NR_114188.1	PQ177357
SU798	Scopelogadus beanii	gill	Wickerham	665	Psychrobacter maritimus strain Pi2-20 Psychrobacter luti strain NF11 Psychrobacter aquaticus strain CMS 56	99.61 98.57 98.05	NR_027225.1 NR_025532.1 NR_042206.1	Psychrobacter maritimus strain Pi2-20 Psychrobacter luti strain NF11 Psychrobacter aquaticus strain CMS 56	99.61 98.57 98.05	NR_027225.1 NR_025532.1 NR_042206.1	PQ177358
SU799	Scopelogadus beanii	gill	Wickerham	957	Pseudoalteromonas sp. strain WN5 Pseudoalteromonas sp. strain W6 Pseudoalteromonas sp. strain S50	100 100 100	MN889237.1 MN889228.1 MN889222.1	Pseudoalteromonas translucida KMM 520 Pseudoalteromonas antarctica strain NF3 Pseudoalteromonas fuliginea strain KMM 216	99.48 99.27 99.06	NR_025655.1 NR_029317.1 NR_178270.1	PQ177359
SU801	Scopelogadus beanii	gut	Marine Broth	784	Pseudoalteromonas sp. strain W11 Pseudoalteromonas sp. strain S49 Pseudoalteromonas sp. strain S43	100 100 100	MN889233.1 MN889221.1 MN889216.1	Pseudoalteromonas arctica A 37-1-2 Pseudoalteromonas nigrifaciens strain KMM 661 Pseudoalteromonas arctica strain A 37-1-2	100 100 100	CP011026.1 CP011036.1 OQ626014.1	PQ177360
SU802	Scopelogadus beanii	gut	Marine Broth	805	Psychrobacter sp. strain KMM 3849 Psychrobacter sp. strain IN-ICE-A-A1B Psychrobacter adeliensis strain Q4	100 100 100	PP204020.1 OQ540813.1 OR455429.1	Psychrobacter maritimus strain Pi2-20 Psychrobacter pulmonis strain CCUG 46240 Psychrobacter namhaensis strain SW-242	99.38 99.13 99.01	NR_027225.1 NR_118026.1 NR_043141.1	PQ177361
SU803	Scopelogadus beanii	gut	Hastings	1063	Agrococcus sp. strain IN-ICE-A-G6 Agrococcus sp. strain Marseille-P2731 Agrococcus sp. strain E9-10	100 100 99.91	OQ540834.1 MW227644.1 KY476554.1	Agrococcus baldri strain IAM 15147 Agrococcus citreus strain IAM 15145 Agrococcus jenensis strain DSM 9580	99.15 98.87 98.78	NR_041543.1 NR_041542.1 NR_115028.1	PQ177362
SU804	Scopelogadus beanii	gut	Hastings	906	Pseudoalteromonas nigrifaciens strain NBRC 103036 Pseudoalteromonas distincta strain KMM 638 Pseudoalteromonas distincta strain KMM 3548	100 100 100	NR_114188.1 NR_114436.1 NR_025654.1	Pseudoalteromonas nigrifaciens strain NBRC 103036 Pseudoalteromonas distincta strain KMM 638 Pseudoalteromonas elyakovii strain KMM 162	100 100 100	NR_114188.1 NR_114436.1 NR_028722.1	PQ177363
SU805	Scopelogadus beanii	gut	Wickerham	882	Pseudoalteromonas sp. strain W11 Pseudoalteromonas sp. strain S49 Pseudoalteromonas sp. strain S43	100 100 100	MN889233.1 MN889221.1 MN889216.1	Pseudoalteromonas nigrifaciens strain NBRC 103036 Pseudoalteromonas distincta strain KMM 638 Pseudoalteromonas elyakovii strain KMM 162	100 100 100	NR_114188.1 NR_114436.1 NR_028722.1	PQ177364
SU807a	Bathylagus euryops	gill	Marine Broth	1024	Leifsonia sp. strain A5-21 Lysinimonas sp. LM-2018 strain zZAM931710zZ Leifsonia sp. strain A4-10	99.32 99.32 99.32	KY476462.1 MG934584.1 KY476441.1	Leifsonia antarctica strain SPC-20 Microterricola viridarii strain DSM 21772 Microterricola viridarii strain KV-677	99.22 97.76 97.76	NR_042688.1 LT629742.1 NR_041548.1	PQ177365
SU808	Bathylagus euryops	gill	Marine Broth	1022	Gelidibacter sp. strain DF109 Gelidibacter pelagius strain DF109 Gelidibacter sp. strain F109	98.83 98.83 98.83	NR_181735.1 MZ145227.1 MW462642.1	Gelidibacter pelagius strain DF109 Gelidibacter japonicus strain Bio7-1 Gelidibacter flavus strain Con4	98.83 98.63 98.34	NR_181735.1 NR_169408.1 NR_169371.1	PQ177366
SU809	Bathylagus euryops	gill	Marine Broth	1040	Arthrobacter sp. R-36371 Arthrobacter sp. strain InS520 Uncultured bacterium clone 13/4/1B	99.33 99.23 99.23	FR682677.1 MN315445.1 FJ380172.1	Arthrobacter rhombi strain F98.3HR69 Arthrobacter ginkgonis strain SYP-A7299 Arthrobacter humicola strain KV-653	98.37 97.22 96.84	NR_026448.1 NR_156061.1 NR_041546.1	PQ177367
SU810	Bathylagus euryops	gill	Marine Broth	789	Pseudoalteromonas sp. strain W11 Pseudoalteromonas sp. strain S49 Pseudoalteromonas sp. strain S43	100 100 100	MN889233.1 MN889221.1 MN889216.1	Pseudoalteromonas arctica A 37-1-2 Pseudoalteromonas nigrifaciens strain KMM 661 Pseudoalteromonas nigrifaciens strain NBRC 103036	100 100 100	CP011026.1 CP011036.1 NR_114188.1	PQ177368
SU811	Bathylagus euryops	gill	Hastings	1056	Brevibacterium sp. strain 46SlOp Brevibacterium sp. KAR57 Brevibacterium antiquum strain P-SP4-1	99.52 98.28 98.28	KX108965.1 KR055018.1 MT533903.1	Brevibacterium antiquum strain VKM Ac-2118 (T) Brevibacterium antiquum strain VKM Ac-2118 Brevibacterium zhoupengii strain HY170	98.09 98.09 97.79	MK424280.1 NR_029079.1 CP088298.1	PQ177369
SU812	Bathylagus euryops	gill	Hastings	935	Pseudoalteromonas sp. strain W11 Pseudoalteromonas sp. strain S49 Pseudoalteromonas sp. strain S21	100 100 100	MN889233.1 MN889221.1 MN889196.1	Pseudoalteromonas arctica A 37-1-2 Pseudoalteromonas nigrifaciens strain KMM 661 Pseudoalteromonas nigrifaciens strain NBRC 103036	100 100 100	CP011026.1 CP011036.1 NR_114188.1	PQ177370
SU813	Bathylagus euryops	gill	Hastings	971	Psychrobacter sp. strain UP Psychrobacter fozii strain D4037 Psychrobacter fozii strain 4_KNS9_Sed_AA1	100 100 100	MN420817.1 FJ161263.1 MN080171.1	Psychrobacter fjordensis strain BSw21516B Psychrobacter fozii strain NF23 Psychrobacter aquimaris strain SW-210	100 100 100	NR_148330.1 NR_025531.1 NR_043140.1	PQ177371
SU815	Bathylagus euryops	gill	Wickerham	904	Agrococcus baldri strain IAM 15147 Agrococcus carbonis strain G4 Agrococcus citreus strain IAM 15145	99.23 98.89 98.89	NR_041543.1 NR_108611.1 NR_041542.1	Agrococcus baldri strain IAM 15147 Agrococcus carbonis strain G4 Agrococcus citreus strain IAM 15145	99.23 98.89 98.89	NR_041543.1 NR_108611.1 NR_041542.1	PQ177372
SU816	Bathylagus euryops	gill	Wickerham	1116	Psychrobacter maritimus strain Pi2-20 Psychrobacter luti strain NF11 Psychrobacter submarinus strain KMM 225	99.73 99.01 98.75	NR_027225.1 NR_025532.1 NR_025457.1	Psychrobacter maritimus strain Pi2-20 Psychrobacter luti strain NF11 Psychrobacter submarinus strain KMM 225	99.73 99.01 98.75	NR_027225.1 NR_025532.1 NR_025457.1	PQ177373
SU817	Bathylagus euryops	gill	Wickerham	1062	Psychrobacter sp. strain CJKOP-107 Psychrobacter nivimaris strain PD16 Psychrobacter nivimaris Kongs-2	94.34 94.34 94.25	MF537152.1 OR056064.1 HE800808.1	Psychrobacter nivimaris strain 88/2-7 Psychrobacter nivimaris strain 88/2-7 Psychrobacter muriicola strain 2pS	94.25 94.25 93.69	OQ626207.1 NR_028948.1 NR_114669.1	PQ177374
SU818	Bathylagus euryops	gill	Wickerham	1027	Dietzia sp. FI 1026 Dietzia sp. strain LUS91 Dietzia sp. strain LUS58	99.69 98.98 98.98	JQ691548.1 MZ311659.1 MZ311644.1	Dietzia aerolata strain Sj14a Dietzia kunjamensis strain DSM 44907 Dietzia maris strain DSM 43672	98.57 98.57 98.47	NR_116932.1 NR_116684.1 NR_118596.1	PQ177375
SU819	Bathylagus euryops	gut	Marine Broth	1019	Psychrobacter sp. strain FME61 Psychrobacter nivimaris strain SCA-159 Psychrobacter sp. strain CCDM09	99.70 99.41 99.41	MT573219.1 MT065650.1 MK841072.1	Psychrobacter aquimaris strain SW-210 Psychrobacter nivimaris strain 88/2-7 Psychrobacter fulvigenes strain KC 40	99.11 99.01 99.20	OQ625909.1 OQ626207.1 NR_041688.1	PQ177376
SU820	Bathylagus euryops	gut	Marine Broth	1030	Agrococcus sp. strain IN-ICE-A-G6 Agrococcus sp. strain E9-10 Marine bacterium strain ST1639	100 100 100	OQ540834.1 KY476554.1 PP424339.1	Agrococcus baldri strain IAM 15147 Agrococcus citreus strain IAM 15145 Agrococcus jenensis strain DSM 9580	100 100 100	NR_041543.1 NR_041542.1 NR_026275.1	PQ177377
SU821	Bathylagus euryops	gut	Marine Broth	1020	Mesonia ostreae strain T-y2 Mesonia algae strain KMM 3909 Mesonia algae strain NBRC 100447	98.63 96.27 96.18	NR_108994.1 NR_025263.1 NR_113896.1	Mesonia ostreae strain T-y2 Mesonia algae strain KMM 3909 Mesonia algae strain NBRC 100447	98.63 96.27 96.18	NR_108994.1 NR_025263.1 NR_113896.1	PQ177378
SU822	Bathylagus euryops	gut	Marine Broth	957	Roseovarius dicentrarchi strain YLY04 Roseovarius ponticola strain W-SW3 Roseovarius arcticus strain MK6-18	98.22 98.12 97.81	NR_165789.1 NR_179905.1 NR_169499.1	Roseovarius dicentrarchi strain YLY04 Roseovarius ponticola strain W-SW3 Roseovarius arcticus strain MK6-18	98.22 98.12 97.81	NR_165789.1 NR_179905.1 NR_169499.1	PQ177379
SU823	Bathylagus euryops	gut	Hastings	974	Agrococcus sp. strain E9-10 Agrococcus sp. strain IN-ICE-A-G6 Agrococcus sp. R-4-H-2	100 100 100	KY476554.1 OQ540834.1 KM362887.1	Agrococcus baldri strain IAM 15147 Agrococcus carbonis strain G4 Agrococcus citreus strain IAM 15145	99.18 98.97 98.97	NR_041543.1 NR_108611.1 NR_041542.1	PQ177380
SU825	Bathylagus euryops	gut	Wickerham	895	Psychrobacter maritimus strain NIOT.M2S11SZ4 Psychrobacter sp. 298B4_12ER2A Psychrobacter sp. SCS1-G8	100 100 100	PP587718.1 KU644153.1 KR023892.1	Psychrobacter maritimus strain Pi2-20 Psychrobacter pulmonis strain CCUG 46240 Psychrobacter namhaensis strain SW-242	99.33 99.11 99.11	NR_027225.1 NR_118026.1 NR_043141.1	PQ177381
SU827	Bathylagus euryops	skin	Marine Broth	861	Planococcus donghaensis strain BL-4 Planococcus donghaensis strain MFj-34 Planococcus donghaensis strain MFj-37/b	100 100 100	MH550127.1 OR544435.1 KC000960.1	Planococcus donghaensis strain DSM 22276 Planococcus donghaensis strain JH1 Planococcus halocryophilus Or1	100 100 100	MH550127.1 OR544435.1 OR544436.1	PQ177382
SU828	Bathylagus euryops	skin	Marine Broth	978	Agreia sp. ECSMB37 Agreia sp. CJ-G-NA9 Salinibacterium amurskyense strain HM_38	100 100 100	KM369842.1 HM584271.1 MZ311773.1	Salinibacterium amurskyense strain KMM 3673 Salinibacterium amurskyense strain KCTC 9931 Leifsonia rubra strain CMS 76R	100 98 100	NR_041932.1 MT759917.1 MW228823.1	PQ177383
SU829	Bathylagus euryops	skin	Marine Broth	861	Psychrobacter sp. strain AsK2 Psychrobacter sp. strain S35 Psychrobacter sp. strain HBUMF1	99.88 99.88 99.88	MK560045.1 MH714669.1 MF285788.1	Psychrobacter cibarius strain JG-219 Psychrobacter urativorans strain DSM 14009 Psychrobacter immobilis strain DSM 7229	99.88 99.30 99.18	NR_043057.1 NR_042221.1 NR_114798.1	PQ177384
SU830	Bathylagus euryops	skin	Marine Broth	950	Psychrobacter sp. strain BH36 Psychrobacter sp. strain RSAP11 Psychrobacter sp. strain Ant34-N-37	100 100 100	MN049674.1 MH348980.1 MN784284.1	Psychrobacter nivimaris strain 88/2-7 Psychrobacter adeliensis strain DSM 15333 Psychrobacter muriicola strain 2pS	100 99.79 99.68	NR_028948.1 NR_117632.1 NR_114669.1	PQ177385
SU831	Bathylagus euryops	skin	Marine Broth	919	Gelidibacter pelagius strain DF109 Gelidibacter gilvus strain IC158 Gelidibacter maritimus strain F6074	99.89 98.48 98.05	NR_181735.1 NR_041693.1 NR_181342.1	Gelidibacter pelagius strain DF109 Gelidibacter gilvus strain IC158 Gelidibacter maritimus strain F6074	99.89 98.48 98.05	NR_181735.1 NR_041693.1 NR_181342.1	PQ177386
SU832	Bathylagus euryops	skin	Hastings	971	Brachybacterium ginsengisoli strain HCX16 Brachybacterium ginsengisoli strain 0511TES5E2 Actinomycetales bacterium JH107	100 100 99	MZ674195.1 MZ338696.1 FJ572028.1	Brachybacterium ginsengisoli strain DCY80 Brachybacterium sp. VM2412 Brachybacterium vulturis strain VM2412	100 98 100	CP023564.1 KY785407.1 CP023563.1	PQ177387
SU834	Bathylagus euryops	skin	Hastings	839	Psychrobacter sp. P11G5 Psychrobacter sp. P2G3 Psychrobacter frigidicola strain 15Lv	100 100 100	CP012533.1 CP012529.1 KP745592.1	Psychrobacter maritimus strain Pi2-20 Psychrobacter pulmonis strain CCUG 46240 Psychrobacter okhotskensis strain MD17	99.40 99.17 99.05	NR_027225.1 NR_118026.1 MW228834.1	PQ177388
SU835	Bathylagus euryops	skin	Hastings	944	Pseudoalteromonas sp. strain S44 Pseudoalteromonas sp. strain S26 Pseudoalteromonas sp. strain H6	100 100 100	MN889217.1 MN889201.1 MN889120.1	Pseudoalteromonas arctica A 37-1-2 Pseudoalteromonas translucida KMM 520 Pseudoalteromonas citrea strain CIP 105339	100 100 100	CP011025.1 CP011034.1 AF529062.1	PQ177389
SU836	Bathylagus euryops	skin	Wickerham	1013	Paeniglutamicibacter antarcticus strain SPC26 Paeniglutamicibacter gangotriensis Lz1y Paeniglutamicibacter terrestris strain ANT13_2	99.9 98.82 98.52	NR_115079.1 NR_029026.1 NR_181146.1	Paeniglutamicibacter antarcticus strain SPC26 Paeniglutamicibacter gangotriensis Lz1y Paeniglutamicibacter terrestris strain ANT13_2	99.9 98.82 98.52	NR_115079.1 NR_029026.1 NR_181146.1	PQ177390
SU838	Bathylagus euryops	skin	Wickerham	637	Psychrobacter sp. M3-2 Uncultured bacterium clone Capln2_C06 Uncultured bacterium clone Capln2_B06	99.84 99.84 99.69	KP058411.1 JQ191294.1 JQ191282.1	Psychrobacter maritimus strain Pi2-20 Psychrobacter luti strain NF11 Psychrobacter aquaticus strain CMS 56	99.22 98.43 98.27	NR_027225.1 NR_025532.1 NR_042206.1	PQ177391
SU839	Bathylagus euryops	skin	Wickerham	1001	Pseudoalteromonas nigrifaciens strain NBRC 103036 Pseudoalteromonas elyakovii strain KMM 162 Pseudoalteromonas distincta strain KMM638	99.90 99.90 99.80	NR_114188.1 NR_028722.1 NR_041711.1	Pseudoalteromonas nigrifaciens strain NBRC 103036 Pseudoalteromonas elyakovii strain KMM 162 Pseudoalteromonas distincta strain KMM638	99.90 99.90 99.80	NR_114188.1 NR_028722.1 NR_041711.1	PQ177392
SU840	Maurolicus muelleri	gill	Marine Broth	884	Pseudoalteromonas sp. strain W11 Pseudoalteromonas sp. strain S49 Pseudoalteromonas sp. strain S43	100 100 100	MN889233.1 MN889221.1 MN889216.1	Pseudoalteromonas arctica A 37-1-2 Pseudoalteromonas nigrifaciens strain KMM 661 Pseudoalteromonas nigrifaciens strain NBRC 103036	100 100 100	CP011026.1 CP011036.1 NR_114188.1	PQ177393
SU841	Maurolicus muelleri	gill	Marine Broth	511	Psychrobacter glacincola strain 38-1 Psychrobacter sp. strain AsK2 Psychrobacter cibarius strain 0KJ21	100 100 100	MN326773.1 MK560045.1 MH929776.1	Psychrobacter cibarius strain JG-219 Psychrobacter immobilis strain DSM 7229 Psychrobacter immobilis strain NBRC 15733	100 100 100	NR_043057.1 NR_114798.1 NR_113805.1	PQ177394
SU843	Maurolicus muelleri	gill	Marine Broth	481	Pseudoalteromonas sp. strain C9_6 Pseudoalteromonas sp. strain C12_1 Pseudoalteromonas shioyasakiensis strain ACS3C_E5	100 100 100	OQ300297.1 OQ300257.1 OP776817.1	Pseudoalteromonas carrageenovora IAM 12662 strain ATCC43555T Pseudoalteromonas carrageenovora IAM 12662 strain ATCC43555T Pseudoalteromonas issachenkonii strain KMM 3549	100 100 100	LT965929.1 LT965928.1 CP011030.1	PQ177395
SU845	Maurolicus muelleri	gill	Marine Broth	856	Bizionia psychrotolerans strain PB-M7 Flavobacteriaceae bacterium strain AHE_PA_079 Flavobacteriaceae bacterium strain AHE_PA_069	98.83 98.83 98.83	NR_148274.1 MW580041.1 MW580034.1	Bizionia psychrotolerans strain PB-M7 Bizionia hallyeonensis strain T-y7 Bizionia echini strain KMM 6177	98.83 98.60 98.25	NR_148274.1 NR_109525.1 NR_116780.1	PQ177396
SU846	Maurolicus muelleri	gill	Hastings	894	Vibrio sp. strain 10c Vibrio sp. strain 6e Vibrio sp. strain 6c	100 100 100	MT484161.1 MT484153.1 MT484151.1	Vibrio splendidus strain ATCC 33125 Vibrio splendidus LMG 19031 Vibrio splendidus LMG 19031	100 100 100	OQ147522.1 AP025509.1 AP025508.1	PQ177397
SU847	Maurolicus muelleri	gill	Hastings	701	Marinobacter sp. LV10R510-11A Marinobacter gelidimuriae Marinobacter sp. LV10R510-8	100 100 100	LT907980.1 KX364066.1 KF384121.1	Marinobacter salexigens strain HJR7 Marinobacter antarcticus strain ZS2-30 Marinobacter psychrophilus strain 20041	98.72 98.72 98.57	NR_159173.1 NR_108299.1 CP011494.1	PQ177398
SU848	Maurolicus muelleri	gill	Hastings	1060	Aliivibrio logei isolate AV10/2007 Vibrio logei strain 15382 Aliivibrio logei strain GSGc17.1	100 100 99.91	EU257754.1 AY292932.1 MT111586.1	Aliivibrio salmonicida strain NCIMB 2262 Aliivibrio logei strain 584 Aliivibrio logei strain NCIMB 2252	99.72 99.34 99.34	NR_116259.1 LR813682.1 NR_116258.1	PQ177399
SU850	Maurolicus muelleri	gill	Wickerham	868	Pseudoalteromonas sp. strain W11 Pseudoalteromonas sp. strain S49 Pseudoalteromonas sp. strain S21	100 100 100	MN889233.1 MN889221.1 MN889196.1	Pseudoalteromonas arctica A 37-1-2 Pseudoalteromonas nigrifaciens strain KMM 661 Pseudoalteromonas nigrifaciens strain NBRC 103036	100 100 100	CP011026.1 CP011036.1 NR_114188.1	PQ177400
SU851	Maurolicus muelleri	gill	Wickerham	1055	Pseudoalteromonas sp. strain WN5 Pseudoalteromonas sp. strain S50 Pseudoalteromonas sp. strain S44	99.91 99.91 99.91	MN889237.1 MN889222.1 MN889217.1	Pseudoalteromonas arctica A 37-1-2 Pseudoalteromonas translucida KMM 520 Pseudoalteromonas translucida KMM 520	99.91 99.91 99.15	CP011025.1 CP011034.1 NR_025655.1	PQ177401
SU852	Maurolicus muelleri	gill	Wickerham	762	Psychrobacter sp. strain RSAP27 Psychrobacter maritimus NGB-R152 Psychrobacter maritimus strain HM-2	100 100 100	MH348992.1 LC481927.1 MH550141.1	Psychrobacter maritimus strain Pi2-20 Psychrobacter pulmonis strain CCUG 46240 Psychrobacter faecalis strain DSM 14664	100 99.21 98.95	NR_027225.1 NR_118026.1 NR_118025.1	PQ177402
SU853	Maurolicus muelleri	gill	Wickerham	960	Pelagivirga dicentrarchi strain YLY04 Roseovarius sp. SW2167 Paracoccaceae bacterium strain AHE_PA_237	99.90 99.79 99.79	NR_165789.1 LR722725.1 MW580183.1	Pelagivirga dicentrarchi strain YLY04 Pelagivirga sediminicola strain BH-SD19 Roseovarius arcticus strain MK6-18	99.90 97.40 96.88	NR_165789.1 NR_173509.1 NR_169499.1	PQ177403
SU854	Maurolicus muelleri	gill	Wickerham	999	Pseudoalteromonas sp. strain W11 Pseudoalteromonas sp. strain S49 Pseudoalteromonas sp. strain S14	100 100 100	MN889233.1 MN889221.1 MN889189.1	Pseudoalteromonas arctica A 37-1-2 Pseudoalteromonas nigrifaciens strain KMM 661 Pseudoalteromonas nigrifaciens strain NBRC 103036	100 100 99.90	CP011026.1 CP011036.1 NR_114188.1	PQ177404
SU855	Maurolicus muelleri	gut	Marine Broth	916	Bizionia sp. strain SER20 Bizionia berychis strain RA3-3-1 Bizionia sp. BS-22B	100 100 99.89	MK660308.1 NR_163629.1 KX000020.1	Bizionia berychis strain RA3-3-1 Bizionia fulviae strain EM7 Bizionia paragorgiae strain KMM 6029	100 98.69 97.38	NR_163629.1 NR_137258.1 NR_025827.1	PQ177405
SU858	Maurolicus muelleri	gut	Hastings	1123	Psychrobacter sp. M3-2 Psychrobacter maritimus strain JM52 Psychrobacter maritimus strain 24d-S2	100 99.91 99.91	KP058411.1 MN758812.1 MN062085.1	Psychrobacter maritimus strain Pi2-20 Psychrobacter luti strain NF11 Psychrobacter submarinus strain KMM 225	99.73 98.93 98.93	NR_027225.1 NR_025532.1 NR_025457.1	PQ177406
SU860	Maurolicus muelleri	gut	Hastings	987	Pseudoalteromonas sp. strain W11 Pseudoalteromonas sp. strain S49 Pseudoalteromonas sp. strain S21	100 100 100	MN889233.1 MN889221.1 MN889196.1	Pseudoalteromonas arctica A 37-1-2 Pseudoalteromonas nigrifaciens strain KMM 661 Pseudoalteromonas nigrifaciens strain NBRC 103036	100 100 100	CP011026.1 CP011036.1 NR_114188.1	PQ177407
SU861	Maurolicus muelleri	gut	Hastings	1056	Vibrio toranzoniae strain 2-2 Vibrio toranzoniae strain 7-4 Vibrio sp. strain 10Zx	100 100 100	MT510186.1 MN945290.1 KX108990.1	Vibrio toranzoniae CECT 7225 Vibrio toranzoniae strain Vb 10.8 Vibrio toranzoniae strain CECT 7225	100 99.91 99.81	AP025514.1 NR_117680.1 EU541606.1	PQ177408
SU863	Maurolicus muelleri	gut	Wickerham	1071	Pseudoalteromonas sp. strain H29 Pseudoalteromonas sp. strain H7 Pseudoalteromonas sp. strain C70	100 100 100	MN889137.1 MN889121.1 MN889103.1	Pseudoalteromonas arctica A 37-1-2 Pseudoalteromonas nigrifaciens strain KMM 661 Pseudoalteromonas nigrifaciens strain NBRC 103036	100 100 99.91	CP011026.1 CP011036.1 NR_114188.1	PQ177409
SU865	Maurolicus muelleri	gill	Marine Broth	998	Pseudoalteromonas sp. strain Aga-AMLN-14-Mix2 Pseudoalteromonas sp. strain Car-AMLN-14-Mix1 Pseudoalteromonas sp. strain Aga-AMLN-14-6	98.8 98.80 98.80	MK453483.1 MK453479.1 MK453459.1	Pseudoalteromonas issachenkonii strain KMM 3549 Pseudoalteromonas tetraodonis strain GFC Pseudoalteromonas issachenkonii strain KCTC 12958	98.80 98.80 98.80	CP011030.1 CP011041.1 CP013350.1	PQ177410
SU866	Maurolicus muelleri	gill	Marine Broth	906	Roseovarius sp. SS16.20 Roseovarius sp. SW2167 Paracoccaceae bacterium strain AHE_PA_237	98.90 98.23 98.23	KC160941.1 LR722725.1 MW580183.1	Pelagivirga dicentrarchi strain YLY04 Roseovarius spongiae strain HN-E21 Roseovarius spongiae strain HN-E21	97.90 97.02 97.02	NR_165789.1 MG437231.2 NR_179848.1	PQ177411
SU867	Maurolicus muelleri	gill	Marine Broth	1100	Bizionia fulviae strain EM7 Bizionia sp. LPB0151 Bizionia sp. strain SER20	99.55 98.46 98.37	NR_137258.1 KX066849.1 MK660308.1	Bizionia fulviae strain EM7 Bizionia sp. LPB0151 Bizionia sp. strain SER20	99.55 98.46 98.37	NR_137258.1 KX066849.1 MK660308.1	PQ177412
SU868	Maurolicus muelleri	gill	Hastings	1064	Pseudoalteromonas tetraodonis strain GFC Pseudoalteromonas agarivorans DSM 14585 Pseudoalteromonas issachenkonii strain KCTC 12958	98.22 98.22 98.22	CP011041.1 CP011011.1 CP013350.1	Pseudoalteromonas tetraodonis strain GFC Pseudoalteromonas agarivorans DSM 14585 Pseudoalteromonas issachenkonii strain KCTC 12958	98.22 98.22 98.22	CP011041.1 CP011011.1 CP013350.1	PQ177413
SU869	Maurolicus muelleri	gill	Hastings	909	Vibrio toranzoniae strain 2-2 Vibrio toranzoniae strain 7-4 Vibrio toranzoniae strain CH-102	100 100 100	MT510186.1 MN945290.1 MH712997.1	Vibrio toranzoniae CECT 7225 Vibrio toranzoniae strain Vb 10.8 Vibrio toranzoniae strain CECT 7225	100 99.89 99.78	AP025514.1 NR_117680.1 EU541606.1	PQ177414
SU871	Maurolicus muelleri	gill	Wickerham	1066	Brachybacterium ginsengisoli strain HCX16 Actinomycetales bacterium JH107 Brachybacterium faecium strain Nb6MB-3	99.34 99.34 99.43	MZ674195.1 FJ572028.1 KP296218.1	Brachybacterium ginsengisoli strain DCY80 Brachybacterium sp. VM2412 Brachybacterium vulturis strain VM2412	98.97 98.87 98.87	CP023564.1 KY785407.1 CP023563.1	PQ177415
SU872	Maurolicus muelleri	gill	Wickerham	1124	Psychrobacter maritimus strain HM-2 Psychrobacter maritimus strain OUCMDZ4212 Uncultured bacterium clone Floor_B_85	99.29 99.29 99.29	MH550141.1 KU579269.1 MF092009.1	Psychrobacter maritimus strain Pi2-20 Psychrobacter luti strain NF11 Psychrobacter namhaensis strain SW-242	99.20 98.41 98.31	NR_027225.1 NR_025532.1 MW227500.1	PQ177416
SU873	Maurolicus muelleri	gill	Wickerham	1007	Pseudoalteromonas sp. strain W11 Pseudoalteromonas sp. strain S49 Pseudoalteromonas sp. strain S21	100 100 100	MN889233.1 MN889221.1 MN889196.1	Pseudoalteromonas arctica A 37-1-2 Pseudoalteromonas nigrifaciens strain KMM 661 Pseudoalteromonas nigrifaciens strain NBRC 103036	100 100 100	CP011026.1 CP011036.1 NR_114188.1	PQ177417
SU875	Maurolicus muelleri	gut	Marine Broth	949	Bizionia fulviae strain EM7 Bizionia sp. strain SER20 Bizionia berychis strain RA3-3-1	99.05 97.79 97.79	NR_137258.1 MK660308.1 NR_163629.1	Bizionia fulviae strain EM7 Bizionia berychis strain RA3-3-1 Bizionia saleffrena strain HFD	99.05 97.79 96.42	NR_137258.1 NR_163629.1 NR_043124.1	PQ177418
SU876	Maurolicus muelleri	gut	Marine Broth	1122	Psychrobacter sp. strain CJKOP-98 Psychrobacter glacincola strain OUCMDZ4202 Psychrobacter aquimaris strain A4N01	99.91 99.91 99.91	MF537143.1 KU579265.1 MW559216.1	Psychrobacter aquimaris strain SW-210 Psychrobacter nivimaris strain 88/2-7 Psychrobacter adeliensis strain DSM 15333	99.55 99.38 99.20	NR_043140.1 NR_028948.1 NR_117632.1	PQ177419
SU877	Maurolicus muelleri	gut	Marine Broth	645	Pseudoalteromonas sp. strain C12_1 Pseudoalteromonas sp. strain SU140 Pseudoalteromonas sp. strain SU127	100 100 100	OQ300257.1 OQ259928.1 OQ259920.1	Pseudoalteromonas arctica A 37-1-2 Pseudoalteromonas issachenkonii strain KMM 3549 Pseudoalteromonas tetraodonis strain GFC	100 100 100	CP011026.1 CP011030.1 CP011041.1	PQ177420
SU879	Maurolicus muelleri	gut	Hastings	1060	Psychrobacter maritimus strain HM-2 Psychrobacter maritimus strain OUCMDZ4212 Uncultured bacterium clone Floor_B_85	99.91 99.91 99.91	MH550141.1 KU579269.1 MF092009.1	Psychrobacter maritimus strain Pi2-20 Psychrobacter luti strain NF11 Psychrobacter aquaticus strain CMS 56	99.81 98.96 98.68	NR_027225.1 NR_025532.1 NR_042206.1	PQ177421
SU880	Maurolicus muelleri	gut	Hastings	1014	Agrococcus sp. strain E9-10 Agrococcus sp. R-4-H-2 Agrococcus sp. strain AHE_PA_276	99.90 99.90 99.90	KY476554.1 KM362887.1 MW580224.1	Agrococcus baldri strain IAM 15147 Agrococcus carbonis strain DSM 22965 Agrococcus carbonis strain G4	99.11 98.92 98.92	NR_041543.1 LT629734.1 NR_108611.1	PQ177422
SU881	Maurolicus muelleri	gut	Hastings	306	Psychrobacter glaciei strain 4_KNBR_Sed_Z2 Psychrobacter sp. strain RSAP9 Psychrobacter sp. strain RSAP8	100 100 100	MT309522.1 MH348978.1 MH348977.1	Psychrobacter fjordensis strain BSw21516B Psychrobacter aquimaris strain SW-210 Psychrobacter urativorans strain DSM 14009	100 100 100	NR_148330.1 NR_043140.1 NR_042221.1	PQ177423
SU884	Maurolicus muelleri	gut	Wickerham	989	Cobetia sp. AM6 Uncultured Halomonas sp. 68d47 Cobetia litoralis strain MC13-5	100 100 100	AP021868.1 LC140849.1 CP073342.1	Cobetia litoralis strain KMM 3880 Cobetia amphilecti strain 46-2 Cobetia marina strain JCM 21022	99.90 99.80 99.29	NR_113403.1 NR_113404.1 CP017114.1	PQ177424
SU887	Maurolicus muelleri	gut	Wickerham	1055	Pseudoalteromonas sp. strain W11 Pseudoalteromonas sp. strain S49 Pseudoalteromonas sp. strain S14	100 100 100	MN889233.1 MN889221.1 MN889189.1	Pseudoalteromonas arctica A 37-1-2 Pseudoalteromonas nigrifaciens strain KMM 661 Pseudoalteromonas nigrifaciens strain NBRC 103036	100 100 99.91	CP011026.1 CP011036.1 NR_114188.1	PQ177425
SU888	Xenodermichthys copei	skin	Marine Broth	866	Bizionia sp. strain SER20 Bizionia berychis strain RA3-3-1 Bizionia sp. BS-22B	100 100 99.88	MK660308.1 NR_163629.1 KX000020.1	Bizionia berychis strain RA3-3-1 Bizionia fulviae strain EM7 Bizionia paragorgiae strain KMM 6029	100 98.62 97.23	NR_163629.1 NR_137258.1 NR_025827.1	PQ177426
SU889	Xenodermichthys copei	skin	Marine Broth	920	Psychrobacter sp. strain UP Psychrobacter fozii strain D4037 Psychrobacter fozii strain 4_KNS9_Sed_AA1	100 100 99.89	MN420817.1 FJ161263.1 MN080171.1	Psychrobacter fjordensis strain BSw21516B Psychrobacter fozii strain NF23 Psychrobacter immobilis strain ATCC 43116	99.46 99.46 99.45	NR_148330.1 NR_025531.1 NR_118027.1	PQ177427
SU890	Xenodermichthys copei	skin	Marine Broth	1024	Pseudoalteromonas sp. strain Aga-AMLN-14-Mix2 Pseudoalteromonas sp. strain Car-AMLN-14-Mix1 Pseudoalteromonas sp. strain Aga-AMLN-14-6	99.12 99.12 99.12	MK453483.1 MK453479.1 MK453459.1	Pseudoalteromonas issachenkonii strain KMM 3549 Pseudoalteromonas tetraodonis strain GFC Pseudoalteromonas issachenkonii strain KCTC	99.12 99.12 99.12	CP011030.1 CP011041.1 CP013350.1	PQ177428
SU891	Xenodermichthys copei	skin	Marine Broth	1038	Pseudoalteromonas sp. strain W11 Pseudoalteromonas sp. strain S49 Pseudoalteromonas sp. strain S21	100 100 100	MN889233.1 MN889221.1 MN889196.1	Pseudoalteromonas arctica A 37-1-2 Pseudoalteromonas nigrifaciens strain KMM 661 Pseudoalteromonas nigrifaciens strain NBRC 103036	100 100 100	CP011026.1 CP011036.1 NR_114188.1	PQ177429
SU893	Xenodermichthys copei	skin	Hastings	943	Pseudoalteromonas sp. strain WN6 Pseudoalteromonas sp. strain BSw22125 Pseudoalteromonas sp. strain BSw22119	99.89 99.89 99.89	MN889238.1 MF630603.1 MF630597.1	Pseudoalteromonas arctica A 37-1-2 Pseudoalteromonas nigrifaciens strain KMM 661 Pseudoalteromonas nigrifaciens strain NBRC 103036	99.68 99.68 99.68	CP011026.1 CP011036.1 NR_114188.1	PQ177430
SU894	Xenodermichthys copei	skin	Hastings	552	Psychrobacter sp. strain UP Psychrobacter sp. strain SU128 Psychrobacter sp. IF12R2A	100 100 100	MN420817.1 OQ259921.1 KP259781.1	Psychrobacter immobilis strain ATCC 43116 Psychrobacter fjordensis strain BSw21516B Psychrobacter fozii strain NF23	99.5 99.5 99.46	NR_118027.1 NR_148330.1 NR_025531.1	PQ177431
SU896	Xenodermichthys copei	skin	Wickerham	866	Dietzia sp. FI 1026 Dietzia sp. strain LUS91 Dietzia sp. strain LUS58	100 99.19 99.19	JQ691548.1 MZ311659.1 MZ311644.1	Dietzia aerolata strain Sj14a Dietzia kunjamensis strain DSM 44907 Dietzia maris strain DSM 43672	98.73 98.73 98.61	NR_116932.1 NR_116684.1 NR_118596.1	PQ177432
SU898	Xenodermichthys copei	skin	Wickerham	1019	Pseudoalteromonas sp. strain S49 Pseudoalteromonas sp. strain S14 Pseudoalteromonas sp. strain H29	100 100 100	MN889221.1 MN889189.1 MN889137.1	Pseudoalteromonas arctica A 37-1-2 Pseudoalteromonas nigrifaciens strain KMM 661 Pseudoalteromonas nigrifaciens strain NBRC 103036	100 100 99.90	CP011026.1 CP011036.1 NR_114188.1	PQ177433
SU899	Xenodermichthys copei	skin	Wickerham	1065	Psychrobacter sp. strain BH36 Psychrobacter nivimaris strain 16d-S31 Psychrobacter sp. strain XR2A11	99.91 99.91 99.91	MN049674.1 MN062081.1 MK841306.1	Psychrobacter sp. strain BH36 Psychrobacter nivimaris strain 16d-S31 Psychrobacter sp. strain XR2A11	99.91 99.91 99.91	MN049674.1 MN062081.1 MK841306.1	PQ177434
SU900	Xenodermichthys copei	gill	Marine Broth	1064	Psychrobacter sp. CJ-G-TSA1 Psychrobacter sp. OK2 Psychrobacter sp. strain IN-ICE-A-A1B	99.44 99.44 98.97	HM584278.1 AB302185.1 OQ540813.1	Psychrobacter aquimaris strain SW-210 Psychrobacter namhaensis strain SW-242 Psychrobacter maritimus strain Pi2-20	98.41 98.49 98.31	NR_043140.1 MW227500.1 NR_027225.1	PQ177435
SU901	Xenodermichthys copei	gill	Marine Broth	954	Pseudoalteromonas sp. strain W11 Pseudoalteromonas sp. strain S49 Pseudoalteromonas sp. strain S21	100 100 100	MN889233.1 MN889221.1 MN889196.1	Pseudoalteromonas arctica A 37-1-2 Pseudoalteromonas nigrifaciens strain KMM 661 Pseudoalteromonas paragorgicola strain KMM 3548	100 100 100	CP011026.1 CP011036.1 NR_025654.1	PQ177436
SU902	Xenodermichthys copei	gill	Marine Broth	1126	Bizionia fulviae strain EM7 Bizionia sp. LPB0151 Bizionia sp. strain SER20	99.65 98.58 98.50	NR_137258.1 KX066849.1 MK660308.1	Bizionia fulviae strain EM7 Bizionia berychis strain RA3-3-1 Bizionia paragorgiae strain KMM 6029	99.65 98.50 97.16	NR_137258.1 NR_163629.1 NR_025827.1	PQ177437
SU903	Xenodermichthys copei	gill	Marine Broth	972	Pseudoalteromonas carrageenovora strain MTFD1023 Pseudoalteromonas sp. SM9913 Pseudoalteromonas sp. strain S34	95.41 95.41 95.30	ON317080.1 CP001796.1 MN889208.1	Pseudoalteromonas tetraodonis strain GFC Pseudoalteromonas issachenkonii strain KCTC 12958 Pseudoalteromonas issachenkonii strain KMM 3549	95.30 95.30 95.30	CP011041.1 CP013350.1 CP011030.1	PQ177438
SU904	Xenodermichthys copei	gill	Hastings	493	Vibrio toranzoniae strain 2-2 Vibrio crassostreae strain 1-15 Vibrio kanaloae strain TY-46	100 100 100	MT510186.1 MT510175.1 MT505700.1	Vibrio toranzoniae strain Vb 10.8 Vibrio pomeroyi strain CAIM 578 Vibrio chagasii strain LMG 21353	100 100 100	NR_117680.1 MT759944.1 NR_117891.1	PQ177439
SU905	Xenodermichthys copei	gill	Hastings	1096	Pseudoalteromonas sp. strain W11 Pseudoalteromonas sp. strain S49 Pseudoalteromonas sp. strain S21	99.82 99.82 99.82	MN889233.1 MN889221.1 MN889196.1	Pseudoalteromonas arctica A 37-1-2 Pseudoalteromonas nigrifaciens strain KMM 661 Pseudoalteromonas arctica strain A 37-1-2	99.82 99.82 99.82	CP011026.1 CP011036.1 OQ626014.1	PQ177440
SU906	Xenodermichthys copei	gill	Hastings	1101	Pseudoalteromonas sp. strain C68 Pseudoalteromonas sp. strain C21 Pseudoalteromonas sp. strain C12	100 100 100	MN889101.1 MN889058.1 MN889049.1	Pseudoalteromonas nigrifaciens strain KMM 661 Pseudoalteromonas nigrifaciens strain NBRC 103036 Pseudoalteromonas arctica A 37-1-2	100 99.91 99.91	CP011036.1 NR_114188.1 CP011026.1	PQ177441
SU907	Xenodermichthys copei	gill	Hastings	874	Pseudoalteromonas sp. strain W11 Pseudoalteromonas sp. strain S49 Pseudoalteromonas sp. strain S21	100 100 100	MN889233.1 MN889221.1 MN889196.1	Pseudoalteromonas arctica A 37-1-2 Pseudoalteromonas nigrifaciens strain KMM 661 Pseudoalteromonas paragorgicola strain KMM 3548	100 100 100	CP011026.1 CP011036.1 NR_025654.1	PQ177442
SU908	Xenodermichthys copei	gill	Wickerham	949	Pseudoalteromonas sp. strain W11 Pseudoalteromonas sp. strain S49 Pseudoalteromonas sp. strain S21	100 100 100	MN889233.1 MN889221.1 MN889196.1	Pseudoalteromonas arctica A 37-1-2 Pseudoalteromonas nigrifaciens strain KMM 661 Pseudoalteromonas paragorgicola strain KMM 3548	100 100 100	CP011026.1 CP011036.1 NR_025654.1	PQ177443
SU911	Xenodermichthys copei	gut	Marine Broth	1104	Marine bacterium strain ST0166 Psychrobacter sp. strain BH36 Psychrobacter nivimaris strain 16d-S31	100 99.91 99.91	PP423201.1 MN049674.1 MN062081.1	Psychrobacter nivimaris strain 88/2-7 Psychrobacter nivimaris strain 88/2-7 Psychrobacter muriicola strain 2pS	99.91 99.91 99.64	NR_028948.1 OQ626207.1 NR_114669.1	PQ177444
SU912	Xenodermichthys copei	gut	Marine Broth	928	Pseudoalteromonas sp. strain W11 Pseudoalteromonas sp. strain S49 Pseudoalteromonas sp. strain S21	100 100 100	MN889233.1 MN889221.1 MN889196.1	Pseudoalteromonas arctica A 37-1-2 Pseudoalteromonas nigrifaciens strain KMM 661 Pseudoalteromonas paragorgicola strain KMM 3548	100 100 100	CP011026.1 CP011036.1 NR_025654.1	PQ177445
SU913	Xenodermichthys copei	gut	Marine Broth	879	Pseudoalteromonas sp. strain W11 Pseudoalteromonas sp. strain S49 Pseudoalteromonas sp. strain S21	100 100 100	MN889233.1 MN889221.1 MN889196.1	Pseudoalteromonas arctica A 37-1-2 Pseudoalteromonas nigrifaciens strain KMM 661 Pseudoalteromonas paragorgicola strain KMM 3548	100 100 100	CP011026.1 CP011036.1 NR_025654.1	PQ177446
SU914	Xenodermichthys copei	gut	Hastings	949	Pseudoalteromonas sp. strain W11 Pseudoalteromonas sp. strain S49 Pseudoalteromonas sp. strain S21	100 100 100	MN889233.1 MN889221.1 MN889196.1	Pseudoalteromonas arctica A 37-1-2 Pseudoalteromonas nigrifaciens strain KMM 661 Pseudoalteromonas paragorgicola strain KMM 3548	100 100 100	CP011026.1 CP011036.1 NR_025654.1	PQ177447
SU915	Xenodermichthys copei	gut	Hastings	922	Pseudoalteromonas sp. strain W11 Pseudoalteromonas sp. strain S49 Pseudoalteromonas sp. strain S21	100 100 100	MN889233.1 MN889221.1 MN889196.1	Pseudoalteromonas arctica A 37-1-2 Pseudoalteromonas nigrifaciens strain KMM 661 Pseudoalteromonas paragorgicola strain KMM 3548	100 100 100	CP011026.1 CP011036.1 NR_025654.1	PQ177448
SU916	Xenodermichthys copei	gut	Wickerham	826	Marinobacter sp. CK-1 Uncultured Marinobacter sp. clone C139300213 Marinobacter sp. strain AHE_PA_251	100 99.76 99.76	KF313362.1 JX528602.1 MW580198.1	Marinobacter maritimus strain CK 47 Marinobacter salexigens strain HJR7 Marinobacter antarcticus strain ZS2-30	99.03 98.55 98.55	NR_042266.1 NR_159173.1 NR_108299.1	PQ177449
SU919	Xenodermichthys copei	skin	Marine Broth	978	Polaribacter sp. ALD11 Polaribacter sp. KJF11-1 Polaribacter sp. KJF3-11	100 99.90 99.90	CP025119.1 JQ800172.1 JQ800031.1	Polaribacter irgensii strain 23-P Polaribacter irgensii Polaribacter franzmannii ATCC	97.65 97.65 97.23	NR_044733.2 M61002.1 NR_025959.1	PQ177450
SU920	Xenodermichthys copei	skin	Marine Broth	956	Psychrobacter sp. strain AsK2 Psychrobacter sp. strain S35 Psychrobacter sp. strain 92HB98	100 100 100	MK560045.1 MH714669.1 MG263474.1	Psychrobacter cibarius strain JG-219 Psychrobacter urativorans strain DSM 14009 Psychrobacter immobilis strain DSM 7229	100 99.48 99.37	NR_043057.1 NR_042221.1 NR_114798.1	PQ177451
SU921	Xenodermichthys copei	skin	Marine Broth	1074	Pseudoalteromonas sp. strain H29 Pseudoalteromonas sp. strain H7 Pseudoalteromonas sp. strain C70	100 100 100	MN889137.1 MN889121.1 MN889103.1	Pseudoalteromonas arctica A 37-1-2 Pseudoalteromonas nigrifaciens strain KMM 661 Pseudoalteromonas nigrifaciens strain NBRC 103036	100 100 99.91	CP011026.1 CP011036.1 NR_114188.1	PQ177452
SU922	Xenodermichthys copei	skin	Marine Broth	946	Pseudoalteromonas sp. strain W11 Pseudoalteromonas sp. strain S49 Pseudoalteromonas sp. strain S21	100 100 100	MN889233.1 MN889221.1 MN889196.1	Pseudoalteromonas arctica A 37-1-2 Pseudoalteromonas nigrifaciens strain KMM 661 Pseudoalteromonas paragorgicola strain KMM 3548	100 100 100 100	CP011026.1 CP011036.1 NR_025654.1	PQ177453
SU923	Xenodermichthys copei	skin	Hastings	950	Halomonas sp. 191Z-24 Halomonas sp. 191Z-22 Halomonas sp. 191Z-10	99.89 99.89 99.89	JX310241.1 JX310239.1 JX310228.1	Cobetia crustatorum strain JO1 Cobetia marina strain JCM 21022 Cobetia marina strain NBRC 102605	99.89 98.84 98.84	NR_116500.1 CP017114.1 NR_114162.1	PQ177454
SU924	Xenodermichthys copei	skin	Hastings	940	Psychrobacter sp. strain BH36 Psychrobacter sp. strain RSAP11 Psychrobacter sp. strain XR2A11	100 100 100	MN049674.1 MH348980.1 MK841306.1	Psychrobacter nivimaris strain 88/2-7 Psychrobacter adeliensis strain DSM 15333 Psychrobacter muriicola strain 2pS	100 99.79 99.68	NR_028948.1 NR_117632.1 NR_114669.1	PQ177455
SU925	Xenodermichthys copei	skin	Hastings	1091	Pseudoalteromonas sp. strain W11 Pseudoalteromonas sp. strain S49 Pseudoalteromonas sp. strain S21	99.73 99.73 99.73	MN889233.1 MN889221.1 MN889196.1	Pseudoalteromonas arctica A 37-1-2 Pseudoalteromonas nigrifaciens strain KMM 661 Pseudoalteromonas arctica strain A 37-1-2	99.73 99.73 99.73	CP011026.1 CP011036.1 OQ626014.1	PQ177456
SU928	Xenodermichthys copei	skin	Hastings	1079	Psychrobacter sp. strain UP Psychrobacter fozii strain 4_KNS9_Sed_AA1 Psychrobacter fozii strain SF19	99.72 99.63 99.63	MN420817.1 MN080171.1 OR807478.1	Psychrobacter fjordensis strain BSw21516B Psychrobacter fozii strain NF23 Psychrobacter aquimaris strain SW-210	99.26 99.26 99.08	NR_148330.1 NR_025531.1 NR_043140.1	PQ177457
SU930	Xenodermichthys copei	skin	Wickerham	947	Pseudoalteromonas sp. strain W11 Pseudoalteromonas sp. strain S49 Pseudoalteromonas sp. strain S21	100 100 100	MN889233.1 MN889221.1 MN889196.1	Pseudoalteromonas arctica A 37-1-2 Pseudoalteromonas nigrifaciens strain KMM 661 Pseudoalteromonas nigrifaciens strain NBRC 103036	100 100 100	CP011026.1 CP011036.1 NR_114188.1	PQ177458
SU933	Xenodermichthys copei	gill	Marine Broth	695	Pseudoalteromonas sp. strain W11 Pseudoalteromonas sp. strain S49 Pseudoalteromonas sp. strain S43	100 100 100	MN889233.1 MN889221.1 MN889216.1	Pseudoalteromonas arctica A 37-1-2 Pseudoalteromonas nigrifaciens strain KMM 661 Pseudoalteromonas paragorgicola strain KMM 3548	100 100 100	CP011026.1 CP011036.1 NR_025654.1	PQ177459
SU934	Xenodermichthys copei	gill	Marine Broth	1033	Pseudoalteromonas sp. strain Aga-AMLN-14-Mix2 Pseudoalteromonas sp. strain Car-AMLN-14-Mix1 Pseudoalteromonas sp. strain Aga-AMLN-14-6	98.56 98.56 98.56	MK453483.1 MK453479.1 MK453459.1	Pseudoalteromonas issachenkonii strain KMM 3549 Pseudoalteromonas tetraodonis strain GFC Pseudoalteromonas issachenkonii strain KCTC 12958	98.56 98.56 98.56	CP011030.1 CP011041.1 CP013350.1	PQ177460
SU936	Xenodermichthys copei	gill	Wickerham	1057	Pseudoalteromonas sp. strain S49 Pseudoalteromonas sp. strain S14 Pseudoalteromonas sp. strain S10	100 100 100	MN889221.1 MN889189.1 MN889187.1	Pseudoalteromonas arctica A 37-1-2 Pseudoalteromonas nigrifaciens strain KMM 661 Pseudoalteromonas nigrifaciens strain NBRC 103036	100 100 100	CP011026.1 CP011036.1 NR_114188.1	PQ177461
SU937	Xenodermichthys copei	gut	Marine Broth	1005	Pseudoalteromonas sp. strain W11 Pseudoalteromonas sp. strain S49 Pseudoalteromonas sp. strain S21	100 100 100	MN889233.1 MN889221.1 MN889196.1	Pseudoalteromonas arctica A 37-1-2 Pseudoalteromonas nigrifaciens strain KMM 661 Pseudoalteromonas paragorgicola strain KMM 3548	100 100 100	CP011026.1 CP011036.1 NR_025654.1	PQ177462
SU939	Xenodermichthys copei	gut	Hastings	823	Pseudoalteromonas sp. strain W11 Pseudoalteromonas sp. strain S49 Pseudoalteromonas nigrifaciens strain CeD-2	100 100 100	MN889233.1 MN889221.1 MN220613.1	Pseudoalteromonas arctica A 37-1-2 Pseudoalteromonas nigrifaciens strain KMM 661 Pseudoalteromonas nigrifaciens strain NBRC 103036	100 100 100	CP011026.1 CP011036.1 NR_114188.1	PQ177463

## Sheet: Table S4. Bioactivity profiling
	Antimicrobial activity (% inhibition) of bacterial extracts at 100 μg/ml and IC50 values against test pathogens and cancer cells. Ca: Candida albicans, Cn: Cryptococcus neoformans, Efm: Enterococcus faecium, MRSA: methicillin-resistant Staphylococcus aureus, Kp: Klebsiella pneumoniae, Ab: Acinetobacter baumannii, Psa: Pseudomonas aeruginosa, Ec: Escherichia coli, Lg: Lactococcus garvieae, Vi: Vib…
		inhibition %
		ESKAPE								Fish pathogen				Yeast		Cell culture
	Extract	Efm	Efm (IC50)	MRSA	MRSA (IC50)	Kp	Ab	Psa	Ec	Lg	Lg (IC50)	Vi	Vi (IC50)	Ca	Cn	HaCaT	A-375	HCT-116
		100µg/ml	µg/ml	100µg/ml	µg/ml	100µg/ml	100µg/ml	100µg/ml	100µg/ml	100µg/ml	µg/ml	100µg/ml	µg/ml	100µg/ml	100µg/ml	100µg/ml	100µg/ml	100µg/ml
	SU382MB	84.288	-	98.9728	-	-	-	-	-	56.5511	-	43.2746	-	-	-	-	-	-
	SU383MB	100	17.7 (± 0.6)	100.225	32.4(± 14.9)	-	-	-	-	100	28.3 (± 6.1)	-	-	-	-	-	-	-
	SU385MB	-	-	-	-	-	-	-	-	-	-	-	-	-	-	-	-	-
	SU391MB	35.4145	-	99.8734	-	-	-	-	-	-	-	38.7901	-	-	-	-	-	-
	SU391GYM	98.4394	19.1 (± 0.05)	99.9681	18.1 (± 1.9)	-	-	-	-	96.3765	14.3 (± 2.1)	43.6358	-	-	-	-	-	-
	SU273MB	-	-	99.7497	-	-	-	-	-	-	-	-	-	-	-	-	-	-
	SU273Gym	-	-	-	-	-	-	-	-	-	-	-	-	-	-	-	-	-
	SU275MB	-	-	-	-	-	-	-	-	-	-	67.6497	-	-	-	-	-	-
	SU275Gym	-	-	-	-	19.7427	-	-	-	-	-	38.8127	-	-	27.5895	-	-	-
	SU276MB	-	-	99.5217	-	23.6711	-	-	-	-	-	-	-	-	-	-	-	-
	SU276Gym	-	-	-	-	-	-	-	-	-	-	-	-	-	28.2624	-	-	-
	SU277MB	35.7849	-	98.5148	-	21.8807	-	-	-	-	-	41.6046	-	-	-	-	-	-
	SU277GYM	-	-	-	-	-	-	-	-	-	-	-	-	-	-	-	-	-
	SU280MB	98.3931	50.2 (± 1.3)	100.142	35.8 (± 5.6)	20.2223	-	-	-	76.8041	45.2 (± 1.4)	-	-	-	-	-	-	-
	SU280GYM	-	-	81.2446	-	-	-	-	-	-	-	-	-	-	-	-	-	-
	SU281MB	-	-	-	-	-	-	-	-	-	-	-	-	-	-	-	-	-
	SU281GYM	-	-	-	-	-	-	-	-	-	-	59.1117	-	-	-	-	-	-
	SU382GYM	-	-	77.9804	-	-	-	-	-	-	-	-	-	-	-	-	-	-
	SU383GYM	100	20.6 (± 0.1)	99.8599	25.5 (± 0.9)	-	-	-	-	63.9185	20.9 (± 0.2)	62.3764	-	-	-	20	-	-
	SU385GYM	-	-	-	-	-	-	-	-	-	-	66.1699	-	-	-	29.5883	23.5155	-
	SU283MB	-	-	100.179	-	-	-	-	-	-	-	-	-	-	-	-	-	-
	SU283GYM	-	-	100.053	-	-	-	-	-	-	-	-	-	-	-	-	-	-
	SU580MB	-	-	28.6438	-	-	-	-	-	-	-	58.7906	-	-	-	-	-	-
	SU580GYM	-	-	-	-	-	-	-	-	-	-	-	-	-	-	-	-	-
	SU582MB	54.2992	-	100.281	-	-	-	-	-	-	-	-	-	-	-	27.215	-	-
	SU582GYM	43.4457	-	100.372	-	-	-	-	-	-	-	-	-	-	-	-	-	-
	SU587MB	-	-	-	-	-	-	-	-	-	-	51.3571	-	-	-	-	-	-
	SU587GYM	-	-	-	-	-	-	-	-	-	-	-	-	-	-	-	-	-
	SU256MB	-	-	-	-	20.6981	-	-	-	-	-	85.586	39	-	21.1035	-	-	-
	SU256GYM	-	-	42.6184	-	27.4039	-	-	-	-	-	-	-	-	-	-	-	-
	SU260MB	-	-	-	-	26.2899	-	-	-	-	-	74.3539	21	-	27.8016	-	-	-
	SU260GYM	-	-	-	-	22.39	-	-	-	-	-	-	-	-	20.9532	-	-	-
	SU262MB	26.4399	-	59.4201	-	29.49	-	-	-	-	-	-	-	-	-	-	-	-
	SU262GYM	100	-	83.4392	64.1 (± 10.0)	-	-	-	-	100	56.5 (± 2.6)	-	-	-	-	-	-	-
	SU263MB	100	46.1 (± 1.5)	79.7157	43 (± 10.7)	21.481	-	-	-	100	46.8 (± 1.7)	48.0843	-	-	-	-	-	-
	SU263GYM	-	-	-	-	-	-	-	-	-		-	-	-	28.8965	-	-	-
	SU265MB	100	42.7 (± 0.8)	98.6639	69.5 (± 0.75)	24.2642	-	-	-	100	21 (± 0.4)	50.0969	-	-	18.1623	-	-	-
	SU265GYM	-	-	-	-	21.5829	-	-	-	98.4079	-	21.8011	-	-	42.7866	-	-	-
	SU269MB	26.559	-	59.2857	-	21.1512	-	-	-	100	-	65.0744	-	-	-	-	-	-
	SU269GYM	-	-	-	-	-	-	-	-	94.2041	-	50.071	-	24.9578	32.31	-	-	-
	SU271MB	100	-	96.6413	33.3 (± 5.4)	23.9397	-	-	-	100	-	64.7182	-	42.8943	-	-	-	-
	SU271GYM	-	-	-	-	-	-	-	-	-	-	-	-	-	-	-	-	-
	SU272MB	100	-	80.7671	69.2 (± 6.3)	30.2139	-	-	-	100	43.8 (± 0.8)	-	-	-	-	-	-	-
	SU272GYM	24.6745	-	87.5312	-	-	-	-	-	100	-	46.8331	-	-	-	43.8496	68.6957	32.806
	SU274MB	58.5488	-	54.6559	-	-	-	-	-	100	-	72.2418	-	-	-	38.1159	42.1606	-
	Su274GYM	-	-	-	-	-	-	-	-	-	-	-	-	-	-	48.5844	48.8276	-
	SU568MB	-	-	-	-	27.8651	-	-	-	91.574	-	-	-	-	-	-	-	-
	SU568GYM	30.8302	-	41.8661	-	19.5987	-	-	-	100	-	32.5106	-	-	-	-	-	-
	SU569MB	100	-	-	-	-	-	-	-	100	-	59.7408	-	21.199	-	-	-	-
	SU569GYM	-	-	-	-	-	-	-	-	47.8741	-	-	-	-	-	22.388	-	-
	SU570MB	-	-	-	-	-	-	-	-	-	-	73.2992	28	-	21.6402	-	-	-
	SU570GYM	-	-	-	-	-	-	-	-	-	-	47.4594	-	-	-	24.1808	-	-
	SU015MB	-	-	-	-	-	-	-	-	-	-	26.668	-	-	-	-	-	-
	SU015GYM	-	-	-	-	-	-	-	-	-	-	64.9106	-	-	-	21.8674	-	-
	SU575MB	-	-	-	-	-	-	-	-	-	-	77.3639	-	-	-	32.2689	-	-
	SU575GYM	-	-	-	-	-	-	-	-	-	-	-	-	-	-	36.9763	-	-
	SU576MB	-	-	55.5579	-	36.3753	24.9427	-	-	100	-	32.5301	-	-	-	-	-	-
	SU576GYM	-	-	46.2401	-	-	-	-	-	-	-	26.5955	-	-	-	28.0592	31.8577	-
	SU034MB	30.9287	-	87.5075	-	20.9035	-	-	-	100	-	32.3039	-	-	-	-	-	-
	SU034GYM	-	-	77.3327	-	29.331	21.7966	-	-	100	-	33.9198	-	-	-	-	-	-
	SU039MB	-	-	-	-	-	-	-	-	-	-	-	-	-	-	-	-	-
	SU039GYM	-	-	65.8989	-	23.2273	37.5534	-	-	100	-	-	-	-	-	-	-	-
	SU040MB	100	24.3 (± 7.1)	96.8381	25.8 (± 0.0)	32.9382	-	-	-	100	21.3 (± 0.03)	28.1459	-	-	-	-	-	-
	Su040GYM	-	-	-	-	38.0446	32.1001	-	-	76.3857	-	43.8256	-	-	-	-	-	-
	SU042MB	100	46.6 (± 0.5)	87.727	27.5 (± 0.0)	30.1987	32.4131	-	-	100	27.1 (± 0.3)	25.8463	-	-	-	-	-	-
	SU042GYM	-	-	-	-	-	-	-	-	-	-	24.0771	-	-	-	-	-	-
	SU002MB	36	-	-	-	30.5131	-	-	-	100	-	26.0317	-	-	-	-	-	-
	SU002GYM	-	-	-	-	-	-	-	-	-	-	24.2229	-	-	-	-	-	-
	SU004MB	100	48.1 (± 0.2)	100.011	60.8 (± 2.9)	22.7941	25.3101	-	-	100	26.2 (± 0.5)	-	-	-	-	-	-	-
	SU004GYM	-	-	-	-	-	-	-	-	-	-	21.587	-	-	-	-	20.8484	-
	SU044MB	38.397	-	88.8439	-	-	36.7818	-	-	100	-	41.8721	-	-	-	-	-	-
	SU044GYM	-	-	-	-	-	-	-	-	58.2366	-	49.6946	-	-	-	22.0972	27.8389	-
	SU045MB	-	-	45.7027	-	27.2663	34.8179	-	-	59.0041	-	20.5608	-	-	-	-	-	-
	SU045GYM	21.1045	-	55.8629	-	-	-	-	-	25.7663	-	-	-	-	-	-	-	-
	SU010MB	-	-	-	-	-	-	-	-	-	-	42.5064	-	-	-	-	30.2651	-
	SU010GYM	100	50 (± 0.1)	79.815	78.9 (± 0.1)	-	39.4678	-	-	100	48.0 (± 0.7)	90.2488	59.4 (± 6.2)	-	-	42.382	68.1344	-
	SU025MB	100	45.1 (± 0.1)	64.2688	26.1 (± 0.5)	31.3539	-	-	-	100	33.3 (± 5.8)	32.0084	-	-	-	-	-	-
	SU025GYM	30.8062	-	72.8279	-	28.4849	23.369	-	-	100	-	44.6465	-	-	-	-	25.911	-
	SU028MB	-	-	64.8401	-	32.0974	25.2214	-	-	78.9215	-	-	-	-	-	-	-	-
	SU028GYM	34.0857	-	83.9663	-	22.0411	-	-	-	100	-	34.3921	-	-	-	-	28.4494	-
	SU031MB	-	-	65.5794	-	20.9156	-	-	-	100	-	-	-	-	-	27.7229	42.7374	-
	SU031GYM	-	-	72.3728	-	20.8549	-	-	-	30.6923	-	-	-	-	-	-	29.6783	-
	SU032MB	100	20.3 (± 0.0)	99.9112	27.1 (± 0.0)	22.3933	29.6459	-	-	100	20.7 (± 0.0)	21.7131	-	-	-	-	-	-
	SU032GYM	100	20.3 (± 0.0)	100.187	26.3 (± 0.1)	-	-	-	-	100	20.6 (± 0.1)	-	-	-	-	-	-	-
	SU091MB	100	48 (± 0.4)	90.171	65.2 (± 10.7)	-	-	-	-	100	31.5 (± 0.0)	-	-	-	-	-	-	-
	SU091GYM	-	-	-	-	-	-	-	-	-	-	-	-	-	-	-	-	-
	SU092MB	100	46.1 (± 0.1)	99.0282	36.1 (± 1.5)	22.3148	-	-	-	100	29.7 (± 2.6)	-	-	-	-	-	-	-
	SU092GYM	100	-	83.8436	58.2 (± 0.8)	20.7252	23.3907	-	-	100	80.5 (± 3.1)	-	-	-	-	-	-	-
	SU093MB	-	-	82.4579	-	31.0886	-	-	-	100	-	-	-	-	-	-	-	-
	SU093GYM	20.4023	-	-	-	19.9773	-	-	-	-	-	-	-	-	-	-	-	-
	SU094MB	100	37.1 (± 8.9)	69.095	50.2 (± 0.6)	29.2279	-	-	-	100	46.9 (± 0.2)	-	-	-	-	-	-	-
	SU094GYM	100	-	29.583	-	34.2271	34.4377	-	-	100	-	82.0352	20.7 (± 5.2)	-	-	-	46.5493	-
	SU096MB	100	15.6 (± 0.2)	99.8601	12.3 (± 0.3)	28.2195	63	-	-	100	19.8 (± 0.1)	-	-	-	-	-	-	-
	SU096GYM	40.204	-	-	-	-	-	-	-	41.6824	-	43.068	-	-	-	-	-	-
	SU047MB	100	55.5 (± 1.3)	92.0936	30.5 (± 5.7)	31.1471	25.1083	-	-	100	50.2 (± 0.1)	-	-	-	-	-	-	-
	SU047GYM	30.1999	-	-	-	-	-	-	-	22.6965	-	39.042	-	-	-	-	-	-
	SU050MB	-	-	81.6945	-	33.5271	-	-	-	79.3262	-	-	-	-	-	-	-	-
	SU050GYM	88.0283	-	99.4242	71.1 (± 0.5)	-	-	-	-	100	70.5 (± 2.5)	78.6002	-	-	-	44.6446	73.2338	36.374
	SU053MB	100	22.9 (± 0.2)	100.271	23.6 (± 0.3)	-	-	-	-	100	20.5 (± 0.1)	-	-	-	-	-	-	-
	SU053GYM	100	21.3 (± 0.2)	100.226	24.7 (± 0.1)	-	-	-	-	100	20.2 (± 0.1)	-	-	-	-	-	-	-
	SU056MB	100	44.6 (± 2.9)	99.0758	42.7 (± 1.9)	-	39.8345	-	-	93.3389	35.4 (± 1.5)	-	-	-	-	-	-	-
	SU056GYM	54.8816	-	46.0087	-	31.1843	-	-	-	-	-	-	-	-	-	-	-	-
	SU067MB	100	27.5 (± 6.1)	87.4566	22.4 (± 0.7)	-	-	-	-	100	23.8 (± 2.1)	-	-	-	-	-	-	-
	SU068MB	100	25.8 (± 1.1)	99.2548	37.2 (± 3.1)	-	-	-	-	100	30.4 (± 2.4)	-	-	-	-	-	-	-
	SU068GYM	100	49.9 (± 6.4)	99.7097	23.8 (± 0.1)	-	31.2452	-	-	100	30.4 (± 6.4)	45.3737	-	-	-	33.4166	40.3827	-
	SU063MB	47.036	-	45.5919	-	27.3193	-	-	-	-	-	21.6264	-	-	-	-	-	-
	SU063GYM	-	-	48.8698	-	-	-	-	-	-	-	-	-	-	-	-	-	-
	SU072MB	100	26.0 (± 6.8)	99.9828	37.2 (± 6.4)	-	-	-	-	93.6578	23.4 (± 3.0)	-	-	-	-	-	-	-
	SU072GYM	96.5639	-	84.0377	-	-	-	-	-	-	-	36.8998	-	-	-	-	-	-
	SU073MB	100	44.6 (± 0.9)	97.1417	54.3 (± 5.8)	-	-	-	-	72.1843	41.8 (± 1.4)	-	-	-	-	-	-	-
	SU073GYM	84.2311	-	79.3636	-	-	-	-	-	-	-	-	-	-	-	-	-	-
	SU075MB	57.7304	-	20.8785	-	-	-	-	-	-	-	-	-	-	-	-	-	-
	SU075GYM	100	-	95.2294	-	-	-	-	-	-	-	-	-	-	-	-	-	-
	SU082MB	100	20.0 (± 0.1)	100.169	24.2 (± 0.9)	-	-	-	-	100	19.7 (± 0.1)	-	-	-	-	-	-	-
	SU082GYM	100	21.9 (± 5.1)	100.067	23.6 (± 0.4)	-	-	-	-	100	21.3 (± 5.2)	-	-	-	-	-	-	-
	SU202MB	100	-	66.5764	-	-	-	-	-	50.9035	-	45.075	-	-	-	-	-	-
	SU202GYM	-	-	17.9046	-	-	-	-	-	-	-	-	-	-	-	-	-	-
	SU203MB	100	20.3 (± 0.1)	100.039	23.4 (± 1.6)	-	-	-	-	100	22.8 (± 2.2)	-	-	-	-	-	-	-
	SU203GYM	100	46.0 (± 0.3)	100.156	30.5 (± 7.5)	-	-	-	-	100	20.4 (± 0.1)	-	-	-	-	-	-	-
	SU204MB	100	45.9 (± 0.1)	99.6366	69.5 (± 2.8)	-	-	-	-	96.758	48.1 (± 1)	28.3433	-	-	-	-	-	-
	SU204GYM	59.6137	-	81.3641	-	-	-	-	-	-	-	94	-	-	-	20	-	28
	SU205MB	95.749	-	78.3902	-	-	-	-	-	-	-	-	-	-	-	-	-	-
	SU205GYM	100	-	99.0962	-	-	-	-	-	-	-	-	-	-	-	-	-	-
	SU206MB	28.5604	-	41.9588	-	-	-	-	-	-	-	-	-	-	-	-	-	-
	SU206GYM	25.6248	-	46.4797	-	-	-	-	-	-	-	35.9802	-	-	-	65	76	71
	SU208MB	100	-	91.8646	-	-	-	-	-	-	-	-	-	-	-	46	34	34
	SU208GYM	100	27.7 (± 2.7)	100.251	27.5 (± 0.1)	-	-	-	-	100	36.1 (± 3.7)	26.8465	-	-	-	62	69	50
	SU210MB	100		90.4441	-	-	-	-	-	52.4617	-	31.2941	-	-	-	-	-	-
	SU210GYM	-	-	-	-	-	-	-	-	-	-	-	-	-	-	29	-	27
	SU211MB	74.2821	-	64.4712	-	-	-	-	-	-	-	92	-	-	-	57	46	47
	SU211GYM	100	42.5 (± 1.0)	97.9376	78.2 (0.6)	-	-	-	-	100	42.4 (0.0)	25.2192	-	-	-	41	48	37
	SU232MB	100	50.6 (± 2.0)	100.107	74.6 (± 3.3)	-	-	-	-	100	43.8 (± 0.9)	30.4209	-	-	-	-	-	-
	SU232GYM	-	-	22.6196	-	-	-	-	-	-	-	91	-	-	-	32	-	26
	SU221MB	32.0767	-	58.3969	-	-	-	-	-	-	-	-	-	-	-	30	-	25
	SU221GYM	89.5698	-	82.2391	-	-	-	-	-	-	-	-	-	-	-	-	-	21
	SU222MB	-	-	-	-	-	-	-	-	-	-	-	-	-	-	-	-	-
	SU222GYM	-	-	-	-	-	-	-	-	-	-	-	-	-	-	19.8843	-	-
	SU230MB	-	-	72.5709	-	-	-	-	-	-	-	-	-	-	-	-	-	-
	SU230GYM	-	-	74.6703	-	-	-	-	-	-	-	-	-	-	-	-	-	-
	SU234MB	81.4174	43.1 (± 0.3)	90.2472	70 (± 0.6)	-	-	-	-	100	59.4 (± 0.3)	-	-	-	-	-	-	-
	SU234GYM	-	-	-	-	-	-	-	-	-	-	-	-	-	-	-	-	-
	SU243MB	-	-	-	-	-	-	-	-	-	-	-	-	-	21.5849	-	-	-
	SU243GYM	-	-	-	-	-	-	-	-	-	-	-	-	-	20.9063	-	-	-
	SU246aMB	-	-	68.9645	-	-	-	-	-	-	-	-	-	-	-	-	-	-
	SU246aGYM	-	-	77.7113	-	-	-	-	-	-	-	-	-	-	-	-	-	-
	SU246bMB	-	-	78.2799	-	-	-	-	-	-	-	-	-	-	-	-	-	-
	SU246bGYM	-	-	81.9672	-	-	-	-	-	-	-	-	-	-	-	-	-	-
	SU252MB	100	24.2 (± 6.0)	99.3735	24.8 (± 0.2)	-	-	-	-	100	24.8 (± 1)	-	-	-	-	-	-	-
	SU252GYM	100	40.6 (± 1.1)	99.9722	67.5 (± 0.8)	-	-	-	-	100	42.8 (± 0.9)	-	-	-	-	33.2067	42.4901	-
	SU254MB	100	40.4 (± 0.5)	99.6959	28.1 (± 2.4)	-	-	-	-	100	46.0 (± 1.2)	-	-	-	-	-	-	-
	SU254GYM	100	42.0 (± 0.4)	94.2665	28.1 (± 0.8)	-	-	-	-	100	48.1 (± 0.6)	-	-	-	-	-	-	-
	SU285MB	49.3658	-	45.5539	-	-	-	-	-	-	-	-	-	27.1358	-	-	-	-
	SU285GYM	-	-	98.6811	-	-	-	-	-	-	-	-	-	-	36.5149	43.7292	76.9702	38.4651
	SU286MB	100	-	99	-	-	-	-	-	100	19.9 (± 0.3)	-	-	-	-	-	-	-
	SU286GYM	100	19.9 (± 0.3)	99.5879	7.9 (± 0.3)	-	-	-	-	100	17.7 (± 0.5)	-	-	-	-	-	-	-
	SU287MB	-	-	79.3295	-	-	-	-	-	23.4021	-	-	-	-	-	-	-	-
	SU287GYM	-	-	-	-	-	-	-	-	-	-	-	-	-	31.9834	-	-	-
	SU288MB	-	-	-	-	-	-	-	-	-	-	-	-	20.6328	-	-	-	-
	SU288GYM	-	-	68.4246	-	-	-	-	-	-	-	-	-	-	-	-	-	-
	SU289MB	100	25 (± 9.3)	100.017	19.2 (± 4.2)	-	-	-	-	100	19.6 (± 0.2)	-	-	-	-	-	-	-
	SU289GYM	-	-	98.4922	-	-	-	-	-	-	-	-	-	-	26.62	48.2137	69.7284	43.8367
	SU290MB	-	-	73.5126	-	-	-	-	-	-	-	-	-	-	-	-	-	-
	SU290GYM	-	-	76.2885	-	-	-	-	-	-	-	-	-	-	-	-	-	-
	SU293MB	100	-	82.6571	21.1 (± 2.1)	-	-	-	-	100	-	-	-	-	-	-	-	-
	SU293GYM	100	-	86.1734	13.7 (± 6)	42	-	-	-	100	-	-	-	-	-	-	-	-
	SU294MB	100	-	85.0889	70.5 (± 0.6)	-	-	-	-	100	-	-	-	-	-	-	-	-
	SU294GYM	100	-	82.8447	24.3 (± 3.8)	-	-	-	-	100	-	-	-	-	-	-	-	-
	SU296MB	60.5801	-	-	-	-	-	-	-	61.2395	-	-	-	-	-	-	-	-
	SU296GYM	91.5465	-	-	-	-	-	-	-	67.9049	-	-	-	-	37	-	-	-
	SU299aMB	100	-	75.1081	-	-	-	-	-	100	-	-	-	-	-	-	-	-
	SU299aGYM	100	-	70.4348	39.8 (± 10.5)	-	-	-	-	100	-	-	-	-	-	-	-	-
	SU299bMB	100	21.5 (± 0.0)	99.932	23.4 (± 0.3)	-	-	-	-	100	23.6 (± 0.8)	-	-	-	-	19.9253	22.5458	-
	SU299bGYM	59.3765	-	-	-	-	-	-	-	56.1022	-	64	-	-	-	-	-	-
	SU300MB	100	23.4 (± 0.1)	100.08	23.4 (± 0.1)	21.3843	-	-	-	100	21.9 (± 0.7)	-	-	-	-	-	-	-
	SU300GYM	100	-	93.4173	24.2 (± 0.2)	-	-	-	-	100	24.6 (± 1)	-	-	-	-	-	-	-
	SU302MB	100	-	40.5439	-	-	-	-	-	100	-	-	-	-	-	-	-	-
	SU302GYM	31.8784	-	-	-	-	-	-	-	17.9082	-	-	-	-	-	-	-	-
	SU306MB	100	22.6 (± 0.5)	98.0669	27.0 (± 6.1)	-	-	-	-	100	24.0 (± 0.1)	-	-	-	-	-	-	-
	SU306GYM	74.4532	-	-	-	-	-	-	-	100	-	-	-	-	-	-	-	-
	SU308MB	100	-	67.6028	-	-	-	-	-	100	-	-	-	-	-	-	-	-
	SU309MB	100	56.5 (± 0.6)	85.0572	65.5 (± 1.6)	-	-	-	-	100	49.2 (± 10.1)	-	-	-	-	-	-	-
	SU309GYM	23.0681	-	-	-	-	-	-	-	56.8267	-	-	-	-	-	-	-	-
	SU417MB	100	-	-	-	-	-	-	-	28.9403	-	-	-	-	-	-	-	-
	SU417GYM	78.7157	-	-	-	-	-	-	-	100	-	-	-	-	-	-	-	-
	SU419MB	56.1377	-	-	-	-	-	-	-	49.9704	-	-	-	-	-	-	-	-
	SU420MB	-	-	-	-	-	-	-	-	41.0196	-	-	-	-	-	-	-	-
	SU422MB	100	17.7 (± 0.3)	99.7153	15.5 (± 0.8)	36.2471	-	-	-	100	12.5 (± 0.2)	-	-	-	-	-	-	-
	SU423MB	100	20.4 (± 0.1)	99.7299	28.8 (± 7.4)	20.1258	-	-	-	100	21.6 (± 0.1)	-	-	-	-	-	-	-
	SU423GYM	100	20.4 (± 0.3)	99.4987	22.4 (± 0.2)	21.9233	-	-	-	100	19.5 (± 0.2)	-	-	-	-	-	-	-
	SU425MB	100	-	85.4363	59.4 (± 8.8)	-	-	-	-	100	83.2 (± 10.1)	-	-	-	-	-	-	-
	SU430MB	100	-	99.8501	-	-	-	-	-	100	81.3 (± 4.0)	-	-	-	-	-	-	-
	SU430GYM	100	-	67.5227	-	-	-	-	-	100	-	-	-	-	-	-	-	-
	SU431aMB	27.0553	-	24.4528	-	-	-	-	24.1372	-	-	-	-	-	-	-	-	-
	SU431aGYM	76.0089	-	36.0806	-	25.0263	-	-	21.6114	100	-	-	-	-	-	-	-	-
	SU432MB	64.8756	-	32.2117	-	-	-	-	-	49.525	-	-	-	-	-	-	-	-
	SU432GYM	74.2915	-	24.2634	-	-	79	-	25.6001	73.3886	-	25.1717	-	-	-	27.9755	33.5164	-
	SU434MB	57.2047	-	43.0878	-	-	-	-	-	61.9156	-	-	-	-	-	-	-	-
	SU434GYM	57.3198	-	-	-	-	-	-	-	28.6548	-	21.3104	-	-	-	-	-	-
	SU435MB	100	-	91.7216	26.3 (± 0)	-	-	-	-	100	26.3 (± 0.0)	-	-	-	-	-	-	-
	Su435GYM	100	-	79.1717	-	-	-	-	-	100	-	-	-	-	-	-	-	-
	SU436MB	100	-	68.4448	-	-	-	-	-	100	-	-	-	-	-	-	-	-
	SU436GYM	100	9.7 (± 0)	99.495	12.4 (± 0.2)	20.6026	-	-	-	100	7.1 (± 0.1)	-	-	-	-	-	-	-
	SU438MB	100	57.3 (± 1.8)	91.2382	62.1 (± 3.6)	-	-	-	-	100	18.3 (± 0.1)	-	-	-	-	-	-	-
	SU438GYM	-	-	40.3314	-	-	-	-	19.8685	-	-	-	-	-	-	-	-	-
	SU441MB	100	-	91.3763	23.9 (± 0.4)	-	-	-	-	100	45.0 (± 2.7)	-	-	-	-	-	-	-
	SU441GYM	96.061	-	80.9947	-	-	-	-	21	100	-	-	-	-	-	-	-	-
	SU444MB	100	-	89.6913	27.7 (± 2.9)	-	-	-	-	100	38.8 (± 2.1)	-	-	-	-	-	-	-
	SU444GYM	62.007	-	32.6649	-	-	-	-	30.7088	66.0025	-	-	-	-	-	-	-	-
	SU445MB	100	-	99.4025	-	-	-	-	-	100	-	-	-	-	-	-	-	-
	SU084MB	100	-	96.7865	-	-	-	-	-	100	-	-	-	-	-	-	-	-
	SU084GYM	100	-	88.2759	23.6 (± 9.3)	-	-	-	-	100	-	-	-	-	-	-	-	-
	SU085aMB	100	51.5 (± 2.2)	99.162	24.3 (± 0.5)	-	-	-	-	100	19.5 (± 0.8)	-	-	-	-	-	-	-
	SU085bMB	100	-	98.2198	26.1 (± 0.5)	-	-	-	-	100	35.5 (± 12.3)	-	-	-	-	-	-	-
	SU087MB	100	40.6 (± 0.3)	99.6108	24.4 (± 0.4)	-	-	-	-	100	22.4 (± 0.1)	-	-	-	-	-	-	-
	SU087GYM	100	36.1 (± 0.1)	99.3702	17.8 (± 1.2)	-	-	-	-	100	17.9 (± 0.6)	-	-	-	-	-	-	-
	SU088MB	100	23.4 (± 1.5)	99.5384	21.7 (± 0.2)	-	-	-	-	100	20.3 (± 0.4)	-	-	-	-	-	-	-
	SU088GYM	100	19.0 (± 0.3)	100.023	14.5 (± 0.9)	-	-	-	-	100	10.9 (± 0.1)	-	-	-	-	-	-	-
	SU719MB	-	-	30.8597	-	-	-	-	22.0682	-	-	-	-	-	-	-	-	-
	SU720MB	100	44.8 (± 0.8)	99.2767	53.3 (± 3.7)	-	63	-	-	100	22.5 (± 0.6)	-	-	-	-	-	-	-
	SU722MB	-	-	64.7953	-	-	-	-	-	98.3958	-	-	-	-	-	-	-	-
	SU722GYM	19.9706	-	73.7724	-	-	-	-	-	100	-	-	-	-	-	-	-	-
	SU788MB	100	43,4 (± 0,7)	90.5602	52,4 (± 2,7)	-	-	-	-	100	33,7 (± 2,3)	62.2767	-	-	-	-	-	-
	SU789MB	-	-	41.2872	-	-	-	-	-	100	-	49.2201	-	-	-	-	-	-
	SU791MB	-	-	-	-	-	-	-	-	97.6943	-	-	-	-	31.1729	46.6679	59.5944	27.6017
	SU791GYM	100	22,9 (± 0,7)	97.2546	25,8 (± 0,3)	-	-	-	-	100	20,5 (± 0,3)	61.8822	-	-	-	42.3192	54.1922	-
	SU794MB	67.9619	-	-	-	-	-	-	-	100	-	34.8176	-	-	-	-	-	-
	SU794GYM	100	11,6 (± 0,3)	99.4024	13,8 (± 0,3)	-	-	-	-	100	11,5 (± 0,1)	22.709	-	-	-	27.5969	58.2413	-
	SU357MB	25.0305	-	-	-	-	-	-	-	100	-	94	-	-	-	-	-	-
	SU357GYM	97.8184	-	82.761	69,5 (± 4,0)	-	-	-	-	100	83,0 (± 4,1)	-	-	-	-	-	-	-
	SU358MB	-	-	-	-	-	-	-	-	-	-	-	-	-	-	-	-	-
	SU358GYM	-	-	44.8942	-	-	-	-	-	50.0322	-	-	-	-	-	-	-	-
	SU360MB	100	-	97.7554	-	-	-	-	-	100	-	44.7867	-	-	-	-	-	-
	SU361MB	-	-	70.824	-	-	-	-	-	80.7139	-	-	-	-	-	-	-	-
	SU361GYM	-	-	69.7681	-	-	-	-	-	94.5896	-	-	-	-	-	-	-	-
	SU363MB	-	-	73.6691	-	-	-	-	-	100	-	-	-	-	-	-	-	-
	SU363GYM	47.4937	-	81.738	-	-	-	-	-	100	-	43.1515	-	-	-	-	-	-
	SU364MB	100	45,0 (± 0,3)	91.9275	51,4 (± 2,2)	-	-	-	-	100	47,0 (± 0,1)	-	-	-	-	-	-	-
	SU364GYM	-	-	83.6821	-	-	-	-	-	76.2104	-	-	-	-	-	-	-	-
	SU370MB	-	-	70.6605	-	-	-	-	-	70.524	-	-	-	-	-	-	-	-
	SU370GYM	100	40,3 (± 1,1)	91.7453	23,4 (± 2,8)	-	-	-	-	100	33,0 (± 1,4)	-	-	-	-	-	-	-
	SU371aGYM	-	-	72.936	-	-	-	-	-	84.5076	-	-	-	-	-	-	-	-
	SU324MB	100	48,1 (± 0,8)	94.6047	63,2 (± 0,8)	-	-	-	-	100	38,3 (± 0,6)	-	-	-	-	-	-	-
	SU325MB	100	44,9 (± 0,6)	92.9505	24,8 (± 0,1)	-	-	-	-	100	47,3 (± 0,2)	-	-	-	-	-	-	-
	SU325GYM	-	-	-	-	-	-	-	-	-	-	-	-	-	-	-	-	-
	SU326MB	-	-	-	-	-	-	-	-	-	-	-	-	-	-	-	-	-
	SU326GYM	-	-	-	-	-	-	-	-	-	-	71.697	-	-	-	-	-	-
	SU327MB	-	-	71.5859	-	-	-	-	-	54.021	-	-	-	-	-	-	-	-
	SU327GYM	-	-	14.642	-	-	-	-	-	-	-	-	-	-	-	-	-	-
	SU313MB	100	57 (± 0,4)	99.7807	59 (± 10,3)	-	-	-	-	100	46 (± 3,8)	20.3893	-	-	-	-	-	-
	SU314MB	95.0143	64 (± 2,5)	97.7761	68 (± 1,0)	-	-	-	-	100	62 (± 0,8)	20.0141	-	-	-	-	-	-
	SU314GYM	-	-	70.1826	-	-	-	-	-	-	-	-	-	-	-	-	-	-
	SU371cMB	-	-	-	-	-	-	-	-	-	-	-	-	-	-	-	-	-
	SU371cGYM	-	-	-	-	-	-	-	-	-	-	-	-	-	-	-	-	-
	SU373MB	-	-	-	-	-	-	-	-	-	-	-	-	-	-	-	-	-
	SU315MB	36	-	56.7211	-	-	-	-	-	-	-	21.0827	-	-	-	-	-	-
	SU315GYM	100	59 (± 0,6)	98.6148	45 (± 8,4)	-	-	-	-	100	51 (± 10,4)	-	-	-	-	-	-	-
	SU316MB	83.9716	-	44.1619	-	-	-	-	-	-	-	20.8308	-	-	-	-	-	-
	SU316GYM	90.8089	67 (± 1)	88.4802	42 (± 3,8)	-	-	-	23.2225	100	70 (± 1,2)	50.9228	-	-	-	-	-	-
	SU317MB	59.499	-	75.8998	-	-	-	-	-	-	-	47.9078	-	-	-	-	-	-
	SU317GYM	-	-	19.502	-	-	-	-	-	-	-	74.6811	-	-	-	-	-	-
	SU319MB	-	-	32.4096	-	-	-	-	-	-	-	25.8293	-	-	-	-	-	-
	SU319GYM	-	-	95.1646	-	-	-	-	-	-	-	33.0381	-	-	-	30.9201	43	20
	SU335MB	100	61 (± 0,6)	99.0268	43 (± 11,1)	-	-	-	-	100	49 (± 3,7)	38.5882	-	-	-	-	-	-
	SU335GYM	-	-	-	-	-	-	-	-	-	-	42.2516	-	-	-	-	-	-
	MB Blank	-	-	20.0068	-	-	-	-	-	-	-	-	-	-	-	-	-	-
	GYM Blank	-	-	-	-	-	-	-	-	-	-	-	-	-	-	-	-	-
	SU339MB	-	-	76.3861	-	-	-	-	-	-	-	-	-	-	-	-	-	-
	SU339GYM	-	-	42.9191	-	-	-	-	-	-	-	-	-	-	-	-	-	-
	SU341MB	-	-	-	-	-	-	-	-	-	-	20.0233	-	-	-	-	-	-
	SU341GYM	100	59 (± 12,6)	97.8423	61 (± 6,7)	-	-	-	-	100	26 (± 0,2)	-	-	-	-	-	-	-
	SU343MB	100	28 (± 7,6)	99.8125	29 (± 2,6)	-	-	-	-	100	28 (± 7,7)	-	-	-	-	-	-	-
	SU343GYM	100	30 (± 2,4)	100.027	59 (± 12,6)	-	-	-	-	100	29 (± 0,4)	55.7861	-	-	-	-	-	-
	SU328MB	32.6658	-	95.8575	-	-	-	-	-	100	-	36.4323	-	-	-	-	-	-
	SU329MB	-	-	80.3066	-	-	-	-	-	-	-	42.3113	-	-	-	-	-	-
	SU329GYM	-	-	93.4077	-	-	-	-	-	-	-	32.6828	-	-	-	-	-	-
	SU331MB	-	-	96.0785	-	-	-	-	26.7869	100	-	-	-	-	-	-	-	-
	SU331GYM	-	-	92.0742	-	-	-	-	-	100	-	28.2358	-	-	-	-	-	-
	SU347MB	24.6268	-	98.3031	-	-	-	-	20.9235	100	-	-	-	-	-	-	-	-
	SU347GYM	100	24 (± 0,1)	99.8169	28 (± 0,3)	-	-	-	-	100	26 (± 0,3)	-	-	-	-	-	-	-
	SU351MB	-	-	62.9386	-	-	-	-	23.0598	-	-	-	-	-	-	-	-	-
	SU351GYM	100	21 (± 0,1)	99.7382	29 (± 0,4)	-	-	-	-	100	27 (± 4,1)	-	-	-	-	-	-	-
	SU352MB	-	-	72.7161	-	-	-	-	22.6116	-	-	73.9517	-	-	-	-	-	-
	SU352GYM	100	27 (± 6,2)	99.9105	22 (± 0,7)	-	-	-	-	100	-	-	-	-	-	-	-	-
	SU353MB	-	-	37.3543	-	-	-	-	-	-	-	-	-	-	-	-	-	-
	SU353GYM	-	-	86.9427	-	-	-	-	-	-	-	26.5922	-	-	-	-	-	-
	SU449MB	-	-	-	-	-	-	-	-	-	-	-	-	-	-	-	-	-
	SU449GYM	100	23 (± 0,2)	99.8047	14 (± 0,3)	-	-	-	-	100	24 (± 0,4)	-	-	-	-	-	-	-
	SU451MB	-	-	97.9667	-	-	-	-	20.7436	100	-	-	-	-	-	-	-	-
	SU451GYM	-	-	94.722	-	-	-	-	29.0632	86.8652	-	20.1363	-	-	-	-	-	-
	SU453MB	-	-	92.7171	-	-	-	-	-	-	-	74.0659	-	-	-	-	-	-
	SU453GYM	-	-	83.5854	-	-	-	-	-	-	-	-	-	-	-	-	-	-
	SU454MB	-	-	95.913	-	-	-	-	-	21.709	-	-	-	-	-	-	-	-
	SU454GYM	32.5148	-	96.1585	-	-	-	-	-	-	-	-	-	-	-	-	-	-
	SU456MB	100	47 (± 3,8)	98.8782	22 (± 2,1)	-	-	-	20.1141	100	53 (± 2,9)	25.3525	-	-	-	-	-	-
	SU456GYM	100	22 (± 0,2)	99.9227	13 (± 0,1)	-	-	-	-	100	24 (± 0,3)	-	-	-	-	-	-	-
	SU460MB	-	-	-	-	-	-	-	-	-	-	-	-	-	-	-	-	-
	SU460GYM	-	-	92.6195	-	-	-	-	21.9349	-	-	74.0478	-	-	-	-	-	-
	SU463MB	-	-	-	-	-	-	-	35.6593	-	-	70.1493	-	-	-	-	-	-
	SU463GYM	-	-	97.2355	-	-	-	-	-	-	-	60.7854	-	-	-	30.8705	47.3735	30.8705
	Su464MB	-	-	33.1791	-	-	-	-	21.9143	-	-	-	-	-	-	-	-	-
	SU464GYM	-	-	90.3854	-	-	-	-	19.5406	75.9446	-	-	-	-	-	-	-	-
	SU465MB	-	-	-	-	-	-	-	-	-	-	-	-	-	-	-	-	-
	SU465GYM	-	-	-	-	-	-	-	-	-	-	-	-	-	-	-	-	-
	Su467MB	-	-	-	-	-	-	-	-	-	-	-	-	-	-	20.5419	19.8865	22.2617
	SU467GYM	32.6176	-	-	-	-	-	-	-	-	-	33.1303	-	-	-	42.5307	67.3327	69.6063
	SU469MB	-	-	-	-	-	-	-	-	22.7969	-	-	-	-	-	-	-	-
	SU469GYM	27.1285	-	66.2779	-	-	-	-	-	28.4851	-	-	-	-	-	-	-	-
	SU470MB	21.5522	-	64.0729	-	-	-	-	-	38.5402	-	-	-	-	-	-	-	-
	SU470GYM	27.6637	-	84.6136	-	-	-	-	-	54.4156	-	51.4454	-	-	-	-	-	-
	SU471MB	100	24 (± 0,1)	99.7539	22 (± 0,9)	-	-	45.956	-	100	28 (± 4,7)	42.893	-	-	-	-	-	-
	SU472MB	100	55 (± 2,2)	99.6149	36 (± 7,5)	-	-	42.7091	-	100	66 (± 1,1)	56.7657	-	-	-	-	-	-
	SU473MB	69.4113	-	-	-	-	-	-	-	22.3753	-	-	-	-	-	-	-	19.9911
	SU499MB	78.3545	-	69.8535	-	-	-	22.8973	-	48.0541	-	-	-	-	-	-	-	-
	SU505MB	39.4698	-	76.5826	-	-	-	-	-	33.7392	-	-	-	-	-	-	-	-
	SU505GYM	-	-	-	-	-	-	-	-	19.6193	-	-	-	-	-	-	-	-
	SU523MB	44.0254	-	84.1103	-	-	-	29.673	-	64.8797	-	-	-	-	-	-	-	-
	SU523GYM	25.417	-	77.834	-	-	-	22.3549	-	22.0041	-	-	-	-	-	-	-	-
	SU509MB	100	50 (± 2,1)	97.4235	24 (± 0,8)	-	-	35.1188	-	100	66 (± 1,0)	-	-	-	-	-	-	-
	SU509GYM	100	23 (± 0,1)	99.3885	23 (± 0,2)	-	-	34.3275	-	100	24 (± 0,0)	-	-	-	-	-	-	-
	Su527MB	51.1202	-	81.1635	-	-	-	-	-	36.9986	-	-	-	-	-	-	-	-
	SU527GYM	30.9062	-	69.9248	-	-	-	-	-	33.0533	-	-	-	-	-	-	-	-
	SU530MB	100	58 (± 0,6)	99.7158	45 (± 8,4)	-	-	44.3209	-	100	65 (± 0,3)	-	-	-	-	-	-	-
	SU530GYM	-	-	-	-	-	-	-	-	-	-	-	-	-	-	-	-	-
	SU517MB	-	-	-	-	-	-	-	-	-	-	-	-	-	-	-	-	-
	SU517GYM	32.7296	-	56.0789	-	-	-	-	-	37.6026	-	-	-	-	-	-	-	-
	SU535MB	-	-	57.5283	-	-	-	-	-	-	-	-	-	-	-	30.7069	45.0543	24.3707
	SU535GYM	37.5778	-	98.5026	-	-	-	-	-	22.0796	-	62.0008	-	-	-	-	40.4693	34.0052
	SU537MB	-	-	70.2644	-	-	-	26.0606	-	-	-	-	-	-	-	-	-	-
	SU537GYM	29.12	-	74	-	-	-	28.6386	-	-	-	-	-	-	-	-	-	-
	SU539MB	100	-	39.2935	-	-	-	27.719	-	27.4406	-	-	-	-	-	-	-	-
	SU539GYM	100	61 (± 0,5)	99.7859	40 (± 12)	-	-	34.4228	-	100	23 (± 0,6)	-	-	-	-	-	-	-
	SU543MB	-	-	-	-	-	-	-	-	-	-	-	-	-	-	-	-	-
	SU543GYM	-	-	-	-	-	-	-	-	-	-	-	-	-	-	-	-	-
	SU544MB	63.8909	-	59.3673	-	-	-	-	-	-	-	-	-	-	-	-	-	-
	SU544GYM	-	-	-	-	-	-	22.7601	-	-	-	-	-	-	-	-	-	-
	SU548MB	100	23 (± 0,1)	99.8367	22 (± 0,1)	-	-	29.247	-	100	24 (± 0,1)	-	-	-	-	-	-	-
	SU548GYM	44.3355	-	-	-	-	-	-	-	25.6627	-	53.2074	-	-	-	-	-	-
	SU549MB	100	-	87.4644	-	-	-	26.7681	-	-	-	-	-	-	-	-	-	-
	SU549GYM	42.3831	-	-	-	-	-	-	-	-	-	-	-	-	-	-	-	-
	SU550bMB	100	-	80.9455	-	-	-	25.4205	-	-	-	-	-	-	-	-	-	-
	SU550bGYM	91.4253	-	46.853	-	-	-	19.6091	-	-	-	-	-	-	-	-	-	-
	SU553MB	41.5949	-	-	-	-	-	-	-	-	-	-	-	-	-	-	-	-
	SU553GYM	40.5729	-	-	-	-	-	-	-	31.8297	-	24.4571	-	-	-	-	-	-
	SU554MB	100	60 (± 0,4)	99.7911	21 (± 0,5)	-	-	29.3727	-	100	21 (± 3,5)	-	-	-	-	-	-	-
	SU554GYM	-	-	-	-	-	-	26.7769	-	-	-	-	-	-	-	-	-	-
	SU557MB	38.4601	-	19.8685	-	-	-	-	-	-	-	36.7487	-	-	-	-	-	-
	SU557GYM	100	-	-	-	-	-	-	-	-	-	-	-	-	-	-	-	-
	SU558MB	83.9138	-	-	-	-	-	-	-	-	-	-	-	-	-	-	-	-
	SU558GYM	40.7012	-	-	-	-	-	-	-	-	-	-	-	-	-	-	-	-
	SU559MB	96.7369	-	75.4442	-	-	-	31.2249	-	-	-	-	-	-	-	-	-	-
	SU559GYM	75.5545	-	36.4823	-	-	-	-	-	-	-	-	-	-	-	-	-	-
	SU560MB	100	-	84.6702	-	-	-	25.3664	-	20.9957	-	-	-	-	-	-	-	-
	SU560GYM	100	-	91.4822	-	-	-	-	-	-	-	-	-	-	-	-	-	-
	SU564MB	100	-	95.0141	-	-	-	-	-	24.7271	-	-	-	-	-	-	-	-
	SU564GYM	100	-	94.6754	-	-	-	-	-	59.4871	-	-	-	-	-	-	-	-
	SU591MB	-	-	-	-	-	-	-	-	-	-	-	-	-	-	-	-	-
	SU591GYM	38.7076	-	-	-	-	-	-	-	-	-	44.9181	-	-	-	-	-	-
	SU592MB	100	-	80.1716	-	-	-	-	-	-	-	-	-	-	-	-	-	-
	SU592GYM	100	-	67.7552	-	-	-	-	-	-	-	-	-	-	-	-	-	-
	SU593MB	-	-	-	-	-	-	-	-	-	-	-	-	-	-	-	-	-
	SU593GYM	95.3331	-	55.5018	-	-	-	-	-	-	-	-	-	-	-	-	-	-
	SU595MB	79.4051	-	-	-	-	-	-	-	-	-	-	-	-	-	-	-	-
	SU595GYM	100	-	96.4778	-	-	-	-	-	26.7652	-	-	-	-	-	-	-	-
	SU596MB	100	-	93.9305	-	-	-	-	-	28.8466	-	-	-	-	-	-	-	-
	SU596GYM	100	-	83.0575	-	-	-	-	-	-	-	-	-	-	-	-	-	-
	SU597MB	100	31 (± 9,0)	99.7711	15 (± 3,2)	-	-	-	-	100	36 (± 13,2)	-	-	-	-	-	-	-
	SU641MB	100	-	69.5376	-	-	-	-	-	-	-	-	-	-	-	-	-	-
	SU641GYM	72.5142	-	-	-	-	-	-	-	-	-	-	-	-	-	-	20.4332	-
	SU642MB	56.8026	-	-	-	-	-	-	-	-	-	-	-	-	-	21.3568	-	-
	SU642GYM	64.0183	-	-	-	-	-	-	-	-	-	34.8245	-	-	-	-	-	-
	SU647MB	100	-	24.8261	-	-	-	-	-	-	-	-	-	-	-	-	-	-
	SU606MB	100	-	70.7802	-	-	-	-	-	-	-	-	-	-	-	-	-	-
	SU606GYM	100	-	86.3922	-	-	-	-	-	22.1239	-	-	-	-	-	-	-	-
	SU607MB	100	-	94.2874	19 (± 1,2)	-	-	-	-	99.7757	-	-	-	-	-	97.7165	78.2381	79.1055
	SU607GYM	52.7641	-	-	-	-	-	-	-	-	-	-	-	-	-	-	-	-
	SU610MB	100	-	71.0013	-	-	-	-	-	-	-	-	-	-	-	-	-	-
	SU651MB	100	34 (± 16,6)	99.6121	7 (± 0,9)	-	-	-	-	100	11 (± 0,6)	-	-	-	-	-	-	-
	SU651GYM	81.1231	-	-	-	-	-	-	-	-	-	33.0159	-	-	-	-	-	-
	SU652MB	100	65 (± 0,7)	89.6752	68 (± 2,1)	-	-	-	-	100	61 (± 0,2)	27.8606	-	-	-	-	-	-
	SU652GYM	100	-	56.8388	-	-	-	-	-	22.698	-	58.29	-	-	-	-	27.3117	-
	SU653MB	100	62 (± 1,3)	96.2011	63 (± 6,2)	-	-	-	-	100	30 (± 5,7)	-	-	-	-	-	-	-
	SU653GYM	65.4444	-	-	-	-	-	-	-	-	-	-	-	-	-	-	-	-
	SU656MB	100	-	60.6364	-	-	-	-	-	-	-	-	-	-	-	-	-	-
	SU656GYM	100	-	60.7696	-	-	-	-	-	-	-	-	-	-	-	-	33.9552	-
	SU658MB	34.1767	-	-	-	-	-	-	-	-	-	-	-	-	-	23.1103	-	-
	SU658GYM	68.6122	-	-	-	-	-	-	-	-	-	65.2779	-	-	-	-	-	-
	SU660MB	100	-	50.5702	-	-	-	-	-	22.3631	-	-	-	-	-	-	-	-
	SU660GYM	-	-	-	-	-	-	-	-	-	-	-	-	-	-	-	-	-
	SU613MB	100	-	95.0006	-	-	-	-	-	21.5565	-	-	-	-	-	-	-	-
	SU613GYM	100	-	95.8448	-	-	-	-	-	24.9985	-	-	-	-	-	-	-	-
	SU663MB	30.1217	-	-	-	-	-	-	-	-	-	-	-	-	-	-	-	-
	SU663GYM	83.9797	-	62.4609	-	-	-	-	-	-	-	-	-	-	-	-	-	-
	SU664MB	100	-	65.6331	-	-	-	-	-	-	-	-	-	-	-	-	-	-
	SU664GYM	100	-	82.367	-	-	-	-	-	-	-	-	-	-	-	-	-	-
	SU614MB	56.947	-	-	-	-	-	-	-	-	-	-	-	-	-	-	-	-
	SU614GYM	100	-	92.3694	-	-	-	-	-	26.6962	-	-	-	-	-	-	-	-
	SU617MB	100	-	89.9008	-	-	-	-	-	66.6181	-	-	-	-	-	-	-	-
	SU617GYM	100	-	98.3025	-	-	-	-	-	61.14	-	56.5431	-	-	-	-	-	-
	SU667MB	100	-	67.5809	-	-	-	-	-	-	-	-	-	-	-	-	-	-
	SU667GYM	100	-	59.2194	-	-	-	-	-	-	-	-	-	-	-	-	-	-
	SU669MB	100	-	66.247	-	-	-	-	-	-	-	-	-	-	-	-	-	-
	SU619MB	100	72 (± 1,2)	94.5292	54 (± 2;1)	-	-	-	-	77.8134	91 (± 1,8)	37.8039	-	-	-	-	-	-
	SU621MB	100	-	80.0519	-	-	-	-	-	-	-	-	-	-	-	-	-	-
	SU625MB	100	-	48.2614	-	-	-	-	-	-	-	23.2561	-	-	-	21.9232	-	-
	SU625GYM	100	-	-	-	-	-	-	-	-	-	34.2422	-	-	-	-	-	-
	SU630MB	100	-	86.5313	-	-	-	-	-	-	-	28.1678	-	-	-	-	-	-
	SU630GYM	100	-	71.515	-	-	-	-	-	-	-	-	-	-	-	-	-	-
	SU633MB	100	-	72.9786	-	-	-	-	-	-	-	-	-	-	-	-	-	-
	SU678MB	100	-	75.1786	-	-	-	-	-	32.0518	-	25.3193	-	-	-	-	-	-
	SU678GYM	100	-	-	-	-	-	-	-	-	-	74.2895	-	-	-	-	-	-
	SU679MB	100	60 (± 0,7)	98.4688	55 (± 0,4)	-	-	-	-	100	64 (± 1,0)	23.9866	-	-	-	-	-	-
	SU680MB	100	-	77.3512	-	-	-	-	-	-	-	30.2671	-	-	-	-	-	-
	SU680GYM	100	-	81.5959	-	-	-	-	-	-	-	57.1713	-	-	-	-	-	-
	SU683MB	100	-	92.9651	-	-	-	-	-	21.2531	-	-	-	-	-	-	-	-
	SU683GYM	100	-	95.6585	-	-	-	-	-	-	-	-	-	-	-	-	-	-
	SU697MB	100	59 (± 2,2)	99.3953	55 (± 1,7)	-	-	25.2183	-	100	68 (± 2,2)	-	-	-	-	-	-	-
	SU697GYM	81.1741	-	19.8462	-	-	-	-	-	-	-	-	-	-	-	-	-	-
	SU699MB	100	-	85.9964	-	-	-	-	-	-	-	-	-	-	-	-	-	-
	SU699GYM	100	-	85.7946	-	-	-	-	-	-	-	-	-	-	-	-	-	-
	SU688MB	100	25 (± 0,2)	99.8626	20 (± 0,5)	-	-	39.7738	-	100	39 (± 5,4)	54.1019	-	-	-	-	-	-
	SU693MB	56.0458	-	-	-	-	-	-	-	-	-	20.8234	-	-	-	24	-	-
	SU693GYM	-	-	25.4116	-	-	-	-	-	-	-	-	-	-	-	-	-	-
	SU702MB	-	-	27.1689	-	-	-	-	-	-	-	-	-	-	-	-	-	-
	SU702GYM	100	-	97.2282	-	-	-	-	-	-	-	-	-	-	-	-	-	-
	SU692MB	100	-	88.932	-	-	-	-	-	-	-	31.6231	-	-	-	-	-	-
	SU692GYM	100	-	71.593	-	-	-	-	-	-	-	71.2007	-	-	-	-	-	-
	SU706MB	100	69 (± 0,4)	90.0234	57 (± 2,2)	-	-	-	-	87.8985	-	57.4428	-	-	-	21.117	-	-
	SU706GYM	100	23 (± 0,8)	99.4962	25 (± 0,0)	-	-	-	-	100	26 (± 1,0)	66.3196	-	-	-	48.0372	52.2798	43
	SU707MB	100	-	82.4538	-	-	-	-	-	-	-	28.8809	-	-	-	-	-	-
	SU707GYM	100	-	75.2303	-	-	-	-	-	-	-	-	-	-	-	-	-	-
	SU709MB	100	-	81.9477	-	-	-	-	-	-	-	-	-	-	-	-	-	-
	SU709GYM	100	-	41.6437	-	-	-	-	-	-	-	-	-	-	-	-	-	-
	SU712MB	100	-	89.1059	-	-	-	-	-	30.051	-	-	-	-	-	-	-	-
	SU712GYM	100	-	98.6409	-	-	-	-	-	-	-	-	-	-	-	-	-	-
	SU714MB	100	57 (± 1,2)	98.8411	52 (± 1,9)	-	-	-	-	96.2037	67 (± 0,5)	38.4307	-	-	-	-	-
	SU714GYM	100	-	98.3769	-	-	-	-	-	-	-	-	-	-	-	-	-	-
	SU715MB	23.1237	-	15.7167	-	-	-	27.0027	-	-	-	-	-	-	-	-	-	-
	SU715GYM	100	-	97.7311	-	-	-	-	-	-	-	-	-	-	-	-	-	-
	SU742MB	100	-	78.4811	-	-	-	-	-	-	-	-	-	-	-	-	-	-
	SU742GYM	100	-	97.2375	-	-	-	-	-	-	-	-	-	-	-	-	-	-
	SU743MB	20.346	-	-	-	-	-	-	-	-	-	41.8135	-	-	-	-	-	-
	SU743GYM	-	-	20.6363	-	-	-	-	-	-	-	-	-	-	-	-	-	-
	SU749MB	100	-	97.5386	-	-	-	-	-	45	-	-	-	-	-	-	-	-
	SU749GYM	-	-	74.3672	-	-	-	25.5381	-	-	-	31.7896	-	-	-	-	-	-
	SU762GYM	-	-	75.2985	-	-	-	-	-	-	-	29.8818	-	-	-	-	-	-
	SU763MB	-	-	-	-	-	-	-	-	-	-	-	-	-	-	-	-	-
	SU763GYM	-	-	-	-	-	-	-	-	-	-	-	-	-	-	-	-	-
	SU765MB	-	-	-	-	-	-	-	-	-	-	-	-	-	-	-	-	-
	SU766MB	-	-	54.2858	-	-	-	25.601	-	-	-	29.1665	-	-	-	-	-	-
	SU766GYM	-	-	70.4976	-	-	-	-	-	-	-	25.1573	-	-	-	-	-	-
	SU767MB	21.0879	-	85.7498	-	-	-	20.4621	-	57.7168	-	30.5922	-	-	-	-	-	-
	SU770MB	-	-	-	-	-	-	-	-	-	-	-	-	-	-	-	-	-
	SU770GYM	-	-	-	-	-	-	-	27.7781	-	-	-	-	33.2804	-	-	-	-
	SU773MB	-	-	-	-	-	-	-	-	-	-	-	-	-	-	-	-	-
	SU750MB	-	-	-	-	-	-	-	-	-	-	-	-	-	-	-	-	-
	SU751MB	-	-	65	-	-	-	34.1849	-	-	-	23	-	-	-	-	-	-
	SU774MB	-	-	-	-	-	-	-	-	-	-	-	-	-	-	-	-	-
	SU774GYM	-	-	-	-	-	-	-	-	-	-	-	-	-	-	23.2732	-	-
	SU753MB	-	-	-	-	-	-	-	-	-	-	-	-	-	-	-	-	-
	SU753GYM	-	-	54.4048	-	-	-	-	-	-	-	35.1291	-	-	-	-	-	-
	SU755MB	-	-	-	-	-	-	-	-	-	-	-	-	-	-	-	-	-
	SU758MB	-	-	-	-	-	-	-	-	-	-	-	-	-	-	-	-	-
	SU758GYM	-	-	-	-	-	-	-	-	-	-	33.8729	-	-	-	-	-	-
	SU761MB		-		-		-	-	-	-	-		-	-
	SU761GYM	-	-	57.9277	-	-	-	-	-	-	-	19.8186	-	-	-	-	-	-
	SU779MB	-	-	-	-	-	-	-	-	-	-	-	-	-	-	-	-	-
	SU779GYM	-	-	-	-	-	-	-	-	-	-	33.2742	-	-	-	-	-	-
	SU780MB	-	-	-	-	-	-	-	-	-	-	-	-	-	-	-	-	-
	SU780GYM	-	-	-	-	-	-	-	-	-	-	-	-	-	-	-	-	-
	SU783MB	-	-	66.1013	-	-	-	-	-	-	-	25.7776	-	-	-	-	-	-
	SU783GYM	-	-	-	-	-	-	-	-	-	-	-	-	-	-	-	-	-
	SU786MB	-	-	-	-	-	-	-	-	-	-	-	-	-	-	-	-	-
	SU786GYM	-	-	-	-	-	-	-	-	-	-	-	-	-	-	-	-	-
	SU808MB	-	-	-	-	-	-	-	-	-	-	-	-	-	-	-	-	-
	SU809MB	-	-	-	-	-	-	-	-	-	-	-	-	-	-	-	-	-
	SU809GYM	68.8838	10 (± 0,7)	80.1083	23 (± 2,4)	-	-	32.4141	30.637	100	46 (± 3,4)	-	-	-	-	-	-	-
	SU812MB	-	-	-	-	-	-	-	-	-	-	-	-	-	-	-	-	-
	SU815MB	-	-	-	-	-	-	-	21	-	-	26.1355	-	-	-	-	-	-
	SU815GYM	-	-	-	-	-	-	-	-	-	-	-	-	-	-	-	-	-
	SU816GYM	-	-	34.0353	-	-	-	-	-	-	-	25.0323	-	-	-	-	-	-
	SU823MB	-	-	56.975	-	-	-	-	-	-	-	27.2845	-	-	-	-	-	-
	SU823GYM	-	-	-	-	-	-	19.9681	27.5267	-	-	22.4318	-	-	-	-	-	-
	SU825MB	-	-	-	-	-	-	-	-	-	-	-	-	-	-	-	-	-
	SU825GYM	-	-	37.4022	-	-	-	-	-	-	-	26.926	-	-	-	-	-	-
	SU829MB	-	-	55.2285	-	-	-	-	-	-	-	34.9575	-	-	-	-	-	-
	SU829GYM	-	-	32.7014	-	-	-	-	-	-	-	30.3488	-	-	-	-	-	-
	SU830MB	-	-	64.1095	-	-	-	-	-	-	-	40.7926	-	-	-	-	-	-
	SU830GYM	-	-	-	-	-	-	-	-	-	-	29.5011	-	-	-	-	-	-
	Su831MB	-	-	32.3173	-	-	-	-	-	-	-	37.1461	-	-	-	-	-	-
	SU834MB	-	-	-	-	-	-	-	-	-	-	21.4887	-	-	-	-	-	-
	SU834GYM	-	-	60.1769	-	-	-	-	-	-	-	30.2446	-	-	-	-	-	-
	SU836MB	-	-	-	-			-	-	-	-	-	-	-	-	20	-	28.8887
	SU836GYM	100	7 (± 0,1)	83.7558	11 (± 0,2)	-	-	-	-	100	12 (± 0,2)	-	-	-	-	-	-	-
	SU838MB	100	-	90.5362	23 (± 0,9)	-	-	30.4469	-	100	-	21.64	-	-	-	-	-	20.8019
	SU838GYM	-	-	49.377	-	-	-	-	-	-	-	28.5033	-	-	-	-	-	-
	SU839MB		-		-	-	-	-	-	-	-		-	-		-
	SU901MB	-	-	-	-	-	-	-	-	-	-	20.0105	-	-	-	-	-	-
	SU904MB	-	-	-	-	-	-	-	-	-	-	23.1512	-	-	-	-	-	-
	SU912MB	-	-	-	-	-	-	-	-	-	-	-	-	-	-	-	-	-
	SU916MB	48.1189	-	89.3733	-	-	-	28.3703	-	35.0083	-	-	-	-	-	-	-	-
	SU896MB	-	-	-	-	-	-	-	-	-	-	-	-	-	22.2469	-	-	-
	SU896GYM	-	-	-	-	-	-	-	-	-	-	-	-	-	-	-	-	-
	SU889MB	-	-	-	-	-	-	-	-	-	-	-	-	-	-	-	-	-
	SU889GYM	-	-	51.0026	-	-	-	-	-	-	-	25.9046	-	-	-	-	-	-
	SU893MB	-	-	-	-	-	-	-	-	-	-	-	-	-	-	-	-	-
	SU920MB	-	-	-	-	-	-	-	21.5895	-	-	-	-	-	19.6818	-	-	-
	Su920GYM	100	54 (± 2,7)	92.464	25 (± 0,9)	-	-	26.0627	-	100	-	27.8291	-	-	-	-	-	-
	SU923MB	-	-	-	-	-	-	-	-	-	-	-	-	-	-	-	-	-
	SU923GYM	-	-	-	-	-	-	-	-	-	-	19.8274	-	-	-	-	-	-
	SU924MB	-	-	-	-	-	-	-	-	-	-	-	-	-	19.7188	-	-	-
	SU924GYM	-	-	73.2272	-	-	-	-	-	-	-	28.0308	-	-	-	-	-	-
	SU840MB	100	60 (± 2,7)	95.3031	22 (± 1,9)	-	-	28.789	-	100	68 (± 2,1)	21.3557	-	-	-	-	-	-
	SU840GYM	100	78 (± 0,2)	87.1335	32 (± 8,1)	-	-	24.0898	-	89.1293	-	31.4189	-	-	-	-	-	-
	SU841MB	-	-	-	-	-	-	-	-	-	-	-	-	-	-	-	-	-
	SU841GYM	100	53 (± 2,4)	89.9926	18 (± 0,1)	-	-	20.3363	22.7096	100	-	34.3174	-	-	-	-	-	-
	SU930MB	100	65 (± 0,6)	90.7892	11 (± 1,1)	-	-	-	-	83.8752	-	-	-	-	-	-	-	-
	SU930GYM	-	-	-	-	-	-	-	-	-	-	40.3336	-	-	-	38.0514	30.8126	26.3969
	SU847MB	-	-	-	-	-	-	-	-	-	-	-	-	-	-	-	-	-
	SU847GYM	-	-	-	-	-	-	-	-	-	-	40.2152	-	-	-	-	-	-
	SU848MB	-	-	-	-	-	-	-	-	-	-	-	-	-	21.7166	-	-	27.5886
	SU848GYM	47.0096	-	50.1473	-	-	-	-	-	-	-	24.2754	-	-	-	34.9136	20.6614	23.5427
	SU851MB	21.3112	-	66.6052	-	-	-	-	-	-	-	-	-	-	-	-	-	-
	SU851GYM	-	-	49.4107	-	-	-	-	-	-	-	-	-	-	-	-	-	-
	SU852MB	37.8337	-	80.6402	-	-	-	-	-	-	-	20.2982	-	-	-	-	-	-
	SU852GYM	62.4643	-	83.0029	-	-	-	-	-	-	-	29.8245	-	-	-	-	-	-
	SU853MB	-	-	-	-	-	-	-	-	-	-	-	-	-	-	-	-	-
	SU866MB	100	-	33.9426	-	-	-	-	-	100	-	-	-	-	-	-	-	-
	SU869MB	100	-	63.8431	-	-	-	-	-	100	-	-	-	-	-	-	-	-
	SU871MB	-	-	-	-	-	-	-	-	-	-	-	-	-	27.4607	-	-	-
	SU871GYM	100	-	62.3848	-	-	-	-	-	82.0044	-	-	-	-	-	-	-	-
	SU861MB	-	-	-	-	-	-	-	-	-	-	-	-	-	-	-	-	-
	SU880MB	63.1611	-	-	-	-	-	21.9723	-	-	-	-	-	-	-	-	-	-
	SU880GYM	100	23 (± 2,0)	80.3977	8 (± 0,8)	-	-	-	-	100	32 (± 0,5)	25.587	-	-	-	29.6391	27.4368	-
	SU881MB	-	-	-	-	-	-	-	-	-	-	29.9377	-	-	-	-	-	-
	SU881GYM	100	-	57.5911	-	-	-	-	-	52.9967	-	26.6246	-	-	-	-	-	-
	SU882MB	100	60 (± 1,8)	81.5183	37 (± 85,5)	-	-	-	-	100	84 (± 0,6)	20.6966	-	-	-	-	-	-
	SU882GYM	-	-	-	-	-	-		-	-	-	-	-	-	-	-	-	-
	SU884MB	-	-	-	-	-	-		-	-	-	-	-	-	-	-	-	-
	SU884GYM	39.0824	-	-	-	-	-	-	-	-	-	28.3567	-	-	-	-	-	-
	SU102MB	-	-	-	-	-	-	-	-	-	-	-	-	-	21.1123	-	-	-
	SU104MB	40.5326	-	-	-	-	-	-	-	-	-	-	-	-	-	-	-	-
	SU104GYM	-	-	-	-	-	-	-	-	-	-	-	-	-	-	-	-	-
	SU105MB	-	-	-	-	-	-	-	-	-	-	-	-	-	-	-	-	-
	SU108MB	-	-	-	-	-	-	-	-	-	-	-	-	-	-	-	-	-
	SU108GYM	22.7515	-	-	-	-	-	-	-	-	-	-	-	-	-	-	-	-
	SU109MB	-	-	-	-	-	-	-	-	-	-	-	-	-	21.9258	-	-	-
	SU109GYM	100	-	54.1085	-	-	-	-	-	-	-	-	-	-	-	-	-	-
	SU111MB	-	-	-	-	-	-	-	-	-	-	-	-	-	19.5786	-	-	-
	SU117MB	-	-	-	-	-	-	-	-	-	-	-	-	-	24.4865	-	-	-
	SU117GYM	22.4703	-	-	-	-	-	-	-	-	-	-	-	-	-	-	-	-
	SU375MB	20.1059	-	-	-	-	-	-	-	-	-	-	-	-	-	-	-	-
	SU375GYM	100	-	61.7528	-	-	-	-	-	96.9995	-	30.8781	-	-	-	20.8842	-	-
	SU380MB	-	-	-	-	-	-	-	-	-	-	-	-	-	-	-	-	-
	SU411MB	-	-	21.8784	-	-	-	-	-	-	-	-	-	-	-	-	-	-
	SU412MB	-	-	-	-	-	-	-	-	-	-	-	-	-	-	-	-	-
	SU412GYM	-	-	61.8962	-	-	-	-	-	-	-	-	-	-	-	-	-	-
	SU414MB	-	-	-	-	-	-	-	-	-	-	-	-	-	-	-	-	-
	SU414GYM	-	-	-	-	-	-	-	-	-	-	-	-	-	-	-	-	-
	SU219MB	63.2359	-	61.3225	-	-	-	-	-	48.0453	-	-	-	-	-	-	-	-
	SU219GYM	100	47 (± 3,2)	97.6715	67 (± 2,7)	-	-	-	-	100	57 (± 1,3)	35.23	-	-	-	22.9154	23.7146	-
	SU295MB	-	-	30.9845	-	-	-	-	-	-	-	-	-	-	-	-	-	-
	SU399aMB	-	-	-	-	-	-	-	-	-	-	-	-	-	-	-	-	-
	SU399aGYM	-	-	-	-	-	-	-	-	-	-	55.7584	-	-	-	20.6927	28.844	-
	SU442MB	-	-	-	-	-	-	-	-	-	-	-	-	-	-	-	-	-
	SU504MB	-	-	-	-	-	-	-	-	-	-	-	-	-	-	-	-	-
	SU504GYM	-	-	-	-	-	-	-	-	-	-	37.7712	-	-	-	-	-	-
	SU533MB	-	-	-	-	-	-	-	-	-	-	-	-	-	-	-	-	-
	SU533GYM	77.9594	57 (± 0,5)	75.1091	76 (± 0,7)	-	-	-	-	80.3358	72 (± 2,4)	-	-	-	-	24.742	35.6651	-
	SU561bMB	-	-	-	-	-	-	-	-	-	-	-	-	-	-	-	-	-
	SZ561bGYM	-	-	-	-	-	-	-	-	-	-	40.383	-	-	-	-	-	-
	SU657MB	-	-	-	-	-	-	-	-	-	-	-	-	-	-	-	-	-
	SU827MB	-	-	-	-	-	-	-	-	-	-	-	-	-	-	-	-	-
	SU827GYM	-	-	-	-	-	-	-	-	-	-	-	-	-	-	-	-	-
	SU832MB	-	-	-	-	-	-	-	-	-	-	-	-	-	-	-	-	-
	SU832GYM	100	34 (± 10,4)	99.1119	29 (± 0,4)	-	-	-	-	100	32 (± 2,4)	-	-	-	-	-	-	-
	SU828MB	-	-	-	-	-	-	-	-	-	-	-	-	-	-	-	-	-
	SU828GYM	100	63 (± 1,0)	96.7782	70 (± 0,4)	-	-	-	-	100	63 (± 0,8)	41.4192	-	-	26	26.3467	23.5301	-
	SU695MB	88.7741	73 (± 4,4)	98.0253	66 (± 0,1)	-	-	-	-	100	-	44.2162	-	-	-	-	-	-
	SU769MB	-	-	-	-	-	-	-	-	-	-	34.7939	-	-	-	-	-	-
	SU769GYM	-	-	-	-	-	-	-	-	-	-	-	-	-	-	33.6481	26.1468	-
	SU811MB	100	75 (± 2,9)	98.2081	61 (± 4,5)	-	-	-	-	100	-	39.1288	-	-	-	-	-	-
	SU811GYM	-	-	-	-	-	-	-	-	-	-	-	-	-	-	-	-	-
	SU818MB	-	-	-	-	-	-	-	-	-	-	-	-	-	-	-	-	-
	SU818GYM	-	-	-	-	-	-	-	-	21.425	-	50.4128	-	-	-	-	-	-
	SU776MB	100	-	91.9608	-	-	-	-	-	-	-	-	-	-	-	-	-	-
	SU776GYM	100	62 (± 0,4)	97.3092	24 (± 0,1)	-	-	-	-	100	70 (± 0,3)	25.2395	-	-	-	-	-	-
	SU807MB	100	-	93.973	-	-	-	-	-	-	-	59	-	-	-	-	-	-
	SU807GYM	100	-	86.3084	-	-	-	-	-	32.6089	-	32.4066	-	-	-	34.217	41.0972	-
	SU902MB	22.7264	-	55.4214	-	-	-	-	-	-	-	-	-	-	-	-	-	-
	SU902GYM	-	-	84.6333	-	-	-	-	-	-	-	65	-	-	-	-	-	-
	SU442GYM	-	-	-	-	-	-	-	28.6688	-	-	-	-	-	-	-	-	-
													-
	K+	100	1,1 (0)	95	4,2 (0)	93	95	97	51	100	2 (0)	100	-	97	100	89	86	84

## Sheet: Table S5. Metabolite Annotation
Peak ion annoatations of microbial siolates associated with the gills, gut, skin of fish and intestine of squid: Benthosema glaciale (BG), Notoscopelus kroyeri (NK), Stomias boa ferox (SBF), Chauliodus sloani (CS), Myctophum punctatum (MP), Scopelogadus beanii (SB), Bathylagus euryops (BE), Maurolicus muelleri (MM), Xenodermichthys copei (XC) and squid Gonatus sp. (SQ), sampled from different sta…
			SIRIUS prediction	Peak Area count in extracts of isolates cultivated in different media																										Peak Area count in extracts deriving from Fish /SQUID isolate		Peak Area count in extracts of isolates of Mesopelagic Organisms										Peak Area count in extracts of isolates of different sampling locations
Adduct	mz	Retention time (minutes)	Molecular Formula	SU082MB	SU085AMB	SU087GYM	SU088GYM	SU096MB	SU286GYM	SU286MB	SU289MB	SU293GYM	SU383MB	SU391GYM	SU422MB	SU423GYM	SU436GYM	SU438MB	SU449GYM	SU456GYM	SU597MB	SU607MB	SU651MB	SU794GYM	SU809GYM	SU836GYM	SU841GYM	SU880GYM	SU930MB	FISH	SQUID	BE	BG	CS	SQ	MM	MP	NK	SB	SBF	XC	414	427	433	438	449	451	458	462
[M + Na]+	490.211	10.12	C20H37NO9S	0	0	0	0	0	0	0	0	0	0	0	0	0	0	0	0	0	0	0	0	0	0	0	548.913	0	0	23.8658	0	0	0	0	0	274.457	0	0	0	0	0	0	0	0	0	0	0	274.457	0
[M + H]+	438.264	10.6	C27H35NO4	0	0	0	0	0	4255.41	0	0	0	0	2232.61	0	0	0	0	0	329.057	0	0	0	0	0	0	0	0	0	296.394	0	0	1116.3	0	0	0	164.528	472.823	0	0	0	0	1063.85	320.208	0	0	0	0	0
[M + H]+	197.118	8.65	C11H16O3	0	0	0	0	0	0	0	0	12161.3	0	0	0	0	0	0	0	0	0	0	0	0	0	0	0	0	0	528.751	0	0	0	0	0	0	0	1351.25	0	0	0	0	3040.32	0	0	0	0	0	0
[M + H]+	438.264	10.59	C27H35NO4	0	0	0	0	0	3013.18	0	0	0	0	3369.23	0	0	0	0	0	502.873	0	0	0	0	0	0	0	0	0	299.36	0	0	1684.61	0	0	0	251.436	334.797	0	0	0	0	753.294	484.013	0	0	0	0	0
[M + H]+	1054.29	18.03	C36H62N7O21P3S	0	0	465.33	0	0	0	0	0	0	0	0	2133.04	1599.33	1511.67	1157.75	0	0	0	0	0	0	0	0	0	0	0	298.57	0	0	0	0	0	0	0	711.31	0	155.11	0	93.066	0	800.224	0	0	0	0	0
[M + H]+	390.181	6.4	C23H23N3O3	0	4299.45	0	0	0	0	0	0	0	0	0	0	0	0	0	0	0	0	0	0	0	0	0	0	0	0	186.933	0	0	0	0	0	0	0	0	0	1433.15	0	859.89	0	0	0	0	0	0	0
[M + Na]+	527.159	0.58	C18H32O16	0	0	0	0	0	0	0	0	3412.45	0	0	0	0	0	0	0	0	0	0	0	0	0	0	0	27510.7	0	1344.49	0	0	0	0	0	13755.4	0	379.161	0	0	0	0	853.113	0	0	0	0	13755.4	0
[M + Na]+	445.258	11.29	C24H38O6	0	0	12081.7	2134.2	0	0	0	0	0	0	0	0	0	0	0	0	0	0	2574.12	0	0	0	0	2813.61	0	0	740.413	858.041	0	0	0	858.041	1406.81	0	0	0	4738.63	0	2843.18	0	0	858.041	0	0	1406.81	0
[M + H]+	211.145	4.46	C11H18N2O2	0	0	0	0	0	0	0	0	0	0	0	0	0	0	0	0	47740.3	0	0	0	0	0	0	0	0	0	2075.67	0	0	0	0	0	0	23870.2	0	0	0	0	0	0	5967.54	0	0	0	0	0
[M + H]+	303.134	3.74	C16H18N2O4	0	0	0	0	0	0	0	0	0	0	0	0	0	0	0	0	0	0	0	0	6162.21	0	0	0	0	0	267.922	0	0	0	0	0	0	0	0	6162.21	0	0	0	0	0	0	6162.21	0	0	0
[M + H]+	303.135	3.72	C16H18N2O4	0	0	0	0	0	0	0	0	0	0	0	0	0	1078.17	0	0	0	0	0	0	8246.8	0	0	0	0	0	405.433	0	0	0	0	0	0	0	119.797	8246.8	0	0	0	0	134.771	0	8246.8	0	0	0
[M + H]+	211.145	4.15	C11H18N2O2	0	0	0	0	0	0	0	0	0	0	0	0	0	0	0	18247.4	1130.06	0	0	0	0	0	0	0	0	0	842.498	0	0	0	0	0	0	9688.73	0	0	0	0	0	0	2422.18	0	0	0	0	0
[M + H]+	418.332	14.06	C26H43NO3	0	0	0	0	0	0	0	0	0	0	0	0	0	6725.42	0	0	0	0	0	0	0	0	0	0	0	0	292.41	0	0	0	0	0	0	0	747.269	0	0	0	0	0	840.677	0	0	0	0	0
[M + H]+	377.305	15.87	C24H40O3	0	0	0	0	0	0	0	0	0	0	0	0	0	0	0	0	0	0	0	0	1631.95	0	0	0	0	0	70.9543	0	0	0	0	0	0	0	0	1631.95	0	0	0	0	0	0	1631.95	0	0	0
[M + H]+	250.094	0.92	C10H11N5O3	0	0	3218.32	0	0	0	0	0	0	0	0	0	0	0	0	0	0	0	26700.9	0	0	0	0	6399.66	0	0	418.173	8900.28	0	0	0	8900.28	3199.83	0	0	0	1072.77	0	643.665	0	0	8900.28	0	0	3199.83	0
[M + H]+	261.126	4.26	C14H16N2O3	2410.76	0	0	0	4053.59	0	0	0	0	0	0	0	0	0	0	0	0	0	0	0	0	0	0	1192.14	0	0	332.891	0	0	0	4053.59	0	596.068	0	267.862	0	0	0	1292.87	0	0	0	0	0	596.068	0
[M + H]+	432.311	10.27	C26H41NO4	0	503.633	0	0	0	0	0	0	0	4148.42	0	0	0	0	2272.34	0	0	0	26676.1	0	0	0	0	0	0	0	301.061	8892.03	0	2074.21	0	8892.03	0	0	252.483	0	167.878	0	100.727	0	802.595	8892.03	0	0	0	0
[M + H]+	373.306	7.78	C20H40N2O4	0	4849.71	0	0	0	0	0	0	0	0	0	0	1028.9	0	0	0	0	0	0	0	0	0	0	0	0	0	255.592	0	0	0	0	0	0	0	114.323	0	1616.57	0	969.943	0	128.613	0	0	0	0	0
[M + H]+	298.097	1.72	C11H15N5O3S	0	0	0	0	0	0	0	0	0	0	0	0	0	1375.66	0	0	0	0	0	0	0	0	0	0	0	0	59.8112	0	0	0	0	0	0	0	152.851	0	0	0	0	0	171.957	0	0	0	0	0
[M + Na]+	599.499	11.7	C37H68O4	0	5130.47	0	0	0	0	0	0	0	0	0	739.908	0	0	6128.98	0	0	0	0	0	0	0	0	0	0	0	521.711	0	0	0	0	0	0	0	763.21	0	1710.16	0	1026.09	0	858.611	0	0	0	0	0
[M + H]+	490.332	7.51	C32H43NO3	0	0	0	0	0	0	0	0	0	0	0	0	0	0	0	0	0	0	8821.14	0	0	0	0	0	0	0	0	2940.38	0	0	0	2940.38	0	0	0	0	0	0	0	0	0	2940.38	0	0	0	0
[M + H]+	466.293	10.22	C22H44NO7P	0	1849.51	0	0	0	0	0	0	0	0	0	0	0	0	11637.7	0	0	0	0	0	0	0	0	0	0	12891.6	1146.91	0	0	0	0	0	0	0	1293.08	0	616.503	12891.6	369.902	0	1454.71	0	0	0	0	12891.6
[M + H]+	466.293	10.09	C22H44NO7P	0	0	1393.78	0	0	0	0	0	0	0	0	0	0	0	2432	0	0	0	0	0	0	0	0	0	0	5477.41	404.487	0	0	0	0	0	0	0	270.222	0	464.594	5477.41	278.757	0	304	0	0	0	0	5477.41
[M + H]+	466.294	10.42	C22H44NO7P	0	0	1037.5	0	761.119	0	0	1410.62	0	0	0	0	0	0	11238	0	0	0	0	0	0	0	0	0	0	35439.3	2168.98	0	0	0	761.119	0	0	0	1405.4	0	345.833	35439.3	359.724	352.656	1404.75	0	0	0	0	35439.3
[M + H]+	446.327	12.78	C27H43NO4	0	0	0	9179.78	0	0	0	0	0	0	0	0	0	0	0	0	0	0	0	0	0	0	0	0	0	0	399.121	0	0	0	0	0	0	0	0	0	3059.93	0	1835.96	0	0	0	0	0	0	0
[M + Na]+	245.088	4.93	C11H14N2O3	0	0	0	0	0	0	0	0	0	0	0	0	0	0	0	0	0	0	0	0	0	0	381.855	363.64	0	0	32.4128	0	190.928	0	0	0	181.82	0	0	0	0	0	0	0	0	0	0	190.928	181.82	0
[M + H]+	391.32	17	C25H42O3	0	0	0	0	0	0	0	0	0	0	0	0	0	0	0	0	0	0	0	0	1343.23	0	0	0	0	0	58.4013	0	0	0	0	0	0	0	0	1343.23	0	0	0	0	0	0	1343.23	0	0	0
[M + H]+	472.198	6.21	C26H25N5O4	0	0	0	0	6465.3	0	0	0	0	0	0	0	0	0	0	0	0	0	0	0	0	0	0	0	0	0	281.1	0	0	0	6465.3	0	0	0	0	0	0	0	1293.06	0	0	0	0	0	0	0
[M + H]+	334.155	6.24	C20H19N3O2	0	0	0	0	0	0	0	0	0	0	0	0	0	0	0	0	0	0	857.709	0	0	0	0	0	0	0	0	285.903	0	0	0	285.903	0	0	0	0	0	0	0	0	0	285.903	0	0	0	0
[M + H]+	279.232	8.71	C18H30O2	0	0	0	0	0	0	0	0	0	0	0	0	0	0	0	0	0	0	0	0	0	0	0	0	0	1127.54	49.0233	0	0	0	0	0	0	0	0	0	0	1127.54	0	0	0	0	0	0	0	1127.54
[M + H]+	390.301	13.1	C24H39NO3	0	0	0	0	0	0	0	0	0	0	0	0	0	1610.43	0	0	0	0	0	0	0	0	9116.01	0	0	0	466.367	0	4558.01	0	0	0	0	0	178.936	0	0	0	0	0	201.303	0	0	4558.01	0	0
[M + Na]+	470.288	8.7	C26H41NO5	0	0	0	0	0	0	0	0	0	0	0	0	0	0	433.455	0	0	0	26675.8	0	0	0	0	0	0	0	18.8459	8891.93	0	0	0	8891.93	0	0	48.1617	0	0	0	0	0	54.1819	8891.93	0	0	0	0
[M + H]+	371.327	9.35	C21H42N2O3	0	0	0	0	0	0	0	0	0	0	0	0	0	8744.27	0	0	0	0	0	0	0	0	0	0	0	0	380.185	0	0	0	0	0	0	0	971.585	0	0	0	0	0	1093.03	0	0	0	0	0
[M + H]+	301.238	11.12	C17H32O4	0	0	0	1536.55	0	0	0	1041.42	0	0	0	0	4687.42	0	0	4046	1588.59	0	0	0	0	0	0	0	0	0	560.869	0	0	0	0	0	0	2817.3	636.538	0	512.185	0	307.311	260.354	1290.25	0	0	0	0	0
[M + H3N + H]+	568.494	14.85	C34H62O5	0	10517.8	0	0	0	0	0	0	0	0	0	0	0	0	3799.11	0	0	0	0	0	0	0	0	0	0	0	622.475	0	0	0	0	0	0	0	422.123	0	3505.94	0	2103.56	0	474.889	0	0	0	0	0
[M + H]+	261.125	4.76	C14H16N2O3	0	0	0	0	1640.9	0	0	0	0	0	0	0	0	0	0	0	0	0	0	0	0	0	0	0	0	5382.2	305.352	0	0	0	1640.9	0	0	0	0	0	0	5382.2	328.179	0	0	0	0	0	0	5382.2
[M + H]+	261.125	4.77	C14H16N2O3	0	0	0	0	6090.98	0	5056.96	2376.69	0	0	0	0	0	0	0	0	0	0	1578.37	1179.83	0	0	0	0	0	1507.64	653.577	919.4	0	0	6090.98	919.4	0	0	825.961	0	0	1507.64	1218.2	1858.41	0	919.4	0	0	0	1507.64
[M + H]+	301.238	10.94	C17H32O4	0	0	0	1076.85	0	0	0	0	0	0	0	0	1731.87	0	0	1440.59	774.577	0	0	0	0	0	0	0	0	0	218.43	0	0	0	0	0	0	1107.58	192.43	0	358.951	0	215.37	0	493.379	0	0	0	0	0
[M + Na]+	502.291	10.88	C23H46NO7P	0	0	0	0	0	0	0	0	4903.51	0	0	0	0	0	0	0	0	0	0	0	0	0	0	0	0	0	213.196	0	0	0	0	0	0	0	544.834	0	0	0	0	1225.88	0	0	0	0	0	0
[M + H]+	480.309	10.7	C23H46NO7P	0	2290.64	6033.31	0	0	0	0	0	214499	0	0	0	0	0	0	0	0	519.578	1793.64	0	0	0	0	0	0	0	9687.95	771.071	0	0	0	771.071	0	0	23833.2	0	2774.65	0	1664.79	53624.7	0	771.071	0	0	0	0
[M + Na]+	777.55	14.32	C43H78O10	0	0	0	0	0	0	9349.34	0	0	0	0	0	0	0	0	0	0	0	0	0	0	0	0	0	0	0	406.493	0	0	0	0	0	0	0	1038.82	0	0	0	0	2337.34	0	0	0	0	0	0
[M + H]+	480.309	10.9	C23H46NO7P	0	5564.03	4883.52	0	0	1590.91	1034.2	1034.77	97185.5	742.477	0	0	0	0	0	0	0	0	715.14	0	0	0	0	2516.18	0	3501.4	5132.74	238.38	0	371.238	0	238.38	1258.09	0	11205	0	3482.52	3501.4	2089.51	25211.3	92.8096	238.38	0	0	1258.09	3501.4
[M + Na]+	502.291	10.66	C23H46NO7P	0	0	0	0	0	0	0	0	12610.7	0	0	0	0	0	0	0	0	0	0	0	0	0	0	0	0	0	548.292	0	0	0	0	0	0	0	1401.19	0	0	0	0	3152.68	0	0	0	0	0	0
[M + H]+	452.277	9.85	C21H42NO7P	0	0	0	0	0	2030.39	580.54	1524.4	0	0	0	0	0	0	4565.84	0	0	0	0	0	0	0	0	0	0	59616.5	2970.34	0	0	0	0	0	0	0	966.797	0	0	59616.5	0	1033.83	570.73	0	0	0	0	59616.5
[M + H]+	301.237	11.28	C17H32O4	0	0	0	0	0	0	0	0	0	0	0	0	849.649	0	0	398.385	0	0	0	0	0	0	0	0	0	0	54.2623	0	0	0	0	0	0	199.193	94.4054	0	0	0	0	0	156.004	0	0	0	0	0
[M + H]+	405.336	17	C26H44O3	0	0	0	0	0	0	0	0	0	0	0	0	0	0	0	0	0	0	0	0	1559.69	0	0	0	0	0	67.8125	0	0	0	0	0	0	0	0	1559.69	0	0	0	0	0	0	1559.69	0	0	0
[M + H]+	440.277	9.61	C20H42NO7P	0	0	0	0	0	0	0	0	0	0	0	0	0	0	8898.27	0	0	0	0	0	0	0	0	0	0	0	386.882	0	0	0	0	0	0	0	988.697	0	0	0	0	0	1112.28	0	0	0	0	0
[M + H]+	440.278	9.84	C20H42NO7P	0	0	0	0	0	0	0	0	0	0	0	0	0	0	67363.5	0	0	0	0	0	0	0	0	0	0	0	2928.85	0	0	0	0	0	0	0	7484.83	0	0	0	0	0	8420.43	0	0	0	0	0
[M + H]+	440.277	9.78	C20H42NO7P	0	0	0	0	0	0	0	0	0	0	0	0	0	0	29121.1	0	0	0	0	0	0	0	0	0	0	0	1266.14	0	0	0	0	0	0	0	3235.68	0	0	0	0	0	3640.14	0	0	0	0	0
[M + H]+	440.278	9.97	C20H42NO7P	0	0	0	0	0	0	0	0	0	0	0	0	0	0	38558.6	0	0	0	0	0	0	0	0	0	0	0	1676.46	0	0	0	0	0	0	0	4284.29	0	0	0	0	0	4819.82	0	0	0	0	0
[M + H]+	387.322	8.26	C21H42N2O4	0	53981	0	1127.55	23634.7	0	7134.31	0	0	0	0	0	22657.1	0	0	0	0	0	0	0	0	0	0	0	0	0	4718.9	0	0	0	23634.7	0	0	0	3310.15	0	18369.5	0	15748.7	1783.58	2832.13	0	0	0	0	0
[M + H]+	452.277	9.67	C21H42NO7P	0	2749.81	591.734	0	912.356	982.739	801.449	1638.67	4765.48	1158.73	1565.4	0	0	0	2701.36	0	0	0	0	0	0	0	0	0	0	21351.6	1705.19	0	0	1362.06	912.356	0	0	0	1209.97	0	1113.85	21351.6	850.78	2047.09	678.186	0	0	0	0	21351.6
[M + H]+	354.299	13.45	C21H39NO3	0	0	0	0	0	0	0	0	0	0	0	0	0	1920.56	0	0	0	0	0	0	9440.33	0	0	0	0	0	493.952	0	0	0	0	0	0	0	213.395	9440.33	0	0	0	0	240.07	0	9440.33	0	0	0
[M + K]+	243.936	15.44	C2H7NO6S2	0	1469.7	0	0	0	0	0	0	0	0	0	0	0	0	0	0	0	0	0	0	0	0	0	0	0	0	63.9001	0	0	0	0	0	0	0	0	0	489.9	0	293.94	0	0	0	0	0	0	0
[M + Na]+	462.259	9.84	C20H42NO7P	0	0	0	0	0	0	0	0	0	0	0	0	0	0	3709.78	0	0	0	0	0	0	0	0	0	0	0	161.295	0	0	0	0	0	0	0	412.197	0	0	0	0	0	463.722	0	0	0	0	0
[M + Na]+	462.259	9.97	C20H42NO7P	0	0	0	0	0	0	0	0	0	0	0	0	0	0	2368.13	0	0	0	0	0	0	0	0	0	0	0	102.962	0	0	0	0	0	0	0	263.126	0	0	0	0	0	296.017	0	0	0	0	0
[M + H]+	452.276	9.52	C21H42NO7P	0	0	0	0	0	0	390.864	0	23356.5	1533.8	0	0	0	0	1787.54	0	0	0	0	0	0	0	0	0	0	0	1176.9	0	0	766.901	0	0	0	0	2837.21	0	0	0	0	5936.83	415.167	0	0	0	0	0
[M + H]+	279.232	13.45	C18H30O2	571.59	0	0	0	0	0	0	0	0	0	0	0	0	0	0	0	0	0	0	0	0	0	0	0	0	0	24.8517	0	0	0	0	0	0	0	63.51	0	0	0	114.318	0	0	0	0	0	0	0
[M + Na]+	462.259	9.78	C20H42NO7P	0	0	0	0	0	0	0	0	0	0	0	0	0	0	1721.34	0	0	0	0	0	0	0	0	0	0	0	74.8408	0	0	0	0	0	0	0	191.26	0	0	0	0	0	215.167	0	0	0	0	0
[M + H]+	663.567	13.25	C40H74N2O5	5635.63	0	0	6841.75	42945	0	8780.8	0	0	0	0	0	2839.35	0	0	0	0	0	0	0	0	0	0	0	0	0	2914.89	0	0	0	42945	0	0	0	1917.31	0	2280.58	0	11084.5	2195.2	354.918	0	0	0	0	0
[M + K]+	621.521	12.38	C37H74O4	2558.4	0	0	43137.9	41567.8	0	36332.6	0	0	0	0	0	32836.8	0	0	0	0	0	0	0	0	0	0	0	0	0	6801.46	0	0	0	41567.8	0	0	0	7969.75	0	14379.3	0	17452.8	9083.15	4104.6	0	0	0	0	0
[M + Na]+	689.211	0.59	C24H42O21	0	0	0	0	0	0	0	0	0	0	0	0	0	0	0	0	0	0	0	0	0	2190.59	0	0	19065.9	0	924.197	0	1095.29	0	0	0	9532.97	0	0	0	0	0	0	0	0	0	0	1095.29	9532.97	0
[M + H]+	279.196	12.17	C17H26O3	0	0	0	0	3057.58	623.72	0	0	11952.9	0	0	0	0	0	0	0	738.274	0	0	0	0	0	0	0	0	0	711.847	0	0	0	3057.58	0	0	369.137	1397.4	0	0	0	611.516	3144.16	92.2842	0	0	0	0	0
[M + H]+	277.216	12.07	C18H28O2	3709.84	0	0	2667.51	0	0	0	0	0	0	0	0	5531.77	0	708.788	0	0	0	0	0	0	0	0	0	0	0	548.604	0	0	0	0	0	0	0	1105.6	0	889.169	0	1275.47	0	780.07	0	0	0	0	0
[M + H]+	356.28	11.39	C20H37NO4	0	0	0	0	0	0	0	0	0	0	0	0	0	0	10145.9	0	0	0	0	0	0	0	0	0	0	0	441.126	0	0	0	0	0	0	0	1127.32	0	0	0	0	0	1268.24	0	0	0	0	0
[M + H]+	356.279	11.5	C20H37NO4	0	0	0	0	0	0	0	0	0	0	0	0	0	0	1744	0	0	0	0	0	0	0	0	0	0	0	75.8263	0	0	0	0	0	0	0	193.778	0	0	0	0	0	218.001	0	0	0	0	0
[M + H]+	348.254	11.58	C21H33NO3	0	0	0	0	0	0	0	0	0	0	0	0	0	0	0	0	0	3529.64	0	0	0	0	0	0	0	0	0	1176.55	0	0	0	1176.55	0	0	0	0	0	0	0	0	0	1176.55	0	0	0	0
[M + H]+	690.505	18.05	C37H72NO8P	0	584.441	27531.7	0	0	0	0	2175.75	0	0	0	0	0	0	0	0	0	0	0	0	0	0	0	0	0	0	1317.04	0	0	0	0	0	0	0	241.75	0	9372.04	0	5623.22	543.938	0	0	0	0	0	0
[M + H]+	429.3	8.93	C27H40O4	0	0	0	0	0	0	0	0	0	0	0	0	0	0	0	0	0	0	0	5660.14	0	0	0	0	0	0	0	1886.71	0	0	0	1886.71	0	0	0	0	0	0	0	0	0	1886.71	0	0	0	0
[M + H]+	182.05	4.79	C6H7N5S	0	901.793	0	946.431	0	0	0	547.28	0	0	0	713.948	739.07	0	0	477.837	0	0	2673.57	0	961.67	0	0	0	0	0	229.914	891.19	0	0	0	891.19	0	238.919	222.255	961.67	616.075	0	369.645	136.82	241.357	891.19	961.67	0	0	0
[M + H]+	250.113	6.95	C11H15N5S	7799.55	5913.39	1633.39	27765.7	68172	37220.2	35058.1	17207.8	0	56095.2	7632.45	0	29951.5	14521.8	719.627	13980.5	13568.6	0	8671.58	1208.81	2531.99	0	0	1577.23	9624.86	9589.37	15676.7	3293.46	0	31863.8	68172	3293.46	5601.05	13774.6	15831	2531.99	11770.8	9589.37	22256.8	22371.5	17058.7	3293.46	2531.99	0	5601.05	9589.37
[M + H]+	250.113	7.08	C11H15N5S	0	0	867.083	0	0	1348.71	6522.17	0	1093.27	0	1198.48	0	0	0	0	616.5	1171.98	0	3857.32	0	0	0	0	2083.37	0	0	647.894	1285.77	0	599.242	0	1285.77	1041.69	894.24	996.016	0	289.028	0	173.417	2241.04	373.37	1285.77	0	0	1041.69	0
[M + H]+	182.05	6.96	C6H7N5S	1265.58	869.55	0	4724.48	11672.8	1742.98	6106.6	2844.62	0	8819.21	1359.17	0	5073.57	0	0	2550.89	371.801	0	1523.14	0	0	0	0	0	1518.26	1646.96	2198.54	507.712	0	5089.19	11672.8	507.712	759.132	1461.35	1892.6	0	1864.68	1646.96	3706.47	2673.55	2271.83	507.712	0	0	759.132	1646.96
[M + H]+	312.254	11.16	C18H33NO3	0	512.851	0	0	0	0	0	0	0	0	460.868	10764.2	0	0	11816.1	935.53	0	0	0	0	0	569.269	0	0	0	0	1089.51	0	284.634	230.434	0	0	0	467.765	2508.92	0	170.95	0	102.57	0	2997.08	0	0	284.634	0	0
[M + H]+	182.05	7	C6H7N5S	0	0	0	1133.37	0	6526.71	1844.18	0	0	0	0	0	0	0	0	0	0	0	0	0	0	0	0	0	0	0	413.228	0	0	0	0	0	0	0	930.098	0	377.789	0	226.673	2092.72	0	0	0	0	0	0
[M + H]+	286.155	5.17	C16H19N3O2	0	0	0	0	0	0	0	0	0	0	0	0	0	0	0	0	0	0	596.755	0	0	0	0	0	0	0	0	198.918	0	0	0	198.918	0	0	0	0	0	0	0	0	0	198.918	0	0	0	0
[M + H]+	146.06	5.52	C9H7NO	0	0	3328.33	0	550.056	579.793	498.939	621.96	0	1694.15	0	0	0	0	0	0	0	0	0	848.312	0	0	0	0	0	0	316.228	282.771	0	847.076	550.056	282.771	0	0	188.966	0	1109.44	0	775.678	425.173	211.769	282.771	0	0	0	0
[M + Na]+	356.322	10.03	C14H39N9	0	0	0	0	0	0	0	0	0	0	0	0	0	0	0	0	0	0	1382.5	0	0	0	0	0	0	0	0	460.834	0	0	0	460.834	0	0	0	0	0	0	0	0	0	460.834	0	0	0	0
[M + H]+	315.253	11.8	C18H34O4	0	0	0	0	3207.89	635.667	1478.49	2287.01	0	0	0	1396.56	1586.87	0	0	14550.5	1017.75	0	0	0	0	390.534	0	0	5297.6	0	1384.74	0	195.267	0	3207.89	0	2648.8	7784.15	820.51	0	0	0	641.577	1100.29	2318.97	0	0	195.267	2648.8	0
[M + H]+	358.311	13.93	C24H39NO	0	0	0	0	16512.2	0	0	2709.92	0	0	0	0	0	0	0	25245.1	17250.4	0	0	0	0	0	0	0	0	0	2683.37	0	0	0	16512.2	0	0	21247.7	301.102	0	0	0	3302.44	677.48	5311.93	0	0	0	0	0
[M + H]+	344.28	11.67	C19H37NO4	0	27724.7	0	0	0	0	0	0	0	0	0	159143	0	0	331130	0	0	0	0	0	0	0	0	0	0	0	22521.7	0	0	0	0	0	0	0	54474.9	0	9241.57	0	5544.94	0	61284.2	0	0	0	0	0
[M + Na]+	929.616	18.01	C48H90O15	0	0	0	0	0	0	0	0	138517	0	0	0	0	0	0	0	0	0	0	0	0	0	0	0	0	0	6022.48	0	0	0	0	0	0	0	15390.8	0	0	0	0	34629.3	0	0	0	0	0	0
[M + H]+	330.264	11.12	C18H35NO4	0	1460.22	0	0	0	0	0	0	0	0	0	29434.7	0	0	31523.2	0	0	0	0	0	0	0	0	0	0	0	2713.83	0	0	0	0	0	0	0	6773.09	0	486.74	0	292.044	0	7619.73	0	0	0	0	0
[M + Na]+	301.216	10.48	C18H30O2	0	0	0	0	0	0	0	0	0	0	0	0	0	0	0	0	0	0	1155.49	0	0	0	0	0	0	0	0	385.163	0	0	0	385.163	0	0	0	0	0	0	0	0	0	385.163	0	0	0	0
[M + H]+	358.31	14	C24H39NO	1070.02	0	0	0	4934.24	0	0	1177.86	0	0	0	0	0	0	0	3563.92	0	890.841	0	0	0	0	0	3258.13	0	0	608.877	296.947	0	0	4934.24	296.947	1629.06	1781.96	249.764	0	0	0	1200.85	294.464	445.49	296.947	0	0	1629.06	0
[M + H]+	134.06	3.18	C8H7NO	0	0	929.252	0	0	0	0	0	0	0	0	0	0	0	0	0	0	0	5700.91	0	0	0	0	10488.8	0	0	496.437	1900.3	0	0	0	1900.3	5244.4	0	0	0	309.751	0	185.85	0	0	1900.3	0	0	5244.4	0
[M + Na]+	400.252	11.17	C19H39NO4S	0	0	0	0	0	0	0	0	0	0	0	0	0	17386.3	0	0	0	0	0	0	0	0	0	0	1530.32	0	822.463	0	0	0	0	0	765.16	0	1931.82	0	0	0	0	0	2173.29	0	0	0	765.16	0
[M + H]+	266.108	4.79	C11H15N5OS	3806.49	9420.01	0	9858.15	11995.5	13580.3	14018	5459.27	0	3237.47	1446.01	7393.86	9145.47	0	0	3907	3004.66	1662.69	22534.2	4880.7	9430.59	481.454	2380.71	1303.59	0	3822.18	4943.07	9692.54	1431.08	2341.74	11995.5	9692.54	651.796	3455.83	5933.71	9430.59	6426.06	3822.18	7016.03	8264.39	3516.81	9692.54	9430.59	1431.08	651.796	3822.18
[M + H]+	315.253	11.63	C18H34O4	0	0	0	0	0	0	801.788	0	0	0	0	0	1145.83	0	0	5156.77	520.013	0	0	0	0	961.53	0	0	0	0	373.301	0	480.765	0	0	0	0	2838.39	216.403	0	0	0	0	200.447	852.827	0	0	480.765	0	0
[M + H]+	486.214	6.68	C27H27N5O4	0	0	0	0	9389.3	0	0	0	0	0	0	0	0	0	0	0	0	0	0	0	0	0	0	0	0	0	408.23	0	0	0	9389.3	0	0	0	0	0	0	0	1877.86	0	0	0	0	0	0	0
[M + H]+	357.3	13.36	C21H40O4	0	0	0	8062.93	0	0	0	0	11691.4	0	0	0	0	0	0	500.089	0	0	76449.5	0	0	0	0	0	0	0	880.628	25483.2	0	0	0	25483.2	0	250.045	1299.05	0	2687.64	0	1612.59	2922.86	62.5111	25483.2	0	0	0	0
[M + H]+	470.183	5.86	C26H23N5O4	0	0	0	0	2912.58	0	0	0	0	0	0	0	0	0	0	0	0	0	0	0	0	0	0	0	0	0	126.634	0	0	0	2912.58	0	0	0	0	0	0	0	582.516	0	0	0	0	0	0	0
[M + Na]+	385.177	6.23	C16H30N2O5S	0	0	997.233	6637.28	0	11801.3	7238.98	1365.68	0	0	0	16598.3	13566.7	0	481.044	3918.08	3707.62	0	9279.82	4546.53	0	0	0	15154.6	0	6555.32	3827.05	4608.78	0	0	0	4608.78	7577.28	3812.85	5672.45	0	2544.84	6555.32	1526.9	5101.5	4783.97	4608.78	0	0	7577.28	6555.32
[M + H]+	357.299	13.45	C21H40O4	0	898.243	0	0	997.617	453.943	0	0	0	0	0	0	1341.33	0	0	0	0	0	248.149	0	0	0	0	0	0	0	160.484	82.7165	0	0	997.617	82.7165	0	0	199.474	0	299.414	0	379.172	113.486	167.666	82.7165	0	0	0	0
[M + H]+	269.15	5.14	C13H20N2O4	0	0	0	0	7008.1	0	4128.66	3035.14	0	0	0	0	0	0	0	0	0	0	0	647.461	0	0	0	0	0	10201.2	1059.7	215.82	0	0	7008.1	215.82	0	0	795.978	0	0	10201.2	1401.62	1790.95	0	215.82	0	0	0	10201.2
[M + H]+	220.119	4.9	C10H13N5O	7858.6	1840.61	17016	13619.3	18685.5	0	0	0	0	935.855	0	0	18423.5	0	0	0	0	0	0	0	681.03	0	0	0	0	0	3437.41	0	0	467.927	18685.5	0	0	0	2920.24	681.03	10825.3	0	11804	0	2419.92	0	681.03	0	0	0
[M + H]+	357.3	13.57	C21H40O4	0	0	0	6089.16	0	0	0	0	6103.4	0	0	0	5808.07	0	0	1954.17	0	0	28972.1	0	0	0	0	0	0	0	867.599	9657.35	0	0	0	9657.35	0	977.085	1323.5	0	2029.72	0	1217.83	1525.85	970.28	9657.35	0	0	0	0
[M + H]+	211.087	7.95	C13H10N2O	0	7108.09	0	0	0	0	0	0	0	0	0	0	0	0	0	0	0	0	0	0	0	0	0	0	0	0	309.047	0	0	0	0	0	0	0	0	0	2369.36	0	1421.62	0	0	0	0	0	0	0
[M + Na]+	677.583	13.58	C39H78N2O5	0	0	0	0	916506	8098.53	1.139e+06	2191.54	0	0	0	0	0	0	0	0	0	0	0	0	0	0	0	0	0	0	89817.2	0	0	0	916506	0	0	0	127699	0	0	0	183301	287323	0	0	0	0	0	0
[M + H]+	405.263	7.81	C24H36O5	0	0	0	0	0	0	0	9648.31	0	0	0	0	0	953.215	0	0	0	0	549.048	0	0	0	0	0	0	0	460.936	183.016	0	0	0	183.016	0	0	1177.95	0	0	0	0	2412.08	119.152	183.016	0	0	0	0
[M + H]+	105.07	1.46	C8H8	1073.39	0	0	0	12385.2	0	0	2412.62	8640.49	0	0	12623.1	0	0	1483.2	484.742	816.54	0	0	0	0	436.32	0	934.369	0	3107.25	1930.31	0	218.16	0	12385.2	0	467.184	650.641	2914.76	0	0	3107.25	2691.71	2763.28	1925.95	0	0	218.16	467.184	3107.25
[M + H]+	277.216	12.55	C18H28O2	713.69	0	0	0	648.38	0	0	0	0	0	0	9346.04	850.094	0	0	0	0	0	0	0	0	0	0	0	0	0	502.531	0	0	0	648.38	0	0	0	1212.2	0	0	0	272.414	0	1274.52	0	0	0	0	0
[M + H]+	164.094	0.81	C7H9N5	0	0	0	0	0	0	0	0	0	0	0	0	0	0	0	7405.59	7300.56	3735.93	6020.99	5744.49	0	0	0	0	0	6115.84	905.304	5167.14	0	0	0	5167.14	0	7353.08	0	0	0	6115.84	0	0	1838.27	5167.14	0	0	0	6115.84
[M + H]+	298.275	11.68	C18H35NO2	0	5457.51	0	0	12211.4	36288.7	36824.8	19205	0	0	4259.2	0	0	0	0	0	0	0	0	0	0	0	0	0	0	0	4967.24	0	0	2129.6	12211.4	0	0	0	10257.6	0	1819.17	0	3533.79	23079.6	532.4	0	0	0	0	0
[M + H]+	312.29	12.37	C19H37NO2	0	1908.48	0	0	0	0	2277.63	2643.26	0	0	0	0	0	0	0	0	0	0	0	0	0	0	0	0	0	0	296.929	0	0	0	0	0	0	0	546.765	0	636.16	0	381.696	1230.22	0	0	0	0	0	0
[M + H]+	298.275	11.55	C18H35NO2	13404	25146.6	0	7931.55	31760.6	72191.3	50919.5	30395.8	0	1037.1	5161.43	0	5325.52	0	0	5862.92	43771.9	0	2770.6	0	0	0	0	0	0	0	12735.1	923.534	0	3099.27	31760.6	923.534	0	24817.4	19137.3	0	11026.1	0	15648.6	38376.6	7644.86	923.534	0	0	0	0
[M + H]+	343.285	13.15	C20H38O4	0	0	0	0	992.771	0	380.46	1834.14	0	0	0	0	0	0	0	1278.2	0	0	0	0	0	0	0	0	0	0	195.025	0	0	0	992.771	0	0	639.102	246.067	0	0	0	198.554	553.65	159.776	0	0	0	0	0
[M + H]+	342.264	10.8	C19H35NO4	0	0	0	0	0	0	0	0	0	0	0	0	0	0	87445.3	0	0	0	0	0	0	0	0	0	0	0	3801.97	0	0	0	0	0	0	0	9716.14	0	0	0	0	0	10930.7	0	0	0	0	0
[M + Na]+	313.256	11.14	C16H36NO3	0	0	0	0	0	0	0	0	0	0	0	1010.92	0	0	1568.31	0	0	0	0	0	0	0	0	0	0	0	112.14	0	0	0	0	0	0	0	286.581	0	0	0	0	0	322.403	0	0	0	0	0
[M + H]+	389.269	7.92	C24H36O4	0	0	0	0	0	0	0	0	0	0	0	0	0	0	0	0	0	2812.36	0	506.543	0	0	0	0	0	0	0	1106.3	0	0	0	1106.3	0	0	0	0	0	0	0	0	0	1106.3	0	0	0	0
[M + Na]+	655.562	12.99	C41H76O4	0	6872.05	0	0	0	0	0	0	0	0	0	4338.22	0	0	160461	0	0	0	0	0	0	0	0	0	0	0	7463.95	0	0	0	0	0	0	0	18311	0	2290.68	0	1374.41	0	20599.9	0	0	0	0	0
[M + H]+	387.321	8.18	C21H42N2O4	0	0	0	0	1057.41	0	0	0	0	0	0	1344.5	0	0	0	0	0	0	0	0	0	0	0	0	0	0	104.431	0	0	0	1057.41	0	0	0	149.389	0	0	0	211.483	0	168.062	0	0	0	0	0
[M + Na]+	581.383	14.2	C34H54O6	0	0	3605.59	0	0	0	0	0	0	0	0	0	0	0	0	0	0	0	635.505	0	0	0	0	0	0	0	156.765	211.835	0	0	0	211.835	0	0	0	0	1201.86	0	721.118	0	0	211.835	0	0	0	0
[M + H]+	305.248	10.31	C20H32O2	0	0	0	0	0	0	0	0	0	0	0	0	0	0	0	0	0	902.398	3130.74	0	0	0	0	0	0	0	0	1344.38	0	0	0	1344.38	0	0	0	0	0	0	0	0	0	1344.38	0	0	0	0
[M + H]+	164.093	0.86	C7H9N5	0	0	0	0	0	0	0	0	0	0	0	0	0	0	0	10371.5	2816.16	0	0	0	0	0	0	0	0	0	573.376	0	0	0	0	0	0	6593.82	0	0	0	0	0	0	1648.46	0	0	0	0	0
[M + H]+	625.552	13.36	C37H72N2O5	225394	0	0	393729	0	5549.14	440986	0	0	0	0	8897.38	179201	1993.73	0	0	0	0	0	0	2280.04	0	0	0	0	0	54696.9	0	0	0	0	0	0	0	95780.1	2280.04	131243	0	123824	111634	23761.5	0	2280.04	0	0	0
[M + H]+	164.093	0.85	C7H9N5	0	0	0	0	0	0	0	0	0	0	0	0	0	0	0	559.035	5127.62	0	0	0	0	0	0	0	0	0	247.246	0	0	0	0	0	0	2843.33	0	0	0	0	0	0	710.832	0	0	0	0	0
[M + Na]+	396.257	11.58	C20H39NO3S	0	0	0	0	0	0	16339.3	0	0	0	0	0	0	0	0	0	0	0	0	0	0	0	0	0	0	0	710.405	0	0	0	0	0	0	0	1815.48	0	0	0	0	4084.83	0	0	0	0	0	0
[M + H]+	136.062	4.05	C5H5N5	0	0	0	0	0	0	0	0	0	0	0	0	0	0	0	0	0	0	0	0	727.589	0	0	0	0	0	31.6343	0	0	0	0	0	0	0	0	727.589	0	0	0	0	0	0	727.589	0	0	0
[M + H]+	343.285	12.92	C20H38O4	0	0	0	930.234	2977.43	0	630.539	443.965	0	0	0	0	1342.48	0	0	7074.48	1618.71	0	14268.4	0	0	0	0	0	0	0	652.949	4756.12	0	0	2977.43	4756.12	0	4346.59	268.554	0	310.078	0	781.532	268.626	1254.46	4756.12	0	0	0	0
[M + H]+	256.264	13.12	C16H33NO	0	0	0	0	0	0	13167	0	0	0	0	1639.72	0	10539	0	0	0	0	0	0	0	0	0	0	0	0	1101.99	0	0	0	0	0	0	0	2816.19	0	0	0	0	3291.74	1522.34	0	0	0	0	0
[M + H]+	328.321	13.64	C20H41NO2	0	0	0	0	0	0	0	1986.97	0	0	0	0	0	0	0	0	0	0	0	0	0	0	0	0	0	0	86.3901	0	0	0	0	0	0	0	220.775	0	0	0	0	496.743	0	0	0	0	0	0
[M + H]+	110.061	0.85	C6H7NO	0	0	0	0	0	1168.82	0	0	9197.03	0	0	0	0	0	0	0	0	0	0	0	0	0	0	0	0	0	450.689	0	0	0	0	0	0	0	1151.76	0	0	0	0	2591.46	0	0	0	0	0	0
[M + H]+	325.274	10.5	C20H36O3	0	0	0	0	0	0	0	0	0	0	0	0	0	0	0	0	0	0	0	0	0	0	0	0	0	2807.58	122.069	0	0	0	0	0	0	0	0	0	0	2807.58	0	0	0	0	0	0	0	2807.58
[M + H]+	373.274	8.41	C24H36O3	9016.45	41975.8	0	0	0	0	0	0	0	0	0	0	0	0	21525.9	0	0	0	0	0	0	0	0	0	0	0	3152.96	0	0	0	0	0	0	0	3393.6	0	13991.9	0	10198.4	0	2690.74	0	0	0	0	0
[M + H]+	123.091	0.67	C7H10N2	0	0	0	0	804.021	0	0	0	0	0	0	0	0	0	0	0	0	0	0	0	0	0	0	0	0	0	34.9574	0	0	0	804.021	0	0	0	0	0	0	0	160.804	0	0	0	0	0	0	0
[M + K]+	536.243	9.22	C29H39NO6	0	0	0	0	0	0	0	0	0	0	0	0	0	0	0	0	0	0	0	26254.2	0	0	0	0	0	0	0	8751.4	0	0	0	8751.4	0	0	0	0	0	0	0	0	0	8751.4	0	0	0	0
[M + H]+	144.045	7.92	C9H5NO	0	0	0	0	24784.7	0	0	0	0	0	0	0	0	0	0	0	0	0	0	0	0	0	0	0	0	0	1077.6	0	0	0	24784.7	0	0	0	0	0	0	0	4956.94	0	0	0	0	0	0	0
[M + H]+	105.07	5.13	C8H8	0	0	0	0	0	0	0	0	0	0	0	0	0	0	0	457.572	467.277	0	510.191	0	0	1090.18	2104.15	3411.11	0	0	327.404	170.064	1597.17	0	0	170.064	1705.56	462.424	0	0	0	0	0	0	115.606	170.064	0	1597.17	1705.56	0
[M + Na]+	366.261	11.67	C19H37NO4	0	1785.12	0	0	0	0	0	0	0	0	0	8685.49	0	0	25586	0	0	0	0	0	0	0	0	0	0	0	1567.68	0	0	0	0	0	0	0	3807.94	0	595.041	0	357.024	0	4283.93	0	0	0	0	0
[M + H]+	256.31	13.08	C18H39	0	0	0	0	0	0	0	0	0	0	0	0	0	0	0	0	0	0	0	519.246	0	0	0	0	0	0	0	173.082	0	0	0	173.082	0	0	0	0	0	0	0	0	0	173.082	0	0	0	0
[M + H]+	329.268	12.25	C19H36O4	0	0	0	0	0	0	0	1603.57	0	0	0	0	0	0	0	0	0	0	0	0	0	0	0	0	0	0	69.7206	0	0	0	0	0	0	0	178.175	0	0	0	0	400.894	0	0	0	0	0	0
[M + H]+	653.51	17.46	C37H68N2O7	0	0	0	0	0	0	0	0	0	0	0	0	0	0	2872.4	0	0	0	0	0	0	0	0	0	0	0	124.887	0	0	0	0	0	0	0	319.155	0	0	0	0	0	359.05	0	0	0	0	0
[M + H]+	329.269	12.36	C19H36O4	577.003	1994.18	0	38445.1	30919	10300.1	8906.37	14756.4	2997.8	1592.12	1593.49	0	29655	0	0	42834.2	43449	0	15938.5	401.917	0	0	0	0	0	0	9913.91	5446.82	0	1592.81	30919	5446.82	0	43141.6	7465.86	0	13479.7	0	14387.1	9240.17	14890.5	5446.82	0	0	0	0
[M + H]+	329.269	12.53	C19H36O4	0	0	0	16231.3	5443.96	0	0	4037.88	0	0	1227.32	0	3643.31	0	0	31807.9	0	0	0	0	0	0	0	0	0	0	2712.68	0	0	613.659	5443.96	0	0	15903.9	853.466	0	5410.44	0	4335.05	1009.47	4584.81	0	0	0	0	0
[M + H]+	329.269	12.18	C19H36O4	0	6026.26	0	39375.4	16751.5	4200.48	8928.22	3324.19	5829.2	0	999.346	0	31929.9	0	0	0	47345.9	0	0	0	0	0	0	0	0	0	7161.32	0	0	499.673	16751.5	0	0	23672.9	6023.55	0	15133.9	0	12430.6	5570.52	10034.4	0	0	0	0	0
[M + H]+	662.476	13.57	C35H68NO8P	0	56935.5	0	0	0	0	0	0	0	0	0	0	0	0	0	0	0	0	0	0	0	0	0	0	0	0	2475.46	0	0	0	0	0	0	0	0	0	18978.5	0	11387.1	0	0	0	0	0	0	0
[M + H]+	404.279	6.76	C24H37NO4	0	0	0	0	0	0	0	12677.3	0	0	0	0	0	0	1221.67	0	0	0	0	484.884	0	0	0	0	0	0	604.304	161.628	0	0	0	161.628	0	0	1544.33	0	0	0	0	3169.33	152.709	161.628	0	0	0	0
[M + H]+	266.108	7.33	C11H15N5OS	22489.1	482.912	0	5653.17	0	0	0	0	0	0	0	0	483.238	0	0	0	0	0	363.643	0	0	0	0	0	0	0	1265.58	121.214	0	0	0	121.214	0	0	2552.48	0	2045.36	0	5725.04	0	60.4047	121.214	0	0	0	0
[M + H]+	195.175	9.93	C13H22O	0	0	0	0	0	0	0	0	0	0	0	0	0	0	0	0	0	0	0	0	0	22110.7	0	0	0	0	961.334	0	11055.3	0	0	0	0	0	0	0	0	0	0	0	0	0	0	11055.3	0	0
[M + H]+	118.066	4.77	C8H7N	0	0	0	0	0	0	0	0	0	2932.81	0	0	0	0	0	0	0	0	0	0	0	0	0	0	0	0	127.513	0	0	1466.4	0	0	0	0	0	0	0	0	0	0	366.601	0	0	0	0	0
[M + H]+	625.552	13.91	C37H72N2O5	0	0	0	0	15338.9	0	0	0	0	0	0	0	0	0	0	0	0	0	0	0	0	0	0	0	0	0	666.91	0	0	0	15338.9	0	0	0	0	0	0	0	3067.79	0	0	0	0	0	0	0
[M + Na]+	750.578	13.06	C42H82NO6P	0	2019.66	0	63272.8	8697.58	0	17855.2	0	0	0	0	0	133918	0	0	0	0	0	0	0	0	0	0	0	0	0	9815.8	0	0	0	8697.58	0	0	0	16863.7	0	21764.1	0	14798	4463.79	16739.8	0	0	0	0	0
[M + Na]+	513.304	10.55	C25H46O9	0	16053	0	0	0	0	0	0	0	0	0	0	0	0	0	0	0	0	0	0	0	0	0	0	0	0	697.954	0	0	0	0	0	0	0	0	0	5350.98	0	3210.59	0	0	0	0	0	0	0
[M + H]+	329.269	10.42	C19H36O4	0	8561.08	0	0	7262.66	0	0	0	0	0	0	0	0	0	0	0	900.269	0	0	0	0	0	0	0	0	0	727.13	0	0	0	7262.66	0	0	450.135	0	0	2853.69	0	3164.75	0	112.534	0	0	0	0	0
[M + H]+	328.116	4.12	C18H17NO5	0	0	0	0	0	0	0	0	0	0	0	0	0	0	0	0	0	0	0	0	0	0	26245.5	25176.4	6555.51	0	2520.75	0	13122.7	0	0	0	15865.9	0	0	0	0	0	0	0	0	0	0	13122.7	15865.9	0
[M + H]+	389.268	9.41	C24H36O4	0	2668.63	815.541	0	0	0	0	97664.4	0	0	0	0	0	556.206	5967.85	0	0	0	9139.99	0	13085.7	0	0	0	0	0	5250.36	3046.66	0	0	0	3046.66	0	0	11576.5	13085.7	1161.39	0	696.833	24416.1	815.507	3046.66	13085.7	0	0	0
[M + H]+	389.267	9.65	C24H36O4	0	0	0	0	0	0	0	10640.3	0	0	0	0	0	0	0	0	0	0	0	0	0	396.935	490.609	0	0	0	501.209	0	443.772	0	0	0	0	0	1182.25	0	0	0	0	2660.07	0	0	0	443.772	0	0
[M + H]+	329.269	10.61	C19H36O4	0	0	0	0	4071.68	0	0	0	0	0	0	0	0	0	0	0	0	0	0	0	0	0	0	0	0	0	177.029	0	0	0	4071.68	0	0	0	0	0	0	0	814.335	0	0	0	0	0	0	0
[M + H]+	356.316	13.15	C21H41NO3	0	0	0	0	0	0	0	0	0	0	0	0	0	4576.76	0	0	0	0	0	0	0	1336.04	41522.1	0	0	0	2062.39	0	21429.1	0	0	0	0	0	508.529	0	0	0	0	0	572.095	0	0	21429.1	0	0
[M + H]+	144.045	7.48	C9H5NO	493.147	419.416	2837.61	0	20913.4	0	0	1249.02	0	8231.12	0	0	515.966	0	0	0	0	6135.3	163100	9164.87	3361.89	0	1121.53	94839.4	0	0	5825.32	59466.8	560.763	4115.56	20913.4	59466.8	47419.7	0	250.904	3361.89	1085.68	0	4932.71	312.256	1093.39	59466.8	3361.89	560.763	47419.7	0
[M + K]+	413.283	9.53	C25H42O2	0	0	0	0	0	0	0	0	0	0	0	0	0	8550.22	0	0	0	0	0	0	0	0	0	0	0	0	371.749	0	0	0	0	0	0	0	950.024	0	0	0	0	0	1068.78	0	0	0	0	0
[M + Na]+	328.231	10.67	C16H35NO2S	0	0	0	0	0	0	0	0	0	0	0	0	0	57061.8	0	0	0	0	0	0	0	0	0	0	5654.57	0	2726.8	0	0	0	0	0	2827.29	0	6340.2	0	0	0	0	0	7132.72	0	0	0	2827.29	0
[M + H3N + H]+	180.207	3.21	C6H20N5	0	0	0	0	0	0	0	0	0	0	0	0	0	0	0	0	0	0	0	677.81	0	0	0	0	0	0	0	225.937	0	0	0	225.937	0	0	0	0	0	0	0	0	0	225.937	0	0	0	0
[M + H]+	282.103	5.27	C11H15N5O2S	5937.51	372.905	0	0	0	0	0	0	0	0	0	0	0	0	0	0	0	0	0	8684.99	0	0	0	0	0	0	274.366	2895	0	0	0	2895	0	0	659.723	0	124.302	0	1262.08	0	0	2895	0	0	0	0
[M + H]+	662.476	13.8	C35H68NO8P	0	36776.7	0	0	0	0	0	0	0	0	0	0	0	0	0	0	0	0	0	0	0	0	0	0	0	0	1598.99	0	0	0	0	0	0	0	0	0	12258.9	0	7355.35	0	0	0	0	0	0	0
[M + Na]+	399.325	10.71	C25H44O2	0	0	0	0	0	0	552.016	0	0	0	0	0	0	0	0	0	0	0	2435.33	0	0	0	0	0	0	0	24.0007	811.778	0	0	0	811.778	0	0	61.3351	0	0	0	0	138.004	0	811.778	0	0	0	0
[M + Na]+	399.326	10.65	C25H44O2	0	0	0	0	0	0	0	0	0	0	0	0	0	0	0	0	0	0	1583.91	0	0	0	0	0	0	0	0	527.97	0	0	0	527.97	0	0	0	0	0	0	0	0	0	527.97	0	0	0	0
[M + H]+	403.248	7.5	C24H34O5	0	0	0	0	0	0	0	8426.09	0	0	0	0	0	0	0	0	0	0	0	513	3418.06	0	0	0	0	0	514.963	171	0	0	0	171	0	0	936.232	3418.06	0	0	0	2106.52	0	171	3418.06	0	0	0
[M + H]+	144.081	7.45	C10H9N	0	0	0	0	0	0	0	0	0	0	0	0	0	0	0	0	0	0	0	0	0	0	0	1428.59	0	0	62.1124	0	0	0	0	0	714.293	0	0	0	0	0	0	0	0	0	0	0	714.293	0
[M + H]+	391.284	9.35	C24H38O4	0	0	0	0	0	0	0	0	0	0	0	0	0	0	0	0	0	0	0	17192.7	0	0	0	0	0	0	0	5730.92	0	0	0	5730.92	0	0	0	0	0	0	0	0	0	5730.92	0	0	0	0
[M + H]+	316.249	10.45	C17H33NO4	0	0	0	0	0	0	0	0	0	0	0	1356.53	0	0	4029.14	0	0	0	0	0	0	0	0	0	0	0	234.16	0	0	0	0	0	0	0	598.408	0	0	0	0	0	673.209	0	0	0	0	0
[M + H]+	401.337	8.65	C22H44N2O4	0	7926.76	0	0	1638.78	0	0	0	0	0	0	2660.11	731.456	0	6028.87	0	0	0	0	0	0	0	0	0	0	0	825.477	0	0	0	1638.78	0	0	0	1046.71	0	2642.25	0	1913.11	0	1177.55	0	0	0	0	0
[M + H]+	486.214	6.83	C27H27N5O4	0	0	0	0	3759.8	0	0	0	0	0	0	0	0	0	0	0	0	0	0	0	0	0	0	0	0	0	163.47	0	0	0	3759.8	0	0	0	0	0	0	0	751.961	0	0	0	0	0	0	0
[M + H]+	144.081	7.56	C10H9N	0	0	0	0	0	0	0	0	0	0	0	0	0	0	0	0	0	0	0	0	0	0	0	2162.51	0	0	94.022	0	0	0	0	0	1081.25	0	0	0	0	0	0	0	0	0	0	0	1081.25	0
[M + H]+	195.175	9.94	C13H22O	0	0	0	0	0	0	0	0	0	0	0	0	0	3276.81	0	0	0	0	0	0	0	10049.4	2622.02	0	0	0	693.401	0	6335.71	0	0	0	0	0	364.09	0	0	0	0	0	409.601	0	0	6335.71	0	0
[M + Na]+	738.504	13.13	C39H74NO8P	961.228	0	4830.65	1530.26	0	1018.4	2027.76	0	0	0	0	0	588.21	0	0	0	0	0	0	0	0	0	0	0	0	0	476.37	0	0	0	0	0	0	0	510.622	0	2120.3	0	1464.43	761.54	73.5262	0	0	0	0	0
[M + Na]+	613.588	12.01	C40H78O2	0	0	0	0	0	0	0	0	0	0	0	0	0	0	933.489	0	0	0	0	0	0	0	0	0	0	0	40.5865	0	0	0	0	0	0	0	103.721	0	0	0	0	0	116.686	0	0	0	0	0
[M + H]+	303.135	4.83	C16H18N2O4	813.875	0	0	0	16419	0	19600.9	9300.14	0	0	0	0	0	0	0	0	0	0	0	0	0	0	0	0	0	21586.2	2944.36	0	0	0	16419	0	0	0	3301.66	0	0	21586.2	3446.58	7225.27	0	0	0	0	0	21586.2
[M + H]+	413.337	8.52	C23H44N2O4	0	0	0	0	13754	0	0	0	0	0	0	0	0	0	0	0	0	0	0	0	0	0	0	0	0	0	598.001	0	0	0	13754	0	0	0	0	0	0	0	2750.81	0	0	0	0	0	0	0
[M + Na]+	427.248	11.9	C24H36O5	0	0	0	0	0	0	0	0	0	0	0	0	0	0	0	0	0	0	12830.5	0	0	0	0	4900.33	0	0	213.058	4276.82	0	0	0	4276.82	2450.17	0	0	0	0	0	0	0	0	4276.82	0	0	2450.17	0
[M + H]+	144.08	7.48	C10H9N	0	0	0	0	0	0	0	0	0	0	0	0	0	0	0	0	0	0	2002.04	0	0	0	0	2136.07	0	0	92.8727	667.347	0	0	0	667.347	1068.04	0	0	0	0	0	0	0	0	667.347	0	0	1068.04	0
[M + H]+	314.306	13.16	C19H39NO2	0	2907.94	0	0	5966.01	0	1514.83	26544.9	0	0	0	0	0	0	0	2919.83	0	2406.14	0	0	0	0	0	0	0	0	1732.76	802.048	0	0	5966.01	802.048	0	1459.91	3117.75	0	969.312	0	1774.79	7014.93	364.978	802.048	0	0	0	0
[M + H]+	314.306	13.01	C19H39NO2	976.324	0	0	1310.14	802.177	0	0	9710.6	0	0	0	0	0	0	0	573.072	0	0	0	0	0	0	0	0	0	0	581.405	0	0	0	802.177	0	0	286.536	1187.44	0	436.714	0	617.728	2427.65	71.634	0	0	0	0	0
[M + H]+	228.125	12.33	C12H13N5	0	0	0	1169.73	0	0	0	0	0	0	0	0	0	0	0	0	0	0	0	0	0	10166.3	0	0	460.574	0	512.896	0	5083.15	0	0	0	230.287	0	0	0	389.911	0	233.946	0	0	0	0	5083.15	230.287	0
[M + Na]+	693.578	12.81	C44H78O4	0	0	0	8699.38	10930.7	0	12333.2	0	0	0	0	0	1096.32	0	0	0	0	0	0	0	0	0	0	0	0	0	1437.37	0	0	0	10930.7	0	0	0	1492.17	0	2899.79	0	3926.01	3083.3	137.04	0	0	0	0	0
[M + H]+	285.221	11.81	C20H28O	0	0	0	792.931	0	0	0	0	0	0	0	0	0	0	0	0	0	0	0	0	0	0	0	0	0	0	34.4753	0	0	0	0	0	0	0	0	0	264.31	0	158.586	0	0	0	0	0	0	0
[M + H]+	401.337	8.6	C22H44N2O4	0	10351.3	0	0	0	0	0	0	0	0	0	0	583.766	0	0	0	0	0	0	0	0	0	0	0	0	0	475.436	0	0	0	0	0	0	0	64.8629	0	3450.42	0	2070.25	0	72.9708	0	0	0	0	0
[M + H]+	277.119	3.74	C14H16N2O4	0	0	0	0	0	0	0	0	0	0	0	0	0	0	0	0	0	0	559.022	0	0	0	0	0	0	0	0	186.341	0	0	0	186.341	0	0	0	0	0	0	0	0	0	186.341	0	0	0	0
[M + H]+	663.356	9.74	C32H54O14	0	0	0	0	0	0	0	0	20958.3	0	0	0	0	151450	0	0	0	0	0	3205.34	0	0	916.941	0	0	0	7535.87	1068.45	458.47	0	0	1068.45	0	0	19156.5	0	0	0	0	5239.58	18931.2	1068.45	0	458.47	0	0
[M + H]+	663.356	9.57	C32H54O14	0	0	0	0	0	0	0	0	36839.3	0	0	0	0	1090.06	0	0	0	0	0	0	0	0	0	0	0	0	1649.1	0	0	0	0	0	0	0	4214.37	0	0	0	0	9209.82	136.257	0	0	0	0	0
[M + H]+	292.216	12.08	C17H26FN3	0	0	0	0	0	0	0	0	0	0	0	5092.76	0	0	0	0	0	0	0	0	0	0	0	0	0	0	221.425	0	0	0	0	0	0	0	565.863	0	0	0	0	0	636.596	0	0	0	0	0
[M + H]+	241.098	5.28	C14H12N2O2	0	0	0	0	2202.09	0	18192.1	818.516	0	0	0	0	0	0	0	0	0	0	0	0	0	0	0	0	0	0	922.293	0	0	0	2202.09	0	0	0	2112.3	0	0	0	440.417	4752.67	0	0	0	0	0	0
[M + Na]+	677.584	13.91	C39H78N2O5	0	0	0	0	62673	0	0	0	0	0	0	0	0	0	0	0	0	0	0	0	0	0	0	0	0	0	2724.91	0	0	0	62673	0	0	0	0	0	0	0	12534.6	0	0	0	0	0	0	0
[M + H]+	91.0549	3.21	C7H6	0	0	0	0	0	0	0	0	0	0	0	0	0	0	0	0	0	0	2202.02	7326.42	0	0	0	0	3721.33	0	161.797	3176.15	0	0	0	3176.15	1860.66	0	0	0	0	0	0	0	0	3176.15	0	0	1860.66	0
[M + H]+	336.124	4.61	C12H21N3O6S	3543.95	0	0	0	3188.67	0	0	0	0	0	0	0	0	0	0	0	0	0	0	0	4015.66	0	0	0	0	0	467.316	0	0	0	3188.67	0	0	0	393.772	4015.66	0	0	1346.52	0	0	0	4015.66	0	0	0
[M + H]+	372.326	14.38	C25H41NO	0	0	0	0	2710.91	0	0	0	0	0	0	0	0	0	0	363.578	0	0	0	0	0	0	0	0	0	0	133.674	0	0	0	2710.91	0	0	181.789	0	0	0	0	542.183	0	45.4472	0	0	0	0	0
[M + Na]+	415.353	9.12	C26H48O2	0	5576.84	0	747.124	13263.2	0	4338.2	0	0	0	0	0	1519.61	0	0	0	0	1575.52	0	0	0	0	0	0	0	0	1106.3	525.173	0	0	13263.2	525.173	0	0	650.867	0	2107.99	0	3917.43	1084.55	189.951	525.173	0	0	0	0
[M + H]+	316.249	10.32	C17H33NO4	0	0	0	0	0	0	0	0	0	0	0	836.237	0	0	617.745	0	0	0	0	0	0	0	0	0	0	0	63.2166	0	0	0	0	0	0	0	161.554	0	0	0	0	0	181.748	0	0	0	0	0
[M + H]+	152.057	4.9	C5H5N5O	2291	0	5173.57	3959.15	6157.39	0	0	0	0	0	0	0	5446.21	0	0	0	0	0	0	0	0	0	0	0	0	0	1001.19	0	0	0	6157.39	0	0	0	859.689	0	3044.24	0	3516.22	0	680.776	0	0	0	0	0
[M + H]+	331.264	11.19	C22H34O2	0	0	0	0	0	0	0	0	0	0	0	0	0	0	0	0	0	0	0	0	5812.97	7958.97	816.33	0	0	0	634.272	0	4387.65	0	0	0	0	0	0	5812.97	0	0	0	0	0	0	5812.97	4387.65	0	0
[M + H]+	279.115	10.12	C14H15FN2O3	0	0	0	1963.36	0	0	0	0	0	0	0	0	0	0	0	0	0	0	0	0	0	0	0	0	0	0	85.3634	0	0	0	0	0	0	0	0	0	654.453	0	392.672	0	0	0	0	0	0	0
[M + H]+	300.29	12.35	C18H37NO2	0	0	0	0	0	0	1035.24	0	0	0	0	0	0	0	0	0	0	0	0	0	0	0	0	0	0	0	45.0102	0	0	0	0	0	0	0	115.026	0	0	0	0	258.809	0	0	0	0	0	0
[M + H]+	413.301	10.82	C22H40N2O5	0	712.165	0	0	0	0	0	0	0	0	0	0	0	0	23209.1	0	0	0	0	0	0	0	0	0	0	0	1040.06	0	0	0	0	0	0	0	2578.79	0	237.388	0	142.433	0	2901.14	0	0	0	0	0
[M + H]+	419.316	15.8	C26H42O4	0	660.933	0	0	0	8470.86	3052.63	0	0	635.657	0	0	0	0	0	0	0	0	0	0	0	0	0	0	0	0	557.394	0	0	317.829	0	0	0	0	1280.39	0	220.311	0	132.187	2880.87	79.4572	0	0	0	0	0
[M + Na]+	625.516	12.05	C39H70O4	0	0	0	0	0	0	0	0	0	0	0	0	0	0	2422.75	0	0	0	0	0	0	0	0	0	0	0	105.337	0	0	0	0	0	0	0	269.195	0	0	0	0	0	302.844	0	0	0	0	0
[M + H]+	225.142	5.58	C14H16BNO	0	0	0	0	0	0	0	0	0	0	0	0	0	0	0	0	0	0	1256.02	0	0	0	0	0	0	0	0	418.675	0	0	0	418.675	0	0	0	0	0	0	0	0	0	418.675	0	0	0	0
[M + H]+	357.279	9.83	C24H36O2	269574	0	0	0	196616	0	0	0	3579.56	0	0	0	630.398	0	0	0	0	0	0	124051	0	0	0	0	0	0	20452.2	41350.4	0	0	196616	41350.4	0	0	30420.4	0	0	0	93237.9	894.89	78.7998	41350.4	0	0	0	0
[M + H]+	203.118	5.62	C12H14N2O	0	0	0	0	945.908	0	0	0	0	76225.6	0	562.603	0	0	0	0	0	1908.41	20891.5	67009.8	0	0	0	0	0	0	3379.74	29936.5	0	38112.8	945.908	29936.5	0	0	62.5115	0	0	0	189.182	0	9598.52	29936.5	0	0	0	0
[M + H]+	776.594	13.08	C48H77N3O5	0	0	0	67358.9	8883.54	0	18108.6	0	0	0	0	0	52299.5	0	0	0	0	0	0	0	0	0	0	0	0	0	6376.11	0	0	0	8883.54	0	0	0	7823.13	0	22453	0	15248.5	4527.15	6537.44	0	0	0	0	0
[M + H]+	257.091	4.31	C12H11F3N2O	0	0	0	0	0	0	0	0	0	8025.71	0	0	0	0	0	0	0	676.147	5038.84	12349	0	0	0	0	0	0	348.944	6021.32	0	4012.86	0	6021.32	0	0	0	0	0	0	0	0	1003.21	6021.32	0	0	0	0
[M + H]+	373.274	10.16	C24H36O3	0	0	0	0	0	0	0	0	0	0	0	0	0	0	1831.63	0	0	0	0	0	0	0	0	0	0	0	79.6363	0	0	0	0	0	0	0	203.515	0	0	0	0	0	228.954	0	0	0	0	0
[M + H]+	237.222	12.35	C16H28O	2315.14	1472.8	0	22405.9	24135.5	7471.13	7217.02	10719.1	2434.29	1771.54	1102.43	8200.18	21636.6	0	1376.89	28311.2	28020.8	0	11538.2	0	0	2027.29	0	0	0	0	7418.17	3846.06	1013.64	1436.99	24135.5	3846.06	0	28166	6818.93	0	7959.57	0	10065.9	6960.39	11302.5	3846.06	0	1013.64	0	0
[M + Na]+	738.503	13.07	C39H74NO8P	0	0	0	2095.16	0	0	0	0	0	0	0	0	0	0	0	0	0	0	0	0	0	0	0	0	0	0	91.0941	0	0	0	0	0	0	0	0	0	698.388	0	419.033	0	0	0	0	0	0	0
[M + H]+	312.254	11.59	C18H33NO3	0	0	0	0	0	0	0	0	0	6967.83	0	0	0	0	0	0	0	0	0	0	0	0	0	0	0	0	302.949	0	0	3483.92	0	0	0	0	0	0	0	0	0	0	870.979	0	0	0	0	0
[M + H]+	312.254	11.89	C18H33NO3	0	0	0	0	0	0	0	0	0	2253.04	0	710.43	0	0	1087.54	0	0	0	0	0	0	0	0	0	0	0	176.131	0	0	1126.52	0	0	0	0	199.774	0	0	0	0	0	506.376	0	0	0	0	0
[M + H]+	433.332	15.85	C27H44O4	0	0	0	0	0	17397	10985.7	0	0	0	0	0	0	0	0	0	0	0	0	0	0	0	0	0	0	0	1234.03	0	0	0	0	0	0	0	3153.64	0	0	0	0	7095.69	0	0	0	0	0	0
[M + Na]+	316.013	7.6	C7H11N5O4S2	0	0	0	0	0	0	0	4159.64	0	0	0	0	0	0	0	0	0	0	0	0	0	0	0	0	0	0	180.854	0	0	0	0	0	0	0	462.183	0	0	0	0	1039.91	0	0	0	0	0	0
[M + H]+	398.149	5.11	C16H23N5O5S	850.84	2658.73	0	1483.2	4124.31	4909	0	0	4437.21	0	0	978.675	0	0	0	0	0	682.529	0	12960.9	0	0	0	3501.19	0	0	997.529	4547.83	0	0	4124.31	4547.83	1750.59	0	1241.75	0	1380.64	0	1823.42	2336.55	122.334	4547.83	0	0	1750.59	0
[M + Na]+	369.241	10.26	C22H34O3	0	0	0	0	0	0	0	0	0	0	0	0	0	0	0	0	0	0	458.257	0	0	0	0	0	0	0	0	152.752	0	0	0	152.752	0	0	0	0	0	0	0	0	0	152.752	0	0	0	0
[M + H]+	419.316	15.45	C26H42O4	0	0	1130.12	0	0	24211.6	7234.33	0	0	0	0	0	0	0	0	0	0	0	0	0	0	0	0	0	0	0	1416.35	0	0	0	0	0	0	0	3493.99	0	376.708	0	226.025	7861.49	0	0	0	0	0	0
[M + Na]+	832.24	17.1	C39H45Cl2N7O6S	0	0	0	0	0	800.432	0	0	0	0	1173.84	0	0	0	0	0	0	0	0	0	0	0	0	0	0	0	85.8378	0	0	586.918	0	0	0	0	88.9369	0	0	0	0	200.108	146.73	0	0	0	0	0
[M + H]+	357.279	8.98	C24H36O2	1877.61	0	0	0	11126.4	0	5865.36	0	0	0	0	7102.41	0	0	0	0	0	0	0	2038.63	0	0	0	0	0	0	1129.21	679.544	0	0	11126.4	679.544	0	0	1649.49	0	0	0	2600.79	1466.34	887.801	679.544	0	0	0	0
[M + H]+	357.28	8.58	C24H36O2	0	0	0	0	0	0	0	0	0	0	0	0	0	0	0	0	0	23224.8	0	0	0	0	0	0	0	0	0	7741.61	0	0	0	7741.61	0	0	0	0	0	0	0	0	0	7741.61	0	0	0	0
[M + K]+	165.99	13.02	C5H5NO3	0	0	0	10527	0	9242.01	0	0	0	0	0	0	0	0	0	0	0	0	0	0	0	0	0	0	0	0	859.523	0	0	0	0	0	0	0	1026.89	0	3509	0	2105.4	2310.5	0	0	0	0	0	0
[M + Na]+	441.261	11.84	C25H38O5	0	0	6900.39	0	0	0	0	0	0	0	0	0	0	0	0	0	0	0	25700.1	0	0	0	0	1090.17	0	0	347.416	8566.72	0	0	0	8566.72	545.083	0	0	0	2300.13	0	1380.08	0	0	8566.72	0	0	545.083	0
[M + K]+	693.515	13.04	C43H74O4	0	0	0	3015.06	722.595	0	1560.25	0	0	0	0	0	0	0	0	0	0	0	0	0	0	0	0	0	0	0	230.344	0	0	0	722.595	0	0	0	173.361	0	1005.02	0	747.531	390.062	0	0	0	0	0	0
[M + Na]+	667.562	12.69	C42H76O4	0	0	0	0	17626.2	0	21823.3	0	0	0	0	0	882.114	0	0	0	0	0	0	0	0	0	0	0	0	0	1753.55	0	0	0	17626.2	0	0	0	2522.82	0	0	0	3525.24	5455.83	110.264	0	0	0	0	0
[M + H]+	490.157	9.92	C25H23N5O4S	0	0	0	0	0	0	0	0	0	0	0	0	0	0	0	0	0	0	0	0	0	0	0	54504.2	0	0	2369.75	0	0	0	0	0	27252.1	0	0	0	0	0	0	0	0	0	0	0	27252.1	0
[M + H]+	357.279	11.93	C24H36O2	0	1169.37	0	0	0	0	0	4922.24	0	0	0	0	0	0	0	0	0	0	14071.1	16123.2	0	0	0	0	0	0	264.853	10064.7	0	0	0	10064.7	0	0	546.915	0	389.791	0	233.875	1230.56	0	10064.7	0	0	0	0
[M + H]+	242.248	12.22	C15H31NO	2516.09	0	0	0	0	0	0	0	0	0	0	10624.9	0	0	0	0	0	0	0	0	0	0	0	0	1531.41	0	637.93	0	0	0	0	0	765.707	0	1460.11	0	0	0	503.219	0	1328.11	0	0	0	765.707	0
[M + H]+	383.279	12.49	C22H38O5	2656.35	1689.62	0	38937.9	0	8419.88	6715.61	20536.4	0	1692.92	0	0	8796.4	0	0	481.041	4812.91	0	9792.87	0	0	0	0	0	0	0	4119.09	3264.29	0	846.458	0	3264.29	0	2646.97	5236.07	0	13542.5	0	8656.77	8917.98	1972.91	3264.29	0	0	0	0
[M + H]+	344.299	14.43	C20H41NOS	0	0	0	0	0	0	0	0	0	0	0	0	0	12362.9	0	0	0	0	0	0	0	0	0	0	0	0	537.517	0	0	0	0	0	0	0	1373.65	0	0	0	0	0	1545.36	0	0	0	0	0
[M + H]+	198.045	7.33	C6H7N5OS	4054.16	0	0	991.7	0	0	0	0	0	0	0	0	0	0	0	0	0	0	0	0	0	0	0	0	0	0	219.385	0	0	0	0	0	0	0	450.462	0	330.567	0	1009.17	0	0	0	0	0	0	0
[M + K]+	910.256	18.01	C38H49N9O11S2	0	0	0	0	0	2549.82	3434.49	0	1762.44	0	405.87	546.306	0	0	0	0	0	0	0	0	0	0	0	0	0	0	378.214	0	0	202.935	0	0	0	0	921.45	0	0	0	0	1936.69	119.022	0	0	0	0	0
[M + K]+	326.094	5.01	C12H21N3O3S	0	0	0	0	1912.3	0	0	1089.54	0	0	0	0	0	0	0	0	0	0	5831.88	0	0	0	0	0	0	0	130.515	1943.96	0	0	1912.3	1943.96	0	0	121.06	0	0	0	382.46	272.386	0	1943.96	0	0	0	0
[M + H]+	433.331	15.73	C27H44O4	0	0	0	0	0	432.552	0	0	0	0	0	0	0	0	0	0	0	0	0	0	0	0	0	0	0	0	18.8066	0	0	0	0	0	0	0	48.0613	0	0	0	0	108.138	0	0	0	0	0	0
[M + Na]+	641.547	12.61	C40H74O4	0	288905	3951.21	2273.14	4611.16	0	7173.16	0	0	0	0	144351	1264.37	0	0	0	0	0	0	0	0	0	0	0	0	0	19675.2	0	0	0	4611.16	0	0	0	16976.5	0	98376.6	0	59948.2	1793.29	18201.9	0	0	0	0	0
[M + K]+	170.022	3.2	C5H9NO3	0	0	0	0	457.241	0	706.116	0	0	0	0	0	0	0	0	784.627	0	0	0	0	0	0	0	0	0	572.554	109.589	0	0	0	457.241	0	0	392.314	78.4574	0	0	572.554	91.4481	176.529	98.0784	0	0	0	0	572.554
[M + Na]+	309.244	13.13	C12H30N8	274199	163824	132826	266295	0	0	355965	330149	471.025	202843	197802	0	19882.6	0	0	7828.81	229493	669.925	97454.2	1127.48	0	0	0	19703.9	0	0	95708	33083.9	0	200323	0	33083.9	9851.95	118661	108963	0	187648	0	167429	171646	82231.2	33083.9	0	0	9851.95	0
[M + H]+	184.112	12.56	C13H13N	0	0	0	1212.28	916.691	0	0	0	0	0	0	0	791.012	0	0	0	0	0	0	0	0	0	0	0	0	0	126.956	0	0	0	916.691	0	0	0	87.8902	0	404.095	0	425.795	0	98.8764	0	0	0	0	0
[M + H]+	395.328	11.7	C23H42N2O3	0	0	0	867.637	0	0	808.094	0	0	0	0	0	0	0	0	0	0	0	520.633	0	0	0	0	0	0	0	72.8579	173.544	0	0	0	173.544	0	0	89.7883	0	289.212	0	173.527	202.024	0	173.544	0	0	0	0
[M + H]+	239.083	5.58	C14H10N2O2	0	0	0	0	0	0	12416	0	0	0	0	0	0	0	0	0	0	0	0	0	0	0	0	0	0	0	539.826	0	0	0	0	0	0	0	1379.56	0	0	0	0	3104	0	0	0	0	0	0
[M + H]+	370.332	13.85	C22H43NO3	0	0	0	0	0	0	0	0	0	0	0	0	0	41859.3	0	444.976	0	0	0	0	0	24170	5254.45	0	0	0	3118.64	0	14712.2	0	0	0	0	222.488	4651.03	0	0	0	0	0	5288.03	0	0	14712.2	0	0
[M + H]+	270.28	13.67	C17H35NO	0	0	0	0	2359.61	0	0	3462.55	0	0	0	0	0	0	0	0	0	0	0	0	0	0	0	0	0	2431.27	358.845	0	0	0	2359.61	0	0	0	384.728	0	0	2431.27	471.921	865.637	0	0	0	0	0	2431.27
[M + H]+	254.249	12.09	C16H31NO	3290.78	0	0	605.313	1018.5	0	1785.59	1011.35	0	496.918	0	0	0	0	0	493.756	0	11719.1	6387.17	0	0	0	0	0	0	603.123	404.58	6035.41	0	248.459	1018.5	6035.41	0	246.878	676.413	0	201.771	603.123	982.918	699.235	123.834	6035.41	0	0	0	603.123
[M + H]+	254.249	12.15	C16H31NO	0	0	0	0	0	0	0	0	0	0	0	0	0	0	0	0	0	1674.93	0	0	0	0	0	0	0	0	0	558.31	0	0	0	558.31	0	0	0	0	0	0	0	0	0	558.31	0	0	0	0
[M + H]+	383.279	12.31	C22H38O5	0	0	0	0	2803.15	1315.29	1513.76	2947.12	0	0	0	0	0	0	0	0	0	0	11931.7	0	0	0	0	0	0	0	373.014	3977.22	0	0	2803.15	3977.22	0	0	641.796	0	0	0	560.63	1444.04	0	3977.22	0	0	0	0
[M + H]+	431.311	10.82	C22H42N2O6	0	1408.23	0	0	0	0	0	0	0	0	0	840.916	0	0	40755.7	0	0	0	0	0	0	0	0	0	0	0	1869.78	0	0	0	0	0	0	0	4621.84	0	469.411	0	281.647	0	5199.57	0	0	0	0	0
[M + H]+	413.338	8.53	C23H44N2O4	0	67250.2	0	9968.17	25025.2	0	32119.2	0	0	0	0	0	28088.9	0	0	0	0	0	0	0	0	0	0	0	0	0	7063.11	0	0	0	25025.2	0	0	0	6689.78	0	25739.5	0	20448.7	8029.79	3511.11	0	0	0	0	0
[M + H]+	395.327	11.53	C23H42N2O3	0	1974.21	0	7024.2	2542.95	0	0	0	0	0	0	0	1002.01	0	0	0	0	0	0	0	0	0	0	0	0	0	545.364	0	0	0	2542.95	0	0	0	111.334	0	2999.47	0	2308.27	0	125.251	0	0	0	0	0
[M + H]+	256.235	13.1	C14H29N3O	0	1241.54	1035.55	0	1020.09	514.462	579.264	895.03	516.06	940.738	1093.95	0	1772.82	0	0	0	0	0	0	0	0	0	0	0	0	0	417.805	0	0	1017.35	1020.09	0	0	0	475.293	0	759.032	0	659.438	626.204	475.939	0	0	0	0	0
[M + K]+	141.971	9.82	C3H5NOS	0	0	0	0	0	0	0	1669.93	0	0	0	0	0	0	0	0	0	0	0	0	0	0	0	0	0	0	72.6055	0	0	0	0	0	0	0	185.547	0	0	0	0	417.481	0	0	0	0	0	0
[M + Na]+	453.294	10.82	C22H42N2O6	0	608.374	0	0	0	0	0	0	0	0	0	0	0	0	19719.8	0	0	0	0	0	0	0	0	0	0	0	883.832	0	0	0	0	0	0	0	2191.09	0	202.791	0	121.675	0	2464.97	0	0	0	0	0
[M + H]+	228.064	3.21	C8H10ClN5O	0	0	0	0	21529.3	16493.4	25076.7	3426.26	0	0	2122.36	0	0	0	0	30354.5	13467.8	0	0	0	0	0	0	0	0	24542.5	5957.08	0	0	1061.18	21529.3	0	0	21911.1	4999.6	0	0	24542.5	4305.86	11249.1	5743.08	0	0	0	0	24542.5
[M + H]+	490.332	7.48	C32H43NO3	0	0	0	0	0	0	0	487.507	0	0	0	0	0	0	0	0	0	0	9928.72	0	0	0	0	0	0	0	21.196	3309.57	0	0	0	3309.57	0	0	54.1675	0	0	0	0	121.877	0	3309.57	0	0	0	0
[M + H]+	442.463	12.69	C28H59NO2	0	0	0	0	0	0	0	0	500248	0	0	0	0	0	0	0	0	0	0	0	0	0	0	0	0	0	21749.9	0	0	0	0	0	0	0	55583.1	0	0	0	0	125062	0	0	0	0	0	0
[M + H]+	259.124	6.19	C18H14N2	0	0	0	0	481.387	0	0	0	0	0	0	0	0	0	0	0	0	0	8324.61	0	0	0	0	0	0	0	20.9299	2774.87	0	0	481.387	2774.87	0	0	0	0	0	0	96.2774	0	0	2774.87	0	0	0	0
[M + H]+	162.092	5.56	C10H11NO	0	0	0	0	0	876.86	0	0	0	0	0	0	0	0	0	0	0	0	0	0	0	0	0	99300.7	0	0	4355.55	0	0	0	0	0	49650.4	0	97.4289	0	0	0	0	219.215	0	0	0	0	49650.4	0
[M + Na]+	531.318	11.08	C26H44N4O6	0	0	0	0	0	0	0	0	0	0	0	0	0	0	0	0	0	0	254.562	0	0	0	0	0	0	0	0	84.854	0	0	0	84.854	0	0	0	0	0	0	0	0	0	84.854	0	0	0	0
[M + H]+	309.137	13.09	C14H20N4O2S	2055.7	2455.92	2097.3	2528.68	2556.47	1437.36	1329.86	2037.61	1105.37	2347.89	1474.2	0	2772.39	0	0	6925.05	5567.99	8579.89	8072.39	0	0	0	0	2862.13	0	3712.3	1881.14	5550.76	0	1911.05	2556.47	5550.76	1431.07	6246.52	1193.14	0	2360.63	3712.3	2338.81	1477.55	2385.94	5550.76	0	0	1431.07	3712.3
[M + H]+	159.015	4.79	C3H2N4O4	0	0	0	0	0	1030.81	0	0	0	0	0	0	0	0	0	0	0	0	0	0	0	0	0	0	0	0	44.8179	0	0	0	0	0	0	0	114.535	0	0	0	0	257.703	0	0	0	0	0	0
[M + H]+	283.108	4.26	C16H14N2O3	0	0	1967.75	900.549	0	0	0	0	0	0	815.855	0	600.144	1142.57	0	560.894	0	0	0	0	3783.07	1477.05	1420.74	2502.56	1096.32	0	707.282	0	1448.89	407.927	0	0	1799.44	280.447	193.634	3783.07	956.101	0	573.66	0	389.932	0	3783.07	1448.89	1799.44	0
[M + K]+	196.976	13.4	C6H7O3P	0	0	0	0	0	0	0	0	0	0	0	0	0	0	0	0	0	0	747.098	0	0	0	0	0	0	0	0	249.033	0	0	0	249.033	0	0	0	0	0	0	0	0	0	249.033	0	0	0	0
[M + Na]+	639.532	12.15	C40H72O4	0	14035.7	0	0	2938.65	0	8288.4	0	0	0	0	0	0	0	447726	0	0	0	0	0	0	0	0	0	0	0	20564.8	0	0	0	2938.65	0	0	0	50668.3	0	4678.57	0	3394.87	2072.1	55965.8	0	0	0	0	0
[M + H]+	654.577	13.46	C38H75N3O5	0	0	0	20214.3	0	0	16572.1	0	0	0	0	0	1897.43	0	0	0	0	0	0	0	0	0	0	0	0	0	1681.91	0	0	0	0	0	0	0	2052.17	0	6738.11	0	4042.86	4143.03	237.179	0	0	0	0	0
[M + Na]+	778.609	13.53	C44H86NO6P	0	2136.26	0	152326	33524.4	0	72541.6	0	0	0	0	0	51004.1	0	0	0	0	0	0	0	0	0	0	0	0	0	13544.9	0	0	0	33524.4	0	0	0	13727.3	0	51487.3	0	37597.3	18135.4	6375.51	0	0	0	0	0
[M + Na]+	415.353	9.01	C26H48O2	0	3120.26	0	0	0	0	0	0	0	0	0	0	0	0	0	0	0	0	0	0	0	0	0	0	0	0	135.663	0	0	0	0	0	0	0	0	0	1040.09	0	624.052	0	0	0	0	0	0	0
[M + H]+	397.31	10.35	C27H40O2	0	0	0	0	0	0	0	0	0	0	0	0	0	0	0	0	0	0	792.325	0	0	0	0	0	0	0	0	264.108	0	0	0	264.108	0	0	0	0	0	0	0	0	0	264.108	0	0	0	0
[M + H]+	264.233	10.67	C17H29NO	0	0	0	0	0	0	0	0	0	0	0	0	0	19058.8	0	0	0	0	0	0	0	0	0	0	2078.77	0	919.024	0	0	0	0	0	1039.38	0	2117.64	0	0	0	0	0	2382.35	0	0	0	1039.38	0
[M + Na]+	114.011	3.99	C3H3F2N	0	0	0	0	7013.16	28885.7	5631.72	0	0	0	18159.5	0	0	0	0	1409.44	1121.97	0	0	0	0	0	0	0	0	0	2705.28	0	0	9079.73	7013.16	0	0	1265.7	3835.27	0	0	0	1402.63	8629.37	2586.36	0	0	0	0	0
[M + H]+	371.257	8.57	C24H34O3	0	0	0	0	0	0	0	0	0	0	0	0	0	0	2315.09	0	0	0	0	1073.57	0	0	0	0	0	0	100.656	357.856	0	0	0	357.856	0	0	257.232	0	0	0	0	0	289.387	357.856	0	0	0	0
[M + Na]+	264.017	3.93	C6H11NO7S	0	0	0	0	0	0	0	0	0	0	0	0	0	0	0	0	0	0	2553.33	0	0	0	0	13712.2	0	0	596.181	851.11	0	0	0	851.11	6856.08	0	0	0	0	0	0	0	0	851.11	0	0	6856.08	0
[M + H]+	677.489	13.6	C42H64N2O5	0	2857.97	0	0	0	0	3465.71	5775.72	0	0	0	1886.37	0	0	0	0	0	0	0	0	0	0	0	0	0	0	608.077	0	0	0	0	0	0	0	1236.42	0	952.656	0	571.594	2310.36	235.796	0	0	0	0	0
[M + H]+	268.264	12.73	C17H33NO	0	0	0	0	975.735	0	0	0	0	0	0	0	0	0	0	0	0	1825.81	4019.19	0	0	0	0	522.989	0	0	65.1619	1948.33	0	0	975.735	1948.33	261.495	0	0	0	0	0	195.147	0	0	1948.33	0	0	261.495	0
[M + H]+	415.321	9.17	C27H42O3	0	0	0	0	0	0	0	0	0	0	0	0	0	0	0	0	0	0	1707.98	12264	0	0	0	0	0	0	0	4657.33	0	0	0	4657.33	0	0	0	0	0	0	0	0	0	4657.33	0	0	0	0
[M + K]+	171.024	11.47	C6H12OS	0	0	0	0	0	0	0	0	0	0	0	0	0	0	0	0	0	0	2113.04	623.449	0	0	0	0	0	0	0	912.163	0	0	0	912.163	0	0	0	0	0	0	0	0	0	912.163	0	0	0	0
[M + Na]+	305.172	10.06	C16H26O4	1157.83	0	0	0	0	0	0	0	0	0	0	0	0	0	0	0	2001.84	0	1104.27	0	0	0	0	0	0	0	137.377	368.089	0	0	0	368.089	0	1000.92	128.648	0	0	0	231.567	0	250.231	368.089	0	0	0	0
[M + Na]+	389.118	6.11	C13H22N2O10	9459.26	3132.64	0	1755.31	26620.5	8846.84	24309.3	6816.98	0	2062.99	0	0	0	0	2419.11	1577.06	2699.7	5564.67	4415.97	0	0	0	0	0	0	23104.2	4904.51	3326.88	0	1031.49	26620.5	3326.88	0	2138.38	5761.28	0	1629.32	23104.2	8193.53	9993.29	1094.86	3326.88	0	0	0	23104.2
[M + H]+	399.171	11.42	C17H26N4O5S	0	0	0	0	0	0	0	0	0	0	0	4567.47	0	1490.32	0	0	0	0	0	1509.34	0	0	0	0	0	0	263.382	503.112	0	0	0	503.112	0	0	673.088	0	0	0	0	0	757.224	503.112	0	0	0	0
[M + K]+	169.985	2.18	C4H5NO4	0	0	0	0	0	0	0	0	0	0	0	0	0	0	0	0	6409.1	0	0	0	0	0	0	0	0	0	278.657	0	0	0	0	0	0	3204.55	0	0	0	0	0	0	801.138	0	0	0	0	0
[M + Na]+	509.302	11.5	C18H38N12O4	0	0	0	0	0	0	0	0	0	0	0	0	0	0	0	0	0	0	650.113	0	0	0	0	0	0	0	0	216.704	0	0	0	216.704	0	0	0	0	0	0	0	0	0	216.704	0	0	0	0
[M + H]+	208.112	11.96	C9H13BN2O3	0	0	0	4861.24	0	0	0	0	0	0	0	0	3825.45	0	0	0	0	0	0	0	0	0	0	0	0	0	377.682	0	0	0	0	0	0	0	425.05	0	1620.41	0	972.248	0	478.182	0	0	0	0	0
[M + H]+	194.118	5.24	C11H15NO2	0	0	0	0	0	0	0	0	0	0	0	0	0	0	0	0	0	0	0	0	0	5024.06	5238.56	5933.11	0	0	704.162	0	5131.31	0	0	0	2966.55	0	0	0	0	0	0	0	0	0	0	5131.31	2966.55	0
[M + Na]+	265.138	10.75	C14H18BNO2	0	3768.14	0	0	5577.46	0	1033.1	0	0	0	0	0	0	0	0	0	0	0	0	0	0	0	0	0	0	0	451.248	0	0	0	5577.46	0	0	0	114.789	0	1256.05	0	1869.12	258.274	0	0	0	0	0	0
[M + H]+	281.129	3.87	C17H16N2O2	0	0	0	0	0	0	0	0	0	0	0	0	0	0	0	0	0	0	0	0	0	0	0	1022.79	0	0	44.4692	0	0	0	0	0	511.396	0	0	0	0	0	0	0	0	0	0	0	511.396	0
[M + H]+	388.284	8.3	C24H37NO3	0	0	0	0	0	0	0	9981.33	0	0	0	0	0	0	0	0	0	0	747.432	958.376	0	0	0	0	0	0	433.971	568.603	0	0	0	568.603	0	0	1109.04	0	0	0	0	2495.33	0	568.603	0	0	0	0
[M + H]+	255.232	13.22	C16H30O2	0	0	0	0	5774.26	3608.78	1208.84	4282.44	0	0	2392.97	0	0	0	0	0	0	0	0	0	0	0	0	0	0	591.459	776.468	0	0	1196.49	5774.26	0	0	0	1011.12	0	0	591.459	1154.85	2275.01	299.122	0	0	0	0	591.459
[M + H]+	211.133	9.44	C12H18O3	6122.72	0	0	0	0	0	0	0	0	0	0	0	0	0	0	0	0	0	0	0	0	0	0	0	0	0	266.205	0	0	0	0	0	0	0	680.303	0	0	0	1224.54	0	0	0	0	0	0	0
[M + Na]+	279.154	8.07	C15H20BNO2	0	0	0	0	0	0	0	0	0	0	0	0	0	0	0	0	0	0	0	0	0	16497.3	0	0	0	0	717.275	0	8248.66	0	0	0	0	0	0	0	0	0	0	0	0	0	0	8248.66	0	0
[M + H]+	284.231	11.13	C15H29N3O2	0	0	0	0	0	0	0	0	0	0	0	0	0	0	0	828.594	0	0	0	0	0	0	0	0	0	0	36.0258	0	0	0	0	0	0	414.297	0	0	0	0	0	0	103.574	0	0	0	0	0
[M + H]+	284.231	10.95	C15H29N3O2	0	0	0	0	0	0	0	0	0	0	0	0	0	0	0	386.623	0	0	0	0	0	0	0	0	0	0	16.8097	0	0	0	0	0	0	193.312	0	0	0	0	0	0	48.3279	0	0	0	0	0
[M + H]+	226.098	6.56	C13H11N3O	0	0	0	0	0	0	0	5698.67	0	0	0	0	0	0	0	0	0	0	0	0	0	0	0	0	0	0	247.768	0	0	0	0	0	0	0	633.186	0	0	0	0	1424.67	0	0	0	0	0	0
[M + H]+	614.494	11.15	C37H63N3O4	0	0	0	7099.59	0	0	0	0	0	0	0	0	446.953	0	0	0	0	0	0	0	0	0	0	0	0	0	328.111	0	0	0	0	0	0	0	49.6614	0	2366.53	0	1419.92	0	55.8691	0	0	0	0	0
[M + H]+	281.129	4	C17H16N2O2	0	0	0	0	0	0	0	0	0	0	0	0	0	0	0	0	0	0	0	0	0	0	0	19873.2	0	0	864.053	0	0	0	0	0	9936.61	0	0	0	0	0	0	0	0	0	0	0	9936.61	0
[M + Na]+	299.098	4.74	C10H12N8O2	0	0	4193.4	0	0	0	0	0	0	0	0	0	0	0	0	0	0	0	506.725	0	0	0	0	5975.71	0	0	442.135	168.908	0	0	0	168.908	2987.85	0	0	0	1397.8	0	838.679	0	0	168.908	0	0	2987.85	0
[M + H]+	173.009	7.45	C7H8OS2	0	0	0	0	0	0	0	0	0	0	0	0	0	0	0	0	0	0	0	4350.86	0	0	0	0	0	0	0	1450.29	0	0	0	1450.29	0	0	0	0	0	0	0	0	0	1450.29	0	0	0	0
[M + H]+	183.077	0.75	C8H10N2O3	0	0	0	0	0	0	0	0	781.376	0	0	0	0	0	0	0	0	0	725.766	0	0	0	0	0	0	0	33.9729	241.922	0	0	0	241.922	0	0	86.8196	0	0	0	0	195.344	0	241.922	0	0	0	0
[M + Na]+	611.456	12.71	C32H65N2O5P	0	0	0	0	0	0	0	0	0	0	0	2851.01	0	0	957.552	0	0	0	0	0	0	0	0	0	0	0	165.589	0	0	0	0	0	0	0	423.173	0	0	0	0	0	476.07	0	0	0	0	0
[M + Na]+	435.272	11.35	C23H40O6	0	0	0	803.989	0	641.63	0	0	0	0	0	0	488.988	0	0	1535.27	0	0	6901.24	0	0	0	0	0	0	0	150.864	2300.41	0	0	0	2300.41	0	767.636	125.624	0	267.996	0	160.798	160.408	253.033	2300.41	0	0	0	0
[M + H]+	355.195	8.39	C19H30O4S	0	0	0	0	0	0	0	0	0	0	0	0	0	0	0	0	0	0	1945.77	0	0	0	0	0	0	0	0	648.591	0	0	0	648.591	0	0	0	0	0	0	0	0	0	648.591	0	0	0	0
[M + H]+	251.238	13.78	C17H30O	0	0	0	0	3321.98	338.795	0	2239.74	0	0	1886.81	0	0	0	0	1622.04	0	0	979.481	1715.3	0	0	0	0	0	1892.79	491.398	898.261	0	943.407	3321.98	898.261	0	811.022	286.503	0	0	1892.79	664.396	644.633	438.607	898.261	0	0	0	1892.79
[M + Na]+	369.315	10.29	C24H42O	642.788	0	0	0	3372.19	0	1518.1	0	0	475.418	0	478.096	0	0	0	0	0	0	3512.75	0	0	0	0	0	0	0	282.026	1170.92	0	237.709	3372.19	1170.92	0	0	293.221	0	0	0	802.997	379.525	119.189	1170.92	0	0	0	0
[M + H]+	251.238	13.61	C17H30O	0	3115.01	0	0	0	0	0	0	0	0	0	0	0	0	1120.9	17128.4	0	0	70292.2	0	0	0	0	46046.7	0	0	2930.91	23430.7	0	0	0	23430.7	23023.4	8564.18	124.545	0	1038.34	0	623.002	0	2281.16	23430.7	0	0	23023.4	0
[M + H]+	665.547	12.33	C39H72N2O6	0	0	0	0	4759.21	0	9575.35	0	0	0	0	0	3373.95	0	0	0	0	0	0	0	0	0	0	0	0	0	769.935	0	0	0	4759.21	0	0	0	1438.81	0	0	0	951.842	2393.84	421.744	0	0	0	0	0
[M + Na]+	435.272	11.5	C23H40O6	601.214	0	0	11482.9	0	3520.67	2207.6	1141.73	0	0	0	0	6679.49	0	0	0	0	0	6576.44	0	0	0	0	0	0	0	1114.5	2192.15	0	0	0	2192.15	0	0	1572.3	0	3827.62	0	2416.82	1717.5	834.936	2192.15	0	0	0	0
[M + H]+	237.222	12.53	C16H28O	0	0	0	8591.57	3350.06	0	0	2618.36	0	0	986.278	0	1810.75	0	0	20887	0	0	0	0	0	0	0	0	0	0	1662.78	0	0	493.139	3350.06	0	0	10443.5	492.123	0	2863.86	0	2388.33	654.589	2960.5	0	0	0	0	0
[M + H]+	167.085	9.33	C13H10	0	0	0	0	0	0	0	723.943	0	0	0	0	0	0	0	0	0	0	0	1741.92	0	0	0	0	0	0	31.4758	580.639	0	0	0	580.639	0	0	80.4381	0	0	0	0	180.986	0	580.639	0	0	0	0
[M + Na]+	400.23	7.22	C18H35NO7	0	0	0	0	0	0	0	0	0	0	0	0	0	0	0	0	0	0	1123.09	0	0	0	0	0	0	0	0	374.364	0	0	0	374.364	0	0	0	0	0	0	0	0	0	374.364	0	0	0	0
[M + Na]+	373.283	11.78	C21H38N2O2	0	0	0	0	0	0	0	0	0	0	0	0	0	0	0	0	0	0	0	0	0	0	0	0	0	576.551	25.0674	0	0	0	0	0	0	0	0	0	0	576.551	0	0	0	0	0	0	0	576.551
[M + Na]+	333.165	5.49	C18H22N4O	0	0	0	0	0	0	0	0	0	0	0	0	0	0	0	0	0	0	0	0	0	0	0	1538.68	0	0	66.8992	0	0	0	0	0	769.341	0	0	0	0	0	0	0	0	0	0	0	769.341	0
[M + Na]+	169.99	1.14	C4H3ClFN3	0	0	0	0	0	0	0	0	0	0	0	0	0	0	0	0	0	0	0	0	0	0	4341.74	0	0	0	188.771	0	2170.87	0	0	0	0	0	0	0	0	0	0	0	0	0	0	2170.87	0	0
[M + H]+	910.645	12.79	C49H83N9O7	0	0	0	0	0	0	0	0	0	0	0	0	0	10031.9	0	0	0	0	0	0	0	0	0	0	0	0	436.169	0	0	0	0	0	0	0	1114.65	0	0	0	0	0	1253.98	0	0	0	0	0
[M + H]+	208.134	5.24	C12H17NO2	0	0	0	0	0	0	0	0	3479.86	0	0	0	0	0	0	0	0	0	0	0	0	0	0	0	0	0	151.298	0	0	0	0	0	0	0	386.651	0	0	0	0	869.965	0	0	0	0	0	0
[M + H]+	246.081	8.76	C11H11N5S	0	0	0	3088.88	0	0	0	0	0	0	0	3227.28	0	0	0	0	0	0	0	0	0	0	0	0	0	0	274.615	0	0	0	0	0	0	0	358.586	0	1029.63	0	617.776	0	403.409	0	0	0	0	0
[M + H]+	253.134	6.42	C16H16N2O	0	0	0	0	0	0	0	0	0	0	0	0	0	0	0	0	0	0	0	0	0	0	0	4905.59	0	0	213.286	0	0	0	0	0	2452.79	0	0	0	0	0	0	0	0	0	0	0	2452.79	0
[M + H]+	463.332	13.33	C30H42N2O2	0	0	0	0	1093.44	1143.24	0	0	1307.18	0	0	0	0	0	0	504.032	0	4062.04	6136.35	0	0	0	0	2600.87	0	0	289.077	3399.46	0	0	1093.44	3399.46	1300.44	252.016	272.27	0	0	0	218.687	612.607	63.0039	3399.46	0	0	1300.44	0
[M + Na]+	347.107	5.08	C11H20N2O9	5420.31	0	716.884	0	15575.9	7080.78	14828.1	4007.59	0	0	0	0	0	0	0	0	0	0	0	0	0	0	0	0	0	0	2070.85	0	0	0	15575.9	0	0	0	3481.86	0	238.961	0	4342.62	6479.11	0	0	0	0	0	0
[M + H]+	345.084	5.14	C16H16N4OS2	0	0	770.017	0	0	0	0	0	0	0	0	0	0	0	0	0	0	0	0	0	0	0	0	3626.59	0	0	191.157	0	0	0	0	0	1813.3	0	0	0	256.672	0	154.003	0	0	0	0	0	1813.3	0
[M + K]+	627.424	12.71	C32H65N2O5P	0	0	0	0	0	0	0	0	0	0	0	0	0	0	730.319	0	0	0	0	0	0	0	0	0	0	0	31.753	0	0	0	0	0	0	0	81.1465	0	0	0	0	0	91.2899	0	0	0	0	0
[M + Na]+	279.091	8.05	C10H16N4O2S	0	0	0	0	0	0	0	0	0	0	0	0	0	0	0	0	17069.5	0	0	0	0	0	0	0	0	0	742.152	0	0	0	0	0	0	8534.75	0	0	0	0	0	0	2133.69	0	0	0	0	0
[M + K]+	182.974	18.21	C3H4N4OS	0	0	0	0	0	0	0	0	0	0	0	0	0	0	0	0	0	10868.6	0	0	0	0	0	0	0	0	0	3622.86	0	0	0	3622.86	0	0	0	0	0	0	0	0	0	3622.86	0	0	0	0
[M + Na]+	357.237	11.91	C21H34O3	0	0	0	0	0	0	0	0	0	0	0	0	0	0	0	0	0	0	406.249	0	0	0	0	0	0	0	0	135.416	0	0	0	135.416	0	0	0	0	0	0	0	0	0	135.416	0	0	0	0
[M + K]+	165.99	18.08	C5H5NO3	0	31115.1	0	0	0	0	0	0	0	0	0	0	0	0	0	0	0	0	0	0	0	0	0	34841.3	0	0	2867.67	0	0	0	0	0	17420.7	0	0	0	10371.7	0	6223.02	0	0	0	0	0	17420.7	0
[M + H]+	339.117	10.15	C16H22N2O2S2	0	0	0	0	0	0	0	0	0	0	0	0	0	0	0	0	0	0	0	0	0	0	0	10264.7	0	0	446.291	0	0	0	0	0	5132.35	0	0	0	0	0	0	0	0	0	0	0	5132.35	0
[M + H]+	132.045	2.43	C8H5NO	0	0	0	0	0	1405.96	0	0	0	0	11556.2	0	0	0	0	0	0	0	0	535.662	0	0	0	0	0	0	563.572	178.554	0	5778.1	0	178.554	0	0	156.218	0	0	0	0	351.489	1444.53	178.554	0	0	0	0
[M + Na]+	471.309	7.29	C28H40N4O	0	0	0	0	0	0	0	0	0	0	0	0	0	0	0	0	0	0	0	56458.8	0	0	0	0	0	0	0	18819.6	0	0	0	18819.6	0	0	0	0	0	0	0	0	0	18819.6	0	0	0	0
[M + Na]+	471.308	7.48	C28H40N4O	0	0	0	0	0	0	0	0	0	0	0	0	0	0	0	0	0	0	0	14762	0	0	0	0	0	0	0	4920.68	0	0	0	4920.68	0	0	0	0	0	0	0	0	0	4920.68	0	0	0	0
[M + H]+	250.181	6.98	C15H23NO2	0	0	0	0	595.654	0	0	0	0	0	0	0	0	0	0	0	0	0	0	0	0	0	0	0	0	0	25.898	0	0	0	595.654	0	0	0	0	0	0	0	119.131	0	0	0	0	0	0	0
[M + Na]+	204.106	10.66	C9H15BO3	0	0	0	0	0	0	0	0	0	0	0	0	0	3262.81	0	0	0	0	0	0	0	0	0	0	0	0	141.861	0	0	0	0	0	0	0	362.534	0	0	0	0	0	407.851	0	0	0	0	0
[M + H]+	385.237	7.5	C24H32O4	0	0	0	0	0	0	0	14868.6	0	0	0	0	0	0	0	0	0	0	0	9387.27	6332.84	0	0	0	0	0	921.801	3129.09	0	0	0	3129.09	0	0	1652.06	6332.84	0	0	0	3717.15	0	3129.09	6332.84	0	0	0
[M + Na]+	320.072	4.79	C12H10F3N5O	0	0	0	0	0	12284.2	0	0	0	0	0	0	0	0	0	0	620.203	0	0	0	0	0	0	0	0	0	561.062	0	0	0	0	0	0	310.101	1364.91	0	0	0	0	3071.06	77.5253	0	0	0	0	0
[M + H3N + H]+	339.344	13.6	C13H37N8O	0	0	0	0	0	0	0	0	0	0	0	0	0	0	0	0	0	0	667.588	0	0	0	0	0	0	0	0	222.529	0	0	0	222.529	0	0	0	0	0	0	0	0	0	222.529	0	0	0	0
[M + H]+	315.134	4.23	C17H18N2O4	0	0	1078.47	0	0	0	0	0	0	0	0	0	0	576.277	0	0	0	0	0	0	0	0	0	0	0	0	71.9454	0	0	0	0	0	0	0	64.0308	0	359.489	0	215.693	0	72.0347	0	0	0	0	0
[M + H]+	142.077	9.09	C11H9	0	0	0	0	0	0	0	0	0	0	0	0	0	0	0	0	0	0	0	1413.68	0	0	0	0	0	0	0	471.226	0	0	0	471.226	0	0	0	0	0	0	0	0	0	471.226	0	0	0	0
[M + H]+	142.077	9.25	C11H9	0	0	0	0	0	0	0	0	0	0	0	0	0	0	0	0	0	0	0	3361.89	0	0	0	0	0	0	0	1120.63	0	0	0	1120.63	0	0	0	0	0	0	0	0	0	1120.63	0	0	0	0
[M + K]+	243.885	15.15	C5H4BrNOS	0	0	0	0	0	0	0	0	0	0	0	0	0	0	1752.83	0	0	0	0	0	0	0	0	0	0	0	76.21	0	0	0	0	0	0	0	194.759	0	0	0	0	0	219.104	0	0	0	0	0
[M + H]+	366.128	7.59	C20H19N3O2S	0	0	0	0	0	0	0	0	0	0	0	0	0	0	0	0	0	0	0	0	0	0	0	17480.5	0	0	760.02	0	0	0	0	0	8740.23	0	0	0	0	0	0	0	0	0	0	0	8740.23	0
[M + H]+	470.493	13.92	C30H63NO2	0	0	0	0	0	0	0	0	12322	0	0	0	0	0	0	0	0	0	0	0	0	0	0	0	0	0	535.74	0	0	0	0	0	0	0	1369.11	0	0	0	0	3080.5	0	0	0	0	0	0
[M + H]+	192.139	6.9	C12H17NO	0	0	0	0	0	0	0	0	0	0	0	550.94	0	0	0	0	0	0	3073.8	1831.93	0	0	0	591.402	0	2821.13	172.325	1635.24	0	0	0	1635.24	295.701	0	61.2156	0	0	2821.13	0	0	68.8675	1635.24	0	0	295.701	2821.13
[M + H]+	121.066	0.76	C8H8O	0	0	0	0	0	0	0	1645.71	0	0	0	0	0	0	0	0	0	0	0	0	0	0	0	0	0	0	71.5527	0	0	0	0	0	0	0	182.857	0	0	0	0	411.428	0	0	0	0	0	0
[M + H]+	240.233	12.19	C15H29NO	0	0	0	0	0	0	0	0	0	0	0	0	0	0	0	0	0	0	0	0	26644.2	0	1493.58	0	0	0	1223.38	0	746.789	0	0	0	0	0	0	26644.2	0	0	0	0	0	0	26644.2	746.789	0	0
[M + H3N + H]+	219.254	13.12	C11H27N3	0	0	0	0	0	0	0	0	0	0	0	0	0	0	0	529.739	0	698.885	0	0	0	0	0	0	0	0	23.0321	232.962	0	0	0	232.962	0	264.869	0	0	0	0	0	0	66.2173	232.962	0	0	0	0
[M + Na]+	373.283	11.79	C21H38N2O2	0	0	0	0	0	0	0	0	0	0	0	0	0	0	0	0	0	0	0	0	0	0	0	0	0	564.701	24.5522	0	0	0	0	0	0	0	0	0	0	564.701	0	0	0	0	0	0	0	564.701
[M + H]+	309.243	14.16	C19H32O3	0	0	0	0	0	0	0	0	8782.77	0	0	0	0	0	0	0	0	0	0	0	0	0	0	0	0	0	381.86	0	0	0	0	0	0	0	975.864	0	0	0	0	2195.69	0	0	0	0	0	0
[M + H]+	367.135	6.11	C14H18N6O6	2308.3	677.935	0	402.83	7688.99	2131.62	6797.09	1596.74	0	486.89	0	0	0	0	568.218	0	370.717	560.34	0	0	0	0	0	0	0	2610.79	1114.79	186.78	0	243.445	7688.99	186.78	0	185.358	1489.11	0	360.255	2610.79	2215.61	2631.36	178.228	186.78	0	0	0	2610.79
[M + Na]+	499.282	10.66	C27H36N6O2	0	0	0	0	0	0	0	0	2968.3	0	0	0	0	0	0	0	0	0	0	0	0	0	0	0	0	0	129.056	0	0	0	0	0	0	0	329.811	0	0	0	0	742.074	0	0	0	0	0	0
[M + H]+	279.115	0.04	C14H15FN2O3	3557.5	0	0	3130.36	0	0	0	0	4585.15	0	0	0	7503.37	0	1499.64	0	0	0	0	0	0	0	0	0	0	0	881.567	0	0	0	0	0	0	0	1905.07	0	1043.45	0	1337.57	1146.29	1125.38	0	0	0	0	0
[M + H]+	355.155	10.29	C18H26O5S	0	0	0	0	0	0	0	0	0	0	0	0	0	0	0	0	0	0	716.31	0	0	0	0	0	0	0	0	238.77	0	0	0	238.77	0	0	0	0	0	0	0	0	0	238.77	0	0	0	0
[M + H]+	397.065	7.31	C19H12N2O8	0	0	0	0	0	0	0	0	0	0	0	0	0	0	0	0	0	0	0	0	6623.43	0	0	0	0	0	287.975	0	0	0	0	0	0	0	0	6623.43	0	0	0	0	0	0	6623.43	0	0	0
[M + Na]+	373.283	11.67	C21H38N2O2	0	0	0	851.35	0	0	0	0	0	0	0	0	0	0	0	1443.31	700.712	0	0	0	0	0	0	0	0	2141.86	223.358	0	0	0	0	0	0	1072.01	0	0	283.783	2141.86	170.27	0	268.003	0	0	0	0	2141.86
[M + H]+	285.222	12.61	C20H28O	3542.01	0	0	4127.8	0	0	0	0	0	0	0	0	7393.46	0	0	0	0	0	0	0	0	0	0	0	0	0	654.925	0	0	0	0	0	0	0	1215.05	0	1375.93	0	1533.96	0	924.182	0	0	0	0	0
[M + H]+	167.013	3.98	C5H8Cl2N2	0	0	0	0	0	32542.3	0	0	0	0	21064	0	0	0	0	2085.63	0	0	0	0	0	0	0	0	0	0	2421.39	0	0	10532	0	0	0	1042.82	3615.81	0	0	0	0	8135.57	2893.71	0	0	0	0	0
[M + H]+	456.477	13.07	C29H61NO2	0	0	0	0	0	0	0	0	14486.6	0	0	0	0	0	0	0	0	0	0	0	0	0	0	0	0	0	629.853	0	0	0	0	0	0	0	1609.62	0	0	0	0	3621.65	0	0	0	0	0	0
[M + H]+	504.197	11.18	C31H25N3O4	0	0	0	0	0	0	0	0	0	0	0	0	0	0	0	0	0	0	1980.46	0	0	0	0	0	0	0	0	660.154	0	0	0	660.154	0	0	0	0	0	0	0	0	0	660.154	0	0	0	0
[M + Na]+	396.252	12.57	C20H39NO3S	0	0	0	0	820.462	0	0	0	0	0	0	0	0	0	0	0	0	0	0	0	0	0	0	0	0	0	35.6723	0	0	0	820.462	0	0	0	0	0	0	0	164.092	0	0	0	0	0	0	0
[M + H]+	413.305	9.48	C27H40O3	521.758	0	0	0	0	0	0	0	0	0	0	0	0	0	0	0	0	0	0	1073.53	0	0	0	0	0	0	22.6851	357.843	0	0	0	357.843	0	0	57.9731	0	0	0	104.352	0	0	357.843	0	0	0	0
[M + H]+	263.082	5.55	C16H10N2O2	0	0	2049.3	425.645	51000.7	26421.5	0	0	0	0	2492.13	0	3538.72	0	0	10469	3902.96	1842.55	0	0	0	0	0	2949.12	0	7904.7	4832.77	614.183	0	1246.07	51000.7	614.183	1474.56	7185.99	3328.91	0	824.981	7904.7	10695.1	6605.37	2550.35	614.183	0	0	1474.56	7904.7
[M + H]+	1055.3	18.03	C40H54N4O29	0	801.838	645.401	0	0	0	0	0	0	0	0	2308.25	1591.64	1272.99	1151.98	0	0	0	0	0	0	0	0	0	0	0	337.917	0	0	0	0	0	0	0	702.763	0	482.413	0	289.448	0	790.608	0	0	0	0	0
[M + K]+	357.185	9.32	C20H30O3	0	0	0	0	0	0	0	0	0	0	0	0	0	0	0	0	0	0	1379.55	0	0	0	0	0	0	0	0	459.85	0	0	0	459.85	0	0	0	0	0	0	0	0	0	459.85	0	0	0	0
[M + H]+	148.04	2.41	C8H5NO2	0	0	0	0	0	2167.11	0	0	0	0	0	0	0	0	0	1892.17	1112.37	0	0	0	0	0	0	0	0	0	224.854	0	0	0	0	0	0	1502.27	240.79	0	0	0	0	541.777	375.568	0	0	0	0	0
[M + H]+	255.211	7.63	C19H26	0	0	0	0	0	0	0	0	0	446.217	0	0	0	0	0	0	0	0	5471.45	0	0	0	0	0	0	0	19.4007	1823.82	0	223.108	0	1823.82	0	0	0	0	0	0	0	0	55.7771	1823.82	0	0	0	0
[M + H]+	142.065	5.57	C10H7N	0	0	0	0	0	0	0	0	0	0	0	0	0	0	0	0	0	0	0	0	0	0	0	3126.08	0	0	135.917	0	0	0	0	0	1563.04	0	0	0	0	0	0	0	0	0	0	0	1563.04	0
[M + Na]+	111.059	13.68	C5H9F	0	0	0	0	0	0	0	0	0	0	0	0	0	0	397.521	0	0	0	0	0	0	0	0	0	0	0	17.2835	0	0	0	0	0	0	0	44.169	0	0	0	0	0	49.6901	0	0	0	0	0
[M + H]+	620.43	13.8	C32H62NO8P	0	0	6780.67	23525.5	0	0	0	0	0	0	0	0	0	0	0	0	0	0	0	0	0	0	0	0	0	0	1317.66	0	0	0	0	0	0	0	0	0	10102.1	0	6061.23	0	0	0	0	0	0	0
[M + H]+	354.333	11.27	C18H39N7	0	0	0	0	0	0	0	0	0	0	0	0	0	0	0	0	0	0	0	0	0	0	459.221	0	0	0	19.9661	0	229.61	0	0	0	0	0	0	0	0	0	0	0	0	0	0	229.61	0	0
[M + H3N + H]+	225.191	10.17	C10H23O4	417.161	0	0	0	0	0	0	0	0	0	0	0	0	0	0	0	0	0	0	0	0	0	0	0	0	0	18.1375	0	0	0	0	0	0	0	46.3513	0	0	0	83.4323	0	0	0	0	0	0	0
[M + H]+	295.07	4.34	C11H13F3N2O2S	0	0	0	0	1428.54	1813.29	0	0	0	0	0	0	0	0	0	0	754.965	0	0	0	0	0	0	0	0	0	173.774	0	0	0	1428.54	0	0	377.482	201.477	0	0	0	285.708	453.323	94.3706	0	0	0	0	0
[M + H]+	300.262	12.33	C16H33N3O2	0	0	0	2386.65	0	0	0	0	0	0	0	0	0	0	0	0	0	0	0	0	0	117331	0	0	0	0	5205.12	0	58665.6	0	0	0	0	0	0	0	795.55	0	477.33	0	0	0	0	58665.6	0	0
[M + H]+	268.264	13.42	C17H33NO	0	0	0	0	0	0	0	0	0	0	0	0	0	1447.83	0	0	0	0	0	0	44106.4	0	12563.8	0	0	0	2526.87	0	6281.89	0	0	0	0	0	160.87	44106.4	0	0	0	0	180.979	0	44106.4	6281.89	0	0
[M + H]+	237.222	12.15	C16H28O	0	5939.74	0	33579.9	32802.2	3581.55	16451.8	2780.79	4841.64	0	956.257	16789.1	28504.3	558.007	2627.96	0	30766.3	575.823	0	0	0	18323	0	0	0	0	8630.55	191.941	9161.52	478.129	32802.2	191.941	0	15383.1	8459.46	0	13173.2	0	14464.4	6913.95	10025.2	191.941	0	9161.52	0	0
[M + H]+	244.134	5.54	C9H17BN2O5	0	0	0	0	0	0	0	0	0	0	0	0	0	0	0	0	0	0	0	0	0	1234.38	4359.57	6587.15	1196.01	0	581.614	0	2796.98	0	0	0	3891.58	0	0	0	0	0	0	0	0	0	0	2796.98	3891.58	0
[M + H]+	469.256	11.19	C28H36O6	0	0	8157.31	1327.72	0	0	0	0	0	0	0	0	0	0	0	0	0	0	88997.5	0	0	0	0	0	0	0	412.393	29665.8	0	0	0	29665.8	0	0	0	0	3161.68	0	1897.01	0	0	29665.8	0	0	0	0
[M + H]+	254.248	11.42	C16H31NO	0	0	0	0	6910.8	0	821.382	0	0	0	0	0	0	0	0	0	0	0	0	0	0	0	0	0	0	0	336.182	0	0	0	6910.8	0	0	0	91.2646	0	0	0	1382.16	205.345	0	0	0	0	0	0
[M + K]+	301.128	6.91	C10H22N4O4	0	0	0	0	0	0	0	0	0	0	0	0	0	0	0	0	0	0	0	0	0	0	0	989.376	0	0	43.0163	0	0	0	0	0	494.688	0	0	0	0	0	0	0	0	0	0	0	494.688	0
[M + H]+	470.494	13.39	C30H63NO2	0	0	0	0	0	0	0	0	101900	0	0	0	0	0	0	0	0	0	0	0	0	0	0	0	0	0	4430.45	0	0	0	0	0	0	0	11322.3	0	0	0	0	25475.1	0	0	0	0	0	0
[M + H]+	433.368	14.86	C28H48O3	0	0	0	0	0	0	0	0	0	0	0	0	0	0	0	0	0	0	0	0	6638.93	0	0	0	0	0	288.649	0	0	0	0	0	0	0	0	6638.93	0	0	0	0	0	0	6638.93	0	0	0
[M + H]+	385.243	12.56	C18H32N4O5	0	0	0	0	0	0	0	0	0	0	0	0	946.931	0	0	0	0	0	0	0	0	746.046	0	0	0	0	73.6077	0	373.023	0	0	0	0	0	105.215	0	0	0	0	0	118.366	0	0	373.023	0	0
[M + H]+	364.248	6.42	C19H30FN5O	0	0	0	0	0	0	0	0	0	0	0	0	620.215	0	0	1785.29	0	0	0	0	0	0	0	0	0	0	104.587	0	0	0	0	0	0	892.645	68.9128	0	0	0	0	0	300.688	0	0	0	0	0
[M + H]+	311.258	12.21	C19H34O3	0	13042.7	0	66775.3	53845.1	8835.89	14454.2	0	13550.2	0	4130.1	0	58034.8	6169.32	0	75134.5	81322.8	0	0	0	0	0	0	0	0	0	17186.7	0	0	2065.05	53845.1	0	0	78228.7	11227.2	0	26606	0	26732.6	9210.08	28098.9	0	0	0	0	0
[M + H]+	364.249	6.59	C19H30FN5O	0	0	0	0	0	0	0	0	0	0	0	0	453.735	0	0	662.012	0	0	0	0	0	0	0	0	0	0	48.5107	0	0	0	0	0	0	331.006	50.415	0	0	0	0	0	139.468	0	0	0	0	0
[M + H]+	364.249	6.68	C19H30FN5O	0	0	0	0	0	0	0	0	0	0	0	0	0	0	0	2230.34	0	0	0	0	0	0	0	0	0	0	96.9713	0	0	0	0	0	0	1115.17	0	0	0	0	0	0	278.793	0	0	0	0	0
[M + H]+	311.259	13.99	C19H34O3	0	0	0	0	0	0	0	0	0	0	0	0	0	0	0	7491.52	4206.99	0	0	0	0	0	0	0	0	0	508.631	0	0	0	0	0	0	5849.26	0	0	0	0	0	0	1462.31	0	0	0	0	0
[M + H]+	311.258	13.9	C19H34O3	0	2177.86	0	0	0	1714.15	0	1211.33	0	0	0	0	0	0	0	13963.9	4716.24	0	0	0	0	0	0	0	0	0	1034.06	0	0	0	0	0	0	9340.05	325.053	0	725.953	0	435.572	731.37	2335.01	0	0	0	0	0
[M + H]+	227.106	5.58	C9H20Cl2N2	0	0	0	0	0	0	0	0	0	1048.35	0	0	0	0	0	0	0	0	942.899	1702.65	0	0	0	0	0	0	45.5805	881.851	0	524.176	0	881.851	0	0	0	0	0	0	0	0	131.044	881.851	0	0	0	0
[M + H]+	447.347	16.26	C28H46O4	0	0	0	0	0	3834.9	3432.94	0	0	0	0	0	0	0	0	0	0	0	0	0	0	0	0	0	0	0	315.993	0	0	0	0	0	0	0	807.538	0	0	0	0	1816.96	0	0	0	0	0	0
[M + Na]+	169.98	0.16	C5H3ClFNO	0	0	0	0	0	0	0	0	0	0	0	0	0	0	0	0	0	0	0	0	0	0	2591.87	2255.63	0	0	210.761	0	1295.93	0	0	0	1127.82	0	0	0	0	0	0	0	0	0	0	1295.93	1127.82	0
[M + H]+	229.079	5.36	C13H12N2S	0	1684.53	0	0	0	0	0	0	0	0	0	1311.84	0	0	0	0	0	0	0	0	0	0	0	0	0	0	130.277	0	0	0	0	0	0	0	145.76	0	561.511	0	336.907	0	163.98	0	0	0	0	0
[M + H]+	248.075	7.97	C13H13NO2S	0	0	0	0	0	0	0	0	0	0	0	0	0	596.181	0	0	0	0	0	0	6336.46	0	1275.55	0	0	0	356.878	0	637.773	0	0	0	0	0	66.2423	6336.46	0	0	0	0	74.5226	0	6336.46	637.773	0	0
[M + H]+	369.311	8.26	C21H40N2O3	0	3607.91	0	0	1515.9	0	0	0	0	0	0	0	1501	0	0	0	0	0	0	0	0	0	0	0	0	0	288.035	0	0	0	1515.9	0	0	0	166.778	0	1202.64	0	1024.76	0	187.625	0	0	0	0	0
[M + H]+	414.337	13.98	C27H43NO2	0	0	0	0	4651.66	0	0	0	0	0	0	0	0	0	0	0	0	0	0	0	0	0	0	0	0	0	202.246	0	0	0	4651.66	0	0	0	0	0	0	0	930.332	0	0	0	0	0	0	0
[M + H]+	414.336	14.1	C27H43NO2	0	0	0	0	2619.81	0	0	0	0	0	0	0	0	0	0	0	0	0	0	0	0	0	0	0	0	0	113.905	0	0	0	2619.81	0	0	0	0	0	0	0	523.961	0	0	0	0	0	0	0
[M + H]+	353.269	13.4	C21H36O4	0	0	0	0	0	0	0	676.146	0	0	1348.65	0	0	0	0	15620.5	3398.18	0	9272.56	0	0	0	0	0	0	0	914.932	3090.85	0	674.325	0	3090.85	0	9509.32	75.1273	0	0	0	0	169.037	2545.91	3090.85	0	0	0	0
[M + H]+	325.253	9.4	C23H32O	0	0	0	0	0	0	0	0	0	0	0	0	0	0	0	0	0	0	12488.2	0	5041.69	0	0	0	0	0	219.204	4162.73	0	0	0	4162.73	0	0	0	5041.69	0	0	0	0	0	4162.73	5041.69	0	0	0
[M + H]+	353.269	13.51	C21H36O4	0	0	0	0	0	0	0	913.562	0	0	0	0	0	0	0	5982.78	2474.27	0	0	0	0	0	0	0	0	0	407.418	0	0	0	0	0	0	4228.52	101.507	0	0	0	0	228.39	1057.13	0	0	0	0	0
[M + H]+	321.244	10.98	C17H36O3S	0	0	0	0	0	0	0	0	0	0	875.661	0	0	0	0	0	0	0	776.085	0	0	607.257	0	0	0	0	64.4747	258.695	303.629	437.831	0	258.695	0	0	0	0	0	0	0	0	109.458	258.695	0	303.629	0	0
[M + H]+	248.075	7.97	C13H13NO2S	0	0	0	0	0	0	0	0	0	0	0	0	0	0	0	0	0	0	0	0	16346.8	0	0	0	0	0	710.731	0	0	0	0	0	0	0	0	16346.8	0	0	0	0	0	0	16346.8	0	0	0
[M + H]+	259.123	8.06	C18H14N2	0	0	0	0	0	664.665	0	0	441.859	678.848	0	0	0	0	0	0	0	0	3255.24	0	0	0	0	615.387	0	0	104.381	1085.08	0	339.424	0	1085.08	307.693	0	122.947	0	0	0	0	276.631	84.856	1085.08	0	0	307.693	0
[M + K]+	169.985	2.31	C4H5NO4	0	0	0	0	0	0	0	0	0	0	0	0	0	0	0	0	6068.77	0	0	0	0	0	0	0	0	0	263.86	0	0	0	0	0	0	3034.39	0	0	0	0	0	0	758.597	0	0	0	0	0
[M + Na]+	209.129	5.13	C8H18BNO3	0	0	0	0	775.243	0	0	0	0	0	0	0	0	0	0	0	0	0	0	0	0	0	0	0	0	675.767	63.0874	0	0	0	775.243	0	0	0	0	0	0	675.767	155.049	0	0	0	0	0	0	675.767
[M + H]+	379.109	5.7	C21H18N2O3S	0	0	0	0	0	0	0	0	0	0	0	0	0	0	0	0	0	0	0	0	0	0	0	5825.62	0	0	253.288	0	0	0	0	0	2912.81	0	0	0	0	0	0	0	0	0	0	0	2912.81	0
[M + H]+	467.241	11.19	C28H34O6	0	0	16135.4	3282.68	0	0	0	0	0	0	0	0	0	0	0	0	0	0	18781.2	0	0	0	0	0	0	0	844.265	6260.4	0	0	0	6260.4	0	0	0	0	6472.69	0	3883.62	0	0	6260.4	0	0	0	0
[M + H]+	282.33	13.36	C20H41	0	0	0	0	0	0	0	0	0	0	0	0	0	0	0	0	0	0	959.207	524.685	0	0	0	0	0	0	0	494.631	0	0	0	494.631	0	0	0	0	0	0	0	0	0	494.631	0	0	0	0
[M + H]+	477.231	10.96	C24H30F2N4O4	0	0	0	0	0	0	0	0	0	0	0	0	0	0	0	0	0	0	4958.96	0	0	0	0	1720.79	0	0	74.817	1652.99	0	0	0	1652.99	860.396	0	0	0	0	0	0	0	0	1652.99	0	0	860.396	0
[M + H]+	291.186	6.57	C20H22N2	0	0	0	0	409.276	0	0	0	0	0	0	0	0	0	0	0	889.234	0	0	0	0	461.481	3794.37	4695.36	1727.81	0	520.762	0	2127.93	0	409.276	0	3211.58	444.617	0	0	0	0	81.8552	0	111.154	0	0	2127.93	3211.58	0
[M + H]+	477.231	11.05	C24H30F2N4O4	0	0	0	0	0	0	0	0	0	0	0	0	0	0	0	0	0	0	1176.24	0	0	0	0	830.849	0	0	36.1239	392.081	0	0	0	392.081	415.425	0	0	0	0	0	0	0	0	392.081	0	0	415.425	0
[M + H]+	225.149	10.18	C13H20O3	73426.3	0	0	13864.8	5767.4	2550.58	1440.08	9859.12	18384.3	0	3830.51	0	1212	0	0	0	0	0	51905.9	0	0	0	0	9854.87	0	0	6095.21	17302	0	1915.25	5767.4	17302	4927.44	0	11874.7	0	4621.59	0	18611.7	8058.52	630.313	17302	0	0	4927.44	0
[M + H]+	327.269	9.17	C23H34O	0	0	0	0	0	0	0	0	0	0	0	0	0	0	0	0	0	559.757	0	30828.8	0	0	0	0	0	0	0	10462.8	0	0	0	10462.8	0	0	0	0	0	0	0	0	0	10462.8	0	0	0	0
[M + H]+	259.124	8.19	C18H14N2	0	0	0	0	0	0	0	0	0	0	0	0	0	0	0	0	0	0	0	0	0	0	0	7021.2	0	0	305.269	0	0	0	0	0	3510.6	0	0	0	0	0	0	0	0	0	0	0	3510.6	0
[M + H]+	282.111	6.16	C10H15N7OS	0	0	0	0	0	0	0	0	0	0	0	0	0	0	0	0	0	0	0	0	0	0	778.47	860.04	0	0	71.2396	0	389.235	0	0	0	430.02	0	0	0	0	0	0	0	0	0	0	389.235	430.02	0
[M + Na]+	613.515	11.98	C38H70O4	0	8118.52	0	0	0	0	2586.49	2717.5	0	0	0	18184	756.214	0	158757	0	0	0	0	0	0	0	0	0	0	0	8309.56	0	0	0	0	0	0	0	20333.5	0	2706.17	0	1623.7	1326	22212.2	0	0	0	0	0
[M + Na]+	381.262	12.3	C20H38O5	0	0	0	2822.64	0	0	0	0	0	0	0	0	0	0	0	0	0	0	894.668	0	0	0	0	0	0	0	122.724	298.223	0	0	0	298.223	0	0	0	0	940.882	0	564.529	0	0	298.223	0	0	0	0
[M + Na]+	597.593	12.63	C40H78O	0	0	0	0	0	0	0	0	0	0	0	0	0	0	1433.32	0	0	0	0	0	0	0	0	0	0	0	62.3185	0	0	0	0	0	0	0	159.258	0	0	0	0	0	179.166	0	0	0	0	0
[M + H]+	209.129	4.51	C11H16N2O2	0	0	0	0	0	0	0	0	0	0	0	0	0	0	0	0	0	0	4233.64	1121.5	0	0	0	0	0	4610.04	200.437	1785.04	0	0	0	1785.04	0	0	0	0	0	4610.04	0	0	0	1785.04	0	0	0	4610.04
[M + H]+	399.322	8.16	C22H42N2O4	0	4778.65	0	0	0	0	0	0	0	0	0	0	0	0	0	0	0	0	0	0	0	0	0	0	0	0	207.767	0	0	0	0	0	0	0	0	0	1592.88	0	955.73	0	0	0	0	0	0	0
[M + H]+	138.055	4.21	C7H7NO2	0	0	0	0	0	0	0	0	0	0	0	0	0	12978.7	0	0	0	0	0	0	0	0	0	0	0	0	564.29	0	0	0	0	0	0	0	1442.07	0	0	0	0	0	1622.33	0	0	0	0	0
[M + H]+	401.305	8.85	C26H40O3	0	0	0	0	0	0	0	0	0	0	0	0	0	0	0	0	0	0	544.304	5012.29	0	0	0	0	0	0	0	1852.2	0	0	0	1852.2	0	0	0	0	0	0	0	0	0	1852.2	0	0	0	0
[M + H]+	348.117	9	C20H17N3OS	0	0	11198.8	0	0	0	0	0	0	0	0	0	0	0	0	0	0	0	0	0	0	0	0	0	0	0	486.905	0	0	0	0	0	0	0	0	0	3732.94	0	2239.76	0	0	0	0	0	0	0
[M + H]+	342.997	7.54	C13H11ClN2O3S2	0	0	0	0	0	0	0	0	0	0	0	0	0	0	0	0	0	0	415.884	0	0	0	0	0	0	0	0	138.628	0	0	0	138.628	0	0	0	0	0	0	0	0	0	138.628	0	0	0	0
[M + H]+	396.33	11.53	C27H41NO	0	0	0	0	647.928	0	0	0	0	0	0	0	0	0	0	0	0	0	0	0	0	0	0	0	0	0	28.1708	0	0	0	647.928	0	0	0	0	0	0	0	129.586	0	0	0	0	0	0	0
[M + H]+	251.238	13.59	C17H30O	0	6297	23475.7	1030.44	14061.4	3561.24	3137.49	6575.67	0	0	0	0	1918.68	0	6097.71	0	0	0	407.284	0	0	0	0	0	0	0	2876.32	135.761	0	0	14061.4	135.761	0	0	2365.64	0	10267.7	0	8972.92	3318.6	1002.05	135.761	0	0	0	0
[M + H]+	372.29	8.88	C24H37NO2	751.05	1888.33	0	0	0	0	0	7732.12	0	2838.02	0	0	0	0	2182.71	0	0	0	19204.8	0	0	0	0	0	0	0	669.227	6401.61	0	1419.01	0	6401.61	0	0	1185.1	0	629.443	0	527.876	1933.03	627.591	6401.61	0	0	0	0
[M + H]+	332.122	7.84	C20H17N3S	0	0	0	0	0	0	0	0	0	0	0	0	0	0	0	0	0	0	0	0	0	0	0	4449.4	0	0	193.452	0	0	0	0	0	2224.7	0	0	0	0	0	0	0	0	0	0	0	2224.7	0
[M + K]+	369.167	9.92	C17H30O6	0	0	0	0	0	0	0	0	0	0	0	0	0	1121.53	0	0	0	0	0	0	0	4072.04	0	0	0	0	225.807	0	2036.02	0	0	0	0	0	124.615	0	0	0	0	0	140.191	0	0	2036.02	0	0
[M + Na]+	413.267	8.83	C24H38O4	0	0	0	0	0	0	0	0	0	0	0	1038.5	0	0	0	0	0	0	0	8795.97	0	0	0	0	0	0	45.1522	2931.99	0	0	0	2931.99	0	0	115.389	0	0	0	0	0	129.813	2931.99	0	0	0	0
[M + H]+	225.149	10.33	C13H20O3	0	0	0	0	0	596.017	0	0	0	0	0	0	0	0	0	0	0	0	0	0	0	0	0	0	0	0	25.9138	0	0	0	0	0	0	0	66.2242	0	0	0	0	149.004	0	0	0	0	0	0
[M + K]+	316.132	8.25	C16H23NO3	0	0	0	0	0	0	0	0	0	0	0	0	0	0	0	0	0	0	0	0	0	1198.89	1575.27	1692.97	0	0	194.223	0	1387.08	0	0	0	846.483	0	0	0	0	0	0	0	0	0	0	1387.08	846.483	0
[M + H]+	325.252	9.23	C23H32O	0	0	0	0	0	0	0	620.908	0	0	0	0	0	0	563.932	0	0	0	600.916	637.944	0	0	0	0	0	0	51.5148	412.953	0	0	0	412.953	0	0	131.649	0	0	0	0	155.227	70.4914	412.953	0	0	0	0
[M + Na]+	724.563	12.91	C40H80NO6P	0	1312.12	0	11002.6	0	0	3051.97	0	0	0	0	0	39790.8	0	0	0	0	0	0	0	0	0	0	0	0	0	2398.15	0	0	0	0	0	0	0	4760.3	0	4104.9	0	2462.94	762.993	4973.85	0	0	0	0	0
[M + K]+	438.261	9.05	C22H41NO5	0	0	0	0	0	0	0	0	0	0	0	0	0	0	709.807	0	0	0	0	0	0	0	0	0	0	2416.11	135.909	0	0	0	0	0	0	0	78.8675	0	0	2416.11	0	0	88.7259	0	0	0	0	2416.11
[M + Na]+	279.094	5.5	C12H14F2N2O2	0	0	0	0	0	0	0	0	0	0	0	0	0	0	0	18262.4	0	0	0	0	0	0	0	0	0	5885.39	1049.91	0	0	0	0	0	0	9131.22	0	0	0	5885.39	0	0	2282.8	0	0	0	0	5885.39
[M + K]+	170.022	2.41	C5H9NO3	0	0	0	0	0	0	0	0	0	0	0	0	0	0	0	729.589	0	0	0	0	0	0	0	0	0	0	31.7213	0	0	0	0	0	0	364.795	0	0	0	0	0	0	91.1987	0	0	0	0	0
[M + H]+	642.542	12.16	C36H71N3O6	0	0	0	0	0	0	0	0	0	0	0	0	0	0	8479.86	0	0	0	0	0	0	0	0	0	0	0	368.69	0	0	0	0	0	0	0	942.207	0	0	0	0	0	1059.98	0	0	0	0	0
[M + Na]+	284.971	15.47	C10H8Cl2O4	0	5660.65	0	0	0	0	0	0	0	0	0	0	0	0	0	0	0	0	0	0	0	0	0	0	0	0	246.115	0	0	0	0	0	0	0	0	0	1886.88	0	1132.13	0	0	0	0	0	0	0
[M + Na]+	257.038	5.55	C7H10N2O7	0	0	0	0	0	0	0	0	0	0	0	0	0	0	0	0	0	0	631.485	0	0	0	0	0	0	0	0	210.495	0	0	0	210.495	0	0	0	0	0	0	0	0	0	210.495	0	0	0	0
[M + H]+	390.181	6.62	C20H24FN3O4	0	764.619	0	0	0	0	0	0	0	0	0	0	0	0	0	0	0	0	0	0	0	0	0	0	0	0	33.2443	0	0	0	0	0	0	0	0	0	254.873	0	152.924	0	0	0	0	0	0	0
[M + H]+	324.233	12.96	C22H29NO	0	0	0	0	0	0	0	0	0	0	0	0	0	4725.92	0	0	0	0	0	0	0	0	1738.39	0	0	0	281.057	0	869.194	0	0	0	0	0	525.102	0	0	0	0	0	590.74	0	0	869.194	0	0
[M + H]+	268.264	11.27	C17H33NO	0	0	0	0	0	0	0	0	0	0	0	0	0	0	0	0	0	0	0	0	31504.9	6834.96	24283.9	0	0	0	2722.77	0	15559.4	0	0	0	0	0	0	31504.9	0	0	0	0	0	0	31504.9	15559.4	0	0
[M + Na]+	265.102	4.74	C7H16BF2NO5	0	0	0	0	179.027	0	0	0	0	0	0	409.134	0	0	0	0	0	0	0	0	0	0	0	0	0	0	25.5722	0	0	0	179.027	0	0	0	45.4593	0	0	0	35.8054	0	51.1417	0	0	0	0	0
[M + K]+	262.031	4.05	C9H7F2N5	0	0	0	0	0	0	0	0	0	0	0	0	0	0	0	0	0	0	404.214	0	0	0	0	675.639	0	0	29.3756	134.738	0	0	0	134.738	337.82	0	0	0	0	0	0	0	0	134.738	0	0	337.82	0
[M + H]+	289.293	7.96	C15H36N4O	0	0	0	0	728.037	683.07	0	0	0	0	0	0	0	0	0	0	0	0	0	0	0	0	0	0	0	0	61.3525	0	0	0	728.037	0	0	0	75.8967	0	0	0	145.607	170.768	0	0	0	0	0	0
[M + H]+	289.293	7.79	C15H36N4O	0	0	0	0	1239.52	0	0	0	0	0	0	0	0	0	0	0	0	0	0	0	0	0	0	0	0	0	53.8922	0	0	0	1239.52	0	0	0	0	0	0	0	247.904	0	0	0	0	0	0	0
[M + H]+	337.251	10.17	C24H32O	0	0	0	0	0	0	0	0	0	0	0	0	0	0	740.909	0	0	0	0	0	0	0	0	0	0	0	32.2134	0	0	0	0	0	0	0	82.3232	0	0	0	0	0	92.6136	0	0	0	0	0
[M + H]+	368.259	10.08	C24H33NO2	0	0	0	0	0	0	0	0	4797.88	0	0	0	0	0	0	0	0	0	0	0	0	0	0	0	0	0	208.603	0	0	0	0	0	0	0	533.097	0	0	0	0	1199.47	0	0	0	0	0	0
[M + Na]+	311.127	13.76	C14H24O4S	0	3697.78	0	0	0	0	0	0	0	0	5284.03	0	0	0	0	0	0	0	0	0	0	0	0	0	0	0	390.514	0	0	2642.02	0	0	0	0	0	0	1232.59	0	739.556	0	660.504	0	0	0	0	0
[M + H]+	159.092	4.05	C10H10N2	0	0	0	0	0	0	0	0	0	819.147	0	0	0	0	0	0	0	0	0	0	0	0	0	0	0	0	35.6151	0	0	409.573	0	0	0	0	0	0	0	0	0	0	102.393	0	0	0	0	0
[M + K]+	671.226	4.9	C32H36N6O8	3714.97	0	0	0	22808.7	13760.9	29314.1	0	0	0	0	0	0	0	0	0	0	0	0	0	0	0	0	0	0	0	3026.02	0	0	0	22808.7	0	0	0	5198.88	0	0	0	5304.72	10768.7	0	0	0	0	0	0
[M + H]+	326.227	10.28	C17H28FN3O2	0	0	0	670.278	0	0	0	0	0	0	0	0	0	0	0	0	0	0	0	0	0	0	0	0	0	0	29.1425	0	0	0	0	0	0	0	0	0	223.426	0	134.056	0	0	0	0	0	0	0
[M + H]+	254.082	8.14	C15H11NO3	0	0	0	0	0	0	0	0	0	0	0	0	0	0	0	0	0	0	0	0	10473.4	2008.18	5520.61	0	3590.94	0	938.833	0	3764.39	0	0	0	1795.47	0	0	10473.4	0	0	0	0	0	0	10473.4	3764.39	1795.47	0
[M + K]+	738.578	13.08	C45H81NO4	0	3716.46	0	43336.2	0	0	0	0	0	0	0	0	81104.4	0	1563.42	0	0	0	0	0	0	0	0	0	0	0	5640.02	0	0	0	0	0	0	0	9185.31	0	15684.2	0	9410.54	0	10333.5	0	0	0	0	0
[M + H]+	353.247	9.32	C24H32O2	0	925.923	0	0	0	0	0	0	0	0	0	0	0	0	1846.59	0	0	0	2051.46	2418.57	0	0	0	0	0	0	120.544	1490.01	0	0	0	1490.01	0	0	205.176	0	308.641	0	185.185	0	230.823	1490.01	0	0	0	0
[M + K]+	399.174	11.54	C17H32N2O4S	0	0	0	0	0	0	0	0	0	0	0	950.554	0	0	0	0	0	0	0	0	0	0	0	0	0	0	41.3285	0	0	0	0	0	0	0	105.617	0	0	0	0	0	118.819	0	0	0	0	0
[M + H]+	256.234	13.08	C14H29N3O	552.278	0	0	0	606.161	1177.95	0	0	0	0	0	0	0	0	0	0	472.898	0	0	0	0	0	0	0	0	0	122.143	0	0	0	606.161	0	0	236.449	192.247	0	0	0	231.688	294.487	59.1123	0	0	0	0	0
[M + H]+	103.055	6.46	C8H6	0	0	0	0	0	0	0	0	0	0	0	0	0	0	0	0	0	0	3166.31	0	0	0	0	0	0	0	0	1055.44	0	0	0	1055.44	0	0	0	0	0	0	0	0	0	1055.44	0	0	0	0
[M + Na]+	301.127	5.22	C12H22O7	0	0	0	0	0	0	0	0	0	0	0	0	0	0	0	0	0	0	0	0	0	0	2113.27	0	0	0	91.8813	0	1056.63	0	0	0	0	0	0	0	0	0	0	0	0	0	0	1056.63	0	0
[M + Na]+	301.127	5.11	C12H22O7	0	0	0	0	0	0	0	0	0	0	0	0	0	0	0	0	0	0	208.161	0	0	5753.4	10956.3	1076.01	0	0	773.291	69.387	8354.84	0	0	69.387	538.003	0	0	0	0	0	0	0	0	69.387	0	8354.84	538.003	0
[M + H]+	209.191	12.1	C14H24O	0	0	0	0	0	0	0	0	0	0	0	0	0	0	0	0	0	0	7112.79	0	0	0	0	0	0	0	0	2370.93	0	0	0	2370.93	0	0	0	0	0	0	0	0	0	2370.93	0	0	0	0
[M + H]+	682.556	11.06	C47H71NO2	0	0	0	7191.42	0	0	0	0	0	0	0	0	0	0	0	0	0	0	0	0	0	0	0	0	0	0	312.67	0	0	0	0	0	0	0	0	0	2397.14	0	1438.28	0	0	0	0	0	0	0
[M + H]+	628.412	15.51	C34H53N5O6	0	0	0	0	4974.65	0	0	0	0	0	0	0	0	0	0	0	0	0	0	0	0	0	0	0	0	0	216.289	0	0	0	4974.65	0	0	0	0	0	0	0	994.931	0	0	0	0	0	0	0
[M + H]+	628.412	15.52	C34H53N5O6	0	0	0	0	6257.8	0	0	0	0	0	0	0	0	0	0	0	0	0	0	0	0	0	0	0	0	0	272.078	0	0	0	6257.8	0	0	0	0	0	0	0	1251.56	0	0	0	0	0	0	0
[M + H]+	209.19	11.9	C14H24O	1253.04	0	0	825.573	2496.33	1028.08	0	2210.14	750.716	0	1210.85	0	1228.41	0	1108.74	0	0	0	2281.96	0	0	0	0	587.43	0	0	552.144	760.654	0	605.426	2496.33	760.654	293.715	0	842.125	0	275.191	0	914.99	997.233	443.5	760.654	0	0	293.715	0
[M + H]+	349.116	5.28	C12H20N4O6S	0	0	0	0	0	0	0	0	0	0	710.828	0	0	0	0	2020.05	3284.38	0	0	0	0	0	0	2207.52	0	0	357.512	0	0	355.414	0	0	1103.76	2652.22	0	0	0	0	0	0	751.907	0	0	0	1103.76	0
[M + H]+	158.06	4.77	C10H7NO	0	0	0	0	0	0	0	0	0	952.442	0	0	0	0	0	0	0	0	0	0	0	0	0	0	0	0	41.4105	0	0	476.221	0	0	0	0	0	0	0	0	0	0	119.055	0	0	0	0	0
[M + H]+	279.092	6.34	C11H16ClFN2O3	0	0	0	0	0	0	0	0	0	0	0	0	0	0	0	0	16274.6	0	0	0	0	0	0	0	0	0	707.592	0	0	0	0	0	0	8137.31	0	0	0	0	0	0	2034.33	0	0	0	0	0
[M + H]+	311.126	12.14	C12H18N6O2S	0	0	0	0	0	0	0	0	0	0	0	0	0	0	0	0	0	0	914.554	0	0	0	0	0	0	0	0	304.851	0	0	0	304.851	0	0	0	0	0	0	0	0	0	304.851	0	0	0	0
[M + H]+	339.289	13.56	C21H38O3	0	1641.69	0	12171.3	1962.98	869.571	0	701.249	12731.5	0	0	0	9350.82	0	0	4622.27	3950.21	0	701.982	0	0	0	0	0	0	0	2087.02	233.994	0	0	1962.98	233.994	0	4286.24	2628.12	0	4604.31	0	3155.18	3575.57	2240.41	233.994	0	0	0	0
[M + Na]+	513.304	10.42	C25H46O9	0	64686.6	0	0	31046.1	0	0	0	0	0	0	0	0	0	0	0	7817.96	0	0	0	0	0	0	0	0	0	4502.2	0	0	0	31046.1	0	0	3908.98	0	0	21562.2	0	19146.5	0	977.245	0	0	0	0	0
[M + H]+	251.165	8.32	C15H22O3	0	0	0	0	3185.83	2497.34	883.042	1102.54	0	0	1049.77	0	0	0	0	0	742.175	0	0	0	0	0	0	0	0	2899.69	537.408	0	0	524.883	3185.83	0	0	371.088	498.102	0	0	2899.69	637.166	1120.73	223.993	0	0	0	0	2899.69
[M + Na]+	907.259	18	C43H45ClN8O9S	0	0	0	0	0	0	0	0	0	1050.55	0	0	0	0	0	0	0	0	0	0	0	0	0	0	0	0	45.676	0	0	525.274	0	0	0	0	0	0	0	0	0	0	131.318	0	0	0	0	0
[M + H]+	251.165	8.4	C15H22O3	2509.14	0	0	0	2223.15	958.107	0	1823.54	0	0	0	0	0	0	0	592.983	2378.49	0	0	0	0	0	0	0	0	847.196	492.722	0	0	0	2223.15	0	0	1485.74	587.865	0	0	847.196	946.459	695.411	371.434	0	0	0	0	847.196
[M + K]+	665.441	14.1	C37H62N4O4	1301.38	0	0	0	990.88	0	0	0	0	0	0	0	0	0	0	0	0	0	0	0	0	0	0	0	0	0	99.6633	0	0	0	990.88	0	0	0	144.597	0	0	0	458.451	0	0	0	0	0	0	0
[M + Na]+	229.096	4.55	C11H14N2O2	0	0	0	0	0	0	0	0	0	2012.23	0	0	0	0	0	0	0	0	4096.38	29049.9	0	0	0	0	0	509.466	109.639	11048.8	0	1006.12	0	11048.8	0	0	0	0	0	509.466	0	0	251.529	11048.8	0	0	0	509.466
[M + H]+	227.211	3.29	C13H26N2O	0	0	0	0	0	0	0	0	0	0	0	0	0	0	0	0	0	0	498.68	0	0	0	0	0	0	0	0	166.227	0	0	0	166.227	0	0	0	0	0	0	0	0	0	166.227	0	0	0	0
[M + H]+	327.289	13.68	C20H38O3	0	0	0	0	0	0	0	752.041	659.013	0	0	0	997.316	0	0	0	0	0	857.062	0	0	16115.1	0	0	0	0	805.367	285.687	8057.54	0	0	285.687	0	0	267.597	0	0	0	0	352.764	124.664	285.687	0	8057.54	0	0
[M + H]+	379.284	12.55	C24H34N4	0	0	0	2428.87	0	0	0	0	0	0	0	1665.43	1456.82	0	0	0	0	0	0	0	0	0	0	0	0	0	241.353	0	0	0	0	0	0	0	346.917	0	809.623	0	485.774	0	390.281	0	0	0	0	0
[M + Na]+	216.013	1.12	C6H11NO2S2	0	0	0	0	2918.77	0	1052.5	494.51	0	0	0	0	0	0	0	0	0	0	0	0	0	0	0	0	0	8022.63	542.975	0	0	0	2918.77	0	0	0	171.89	0	0	8022.63	583.755	386.754	0	0	0	0	0	8022.63
[M + Na]+	216.013	1.09	C6H11NO2S2	0	0	0	0	2019.91	0	965.693	468.143	0	0	0	0	0	0	0	0	0	0	0	0	0	0	0	0	0	9543.04	565.078	0	0	0	2019.91	0	0	0	159.315	0	0	9543.04	403.983	358.459	0	0	0	0	0	9543.04
[M + H]+	518.291	8.85	C32H39NO5	0	0	0	0	0	0	0	4138.93	0	0	0	0	0	0	0	0	0	0	0	0	0	0	0	0	0	0	179.953	0	0	0	0	0	0	0	459.881	0	0	0	0	1034.73	0	0	0	0	0	0
[M + K]+	469.322	11.18	C27H46N2O2	0	0	0	0	0	0	0	0	0	0	0	0	0	0	0	0	0	0	790.29	0	0	0	0	0	0	0	0	263.43	0	0	0	263.43	0	0	0	0	0	0	0	0	0	263.43	0	0	0	0
[M + H]+	265.134	4.57	C17H16N2O	0	0	0	0	7965.84	0	1615.99	15571.1	0	0	0	0	0	0	0	0	0	0	3104.18	0	0	0	0	0	0	0	1093.6	1034.73	0	0	7965.84	1034.73	0	0	1909.67	0	0	0	1593.17	4296.76	0	1034.73	0	0	0	0
[M + Na]+	697.473	18.02	C39H66N2O7	0	11463.5	0	345.742	0	0	0	0	0	0	0	11304.5	0	0	35045.9	0	0	0	0	0	0	0	0	0	0	0	2528.68	0	0	0	0	0	0	0	5150.04	0	3936.4	0	2361.84	0	5793.8	0	0	0	0	0
[M + H]+	197.118	7.86	C11H16O3	0	0	0	0	0	0	0	0	0	0	0	0	0	0	0	0	0	0	0	3583.8	0	0	0	0	0	0	0	1194.6	0	0	0	1194.6	0	0	0	0	0	0	0	0	0	1194.6	0	0	0	0
[M + K]+	169.983	19.93	C4H5NO4	0	0	0	0	0	0	0	0	0	0	0	0	0	0	0	0	0	0	0	0	0	0	6456	0	0	0	280.695	0	3228	0	0	0	0	0	0	0	0	0	0	0	0	0	0	3228	0	0
[M + Na]+	415.248	11.18	C23H36O5	0	0	901.279	0	0	0	0	0	0	0	0	0	0	0	0	0	0	0	4832.99	0	0	0	0	0	0	0	39.186	1611	0	0	0	1611	0	0	0	0	300.426	0	180.256	0	0	1611	0	0	0	0
[M + H]+	339.29	13.62	C21H38O3	0	0	0	0	0	0	0	0	0	0	0	0	0	0	0	0	0	0	73294.8	0	0	0	622.529	0	0	0	27.0665	24431.6	311.265	0	0	24431.6	0	0	0	0	0	0	0	0	0	24431.6	0	311.265	0	0
[M + H]+	281.212	12.1	C11H28N4O4	103609	6352.28	1326.81	3445.04	385084	145390	57936.9	0	0	9817.56	4286.18	0	1628.86	0	0	0	77631	25476.1	4502.19	0	0	0	0	0	0	8102.49	34983	9992.76	0	7051.87	385084	9992.76	0	38815.5	34284.9	0	3708.05	8102.49	99963.4	50831.7	11670.4	9992.76	0	0	0	8102.49
[M + H]+	321.242	11.01	C20H32O3	0	0	0	0	0	0	0	0	0	1181.43	0	0	0	0	0	0	0	0	2713.76	0	645.522	0	0	0	0	0	79.4327	904.586	0	590.715	0	904.586	0	0	0	645.522	0	0	0	0	147.679	904.586	645.522	0	0	0
[M + H]+	513.322	13.53	C31H44O6	0	0	2999.8	744.782	0	0	0	0	0	0	0	0	0	0	0	0	0	0	51645.3	0	0	0	0	5883.17	0	0	418.598	17215.1	0	0	0	17215.1	2941.58	0	0	0	1248.19	0	748.916	0	0	17215.1	0	0	2941.58	0
[M + H]+	197.081	13.55	C10H12O4	0	0	0	0	0	0	0	0	0	0	0	0	0	0	0	0	0	0	7938.64	0	0	0	0	791.995	0	0	34.4346	2646.21	0	0	0	2646.21	395.997	0	0	0	0	0	0	0	0	2646.21	0	0	395.997	0
[M + H]+	495.311	13.56	C31H42O5	0	0	0	0	0	0	0	0	0	0	0	0	0	0	0	0	0	0	10431.7	0	0	0	0	855.335	0	0	37.1885	3477.22	0	0	0	3477.22	427.667	0	0	0	0	0	0	0	0	3477.22	0	0	427.667	0
[M + H]+	325.274	10.14	C20H36O3	0	0	0	0	0	0	0	0	0	0	0	0	0	0	776.166	0	0	0	0	0	0	0	0	0	0	3347.79	179.302	0	0	0	0	0	0	0	86.2407	0	0	3347.79	0	0	97.0208	0	0	0	0	3347.79
[M + H]+	469.144	6.01	C21H28N2O6S2	0	0	0	0	0	0	0	0	0	0	0	0	0	0	0	0	0	0	0	0	0	0	0	0	0	4991.44	217.019	0	0	0	0	0	0	0	0	0	0	4991.44	0	0	0	0	0	0	0	4991.44
[M + H]+	325.274	10.28	C20H36O3	0	0	0	0	0	0	0	0	0	0	0	0	0	0	657.083	0	0	0	0	0	0	0	0	0	0	6674.32	318.757	0	0	0	0	0	0	0	73.0093	0	0	6674.32	0	0	82.1354	0	0	0	0	6674.32
[M + Na]+	804.625	13.6	C46H87NO8	0	0	0	0	17722.6	0	47620.2	0	0	0	0	0	0	0	0	0	0	0	0	0	0	0	0	0	0	0	2840.99	0	0	0	17722.6	0	0	0	5291.13	0	0	0	3544.51	11905	0	0	0	0	0	0
[M + K]+	273.046	5.09	C12H14N2OS	0	0	0	0	0	0	0	0	0	0	0	0	497.867	0	0	0	0	0	0	0	0	0	0	0	0	0	21.6464	0	0	0	0	0	0	0	55.3186	0	0	0	0	0	62.2334	0	0	0	0	0
[M + H]+	197.081	13.39	C10H12O4	0	0	0	0	0	0	0	0	0	0	0	0	0	0	0	0	0	0	1713.18	0	0	0	0	0	0	0	0	571.059	0	0	0	571.059	0	0	0	0	0	0	0	0	0	571.059	0	0	0	0
[M + H]+	188.107	7.06	C12H13NO	0	0	0	0	0	0	0	0	0	0	0	0	0	0	0	0	0	0	611.087	0	0	0	839.762	3972.53	0	0	209.23	203.696	419.881	0	0	203.696	1986.26	0	0	0	0	0	0	0	0	203.696	0	419.881	1986.26	0
[M + H]+	226.098	6.59	C13H11N3O	0	0	8054.8	0	3344.48	0	0	381.543	0	0	0	0	0	0	0	0	0	0	899.783	0	0	0	731	15128.9	519.279	0	1224.35	299.928	365.5	0	3344.48	299.928	7824.08	0	42.3936	0	2684.93	0	2279.86	95.3857	0	299.928	0	365.5	7824.08	0
[M + H]+	240.233	9.8	C15H29NO	0	0	0	0	0	0	0	0	0	0	0	0	0	0	0	0	0	0	0	0	43328.1	0	0	0	0	0	1883.83	0	0	0	0	0	0	0	0	43328.1	0	0	0	0	0	0	43328.1	0	0	0
[M + H]+	379.076	2.18	C17H18N2O4S2	0	0	0	0	0	0	0	0	0	0	0	0	0	0	0	0	0	0	0	0	0	0	0	0	0	4570.63	198.723	0	0	0	0	0	0	0	0	0	0	4570.63	0	0	0	0	0	0	0	4570.63
[M + Na]+	337.341	9.26	C19H44N3	0	0	0	0	0	0	0	0	0	0	0	0	0	0	0	0	0	0	0	138.925	0	0	0	0	0	0	0	46.3082	0	0	0	46.3082	0	0	0	0	0	0	0	0	0	46.3082	0	0	0	0
[M + H]+	455.313	9.02	C24H42N2O6	0	0	0	0	0	0	0	0	0	0	0	0	0	0	0	0	0	0	0	11124	0	0	0	0	0	0	0	3708.01	0	0	0	3708.01	0	0	0	0	0	0	0	0	0	3708.01	0	0	0	0
[M + H]+	213.124	5.2	C10H16N2O3	0	0	0	0	0	0	0	0	0	0	0	0	0	0	0	0	0	0	0	0	0	0	0	0	0	610.707	26.5525	0	0	0	0	0	0	0	0	0	0	610.707	0	0	0	0	0	0	0	610.707
[M + H]+	279.165	13.7	C14H22N4S	0	0	0	0	0	0	0	0	0	0	0	0	0	0	0	0	10282.7	0	0	0	0	0	0	0	0	0	447.073	0	0	0	0	0	0	5141.35	0	0	0	0	0	0	1285.34	0	0	0	0	0
[M + H]+	339.291	13.4	C21H38O3	0	0	0	0	0	0	0	0	0	0	0	0	0	0	0	0	0	0	187510	0	0	0	0	0	0	0	0	62503.2	0	0	0	62503.2	0	0	0	0	0	0	0	0	0	62503.2	0	0	0	0
[M + K]+	279.095	6.76	C14H16BNO2	0	0	0	0	0	0	0	0	0	0	0	0	0	0	0	20001.9	0	0	0	0	0	0	1840.57	0	5125.26	0	1172.51	0	920.284	0	0	0	2562.63	10000.9	0	0	0	0	0	0	2500.23	0	0	920.284	2562.63	0
[M + Na]+	614.544	12.89	C38H73NO3	0	0	0	0	0	0	0	0	0	0	0	0	0	0	17612.3	0	0	0	0	0	0	0	0	0	0	0	765.751	0	0	0	0	0	0	0	1956.92	0	0	0	0	0	2201.53	0	0	0	0	0
[M + Na]+	467.308	11.9	C30H40N2O	0	0	0	0	0	0	0	0	0	0	0	0	0	0	0	0	0	0	1455.18	0	0	0	0	0	0	0	0	485.061	0	0	0	485.061	0	0	0	0	0	0	0	0	0	485.061	0	0	0	0
[M + H]+	279.091	11.5	C11H16ClFN2O3	0	0	0	0	0	0	0	0	0	0	0	0	0	0	0	0	17980.2	0	0	0	0	0	0	0	0	0	781.748	0	0	0	0	0	0	8990.1	0	0	0	0	0	0	2247.52	0	0	0	0	0
[M + H]+	327.232	9.93	C22H30O2	0	753.203	0	0	0	0	0	0	0	0	0	0	0	0	0	0	0	2226.98	252.895	0	0	4431.51	0	0	0	0	225.422	826.625	2215.76	0	0	826.625	0	0	0	0	251.068	0	150.641	0	0	826.625	0	2215.76	0	0
[M + H]+	555.344	11.49	C32H46N2O6	0	0	0	0	0	0	0	0	0	0	0	0	0	0	2531.15	0	0	0	0	0	0	0	0	0	0	0	110.05	0	0	0	0	0	0	0	281.238	0	0	0	0	0	316.393	0	0	0	0	0
[M + H]+	281.095	7.03	C13H16N2O3S	0	0	0	0	0	0	0	0	0	0	0	0	0	0	0	0	0	0	0	0	0	0	0	920.228	0	0	40.0099	0	0	0	0	0	460.114	0	0	0	0	0	0	0	0	0	0	0	460.114	0
[M + H]+	555.344	11.76	C32H46N2O6	0	0	0	0	0	0	0	0	0	0	0	0	0	0	365.171	626.054	0	0	0	0	0	0	0	0	0	0	43.0967	0	0	0	0	0	0	313.027	40.5746	0	0	0	0	0	123.903	0	0	0	0	0
[M + H]+	441.368	9.31	C25H48N2O4	0	0	0	0	7450.56	0	2910.01	0	0	0	0	0	0	0	0	0	0	0	0	0	0	0	0	0	0	0	450.46	0	0	0	7450.56	0	0	0	323.334	0	0	0	1490.11	727.502	0	0	0	0	0	0
[M + Na]+	609.521	12.49	C39H70O3	67749.9	7301.62	0	149504	0	0	0	0	0	0	0	0	77550.5	0	15573.3	0	0	0	0	0	0	0	0	0	0	0	13812.1	0	0	0	0	0	0	0	17874.9	0	52268.4	0	44911	0	11640.5	0	0	0	0	0
[M + Na]+	279.095	8.1	C11H16N2O5	0	0	0	0	0	0	0	0	0	0	0	0	0	0	0	19714.7	0	0	0	0	0	0	0	3542.22	0	0	1011.17	0	0	0	0	0	1771.11	9857.34	0	0	0	0	0	0	2464.33	0	0	0	1771.11	0
[M + Na]+	383.162	5.98	C16H28N2O5S	0	0	0	27847.9	0	0	0	0	0	0	0	0	0	0	0	0	5705.78	0	11689	596.789	0	0	0	0	0	92635.2	5486.48	4095.27	0	0	0	4095.27	0	2852.89	0	0	9282.65	92635.2	5569.59	0	713.223	4095.27	0	0	0	92635.2
[M + H]+	208.112	11.82	C15H13N	0	0	0	1882.85	0	0	0	0	0	0	0	0	1816.32	0	0	0	0	0	0	0	0	0	0	0	0	0	160.833	0	0	0	0	0	0	0	201.813	0	627.615	0	376.569	0	227.04	0	0	0	0	0
[M + H]+	268.098	1.95	C16H13NO3	0	0	0	0	0	0	0	0	0	0	0	0	0	0	0	0	0	0	0	0	0	0	0	0	0	8307.27	361.186	0	0	0	0	0	0	0	0	0	0	8307.27	0	0	0	0	0	0	0	8307.27
[M + H]+	339.29	10.69	C21H38O3	0	0	1880.61	0	0	0	0	0	75410.3	0	0	0	0	0	0	0	0	0	1097.66	0	0	0	0	0	0	0	3360.47	365.887	0	0	0	365.887	0	0	8378.92	0	626.869	0	376.121	18852.6	0	365.887	0	0	0	0
[M + K]+	239.116	6.23	C10H20N2O2	0	0	0	0	0	0	0	0	0	2274.01	0	0	0	0	0	0	0	0	408.608	5724.05	0	0	0	0	0	0	98.87	2044.22	0	1137	0	2044.22	0	0	0	0	0	0	0	0	284.251	2044.22	0	0	0	0
[M + Na]+	386.338	8.04	C24H45NO	0	4581.62	0	0	0	0	0	0	0	0	0	0	0	0	0	0	0	0	0	0	0	0	0	0	0	0	199.201	0	0	0	0	0	0	0	0	0	1527.21	0	916.324	0	0	0	0	0	0	0
[M + H]+	419.243	11.36	C24H34O6	0	0	1480.31	0	0	0	0	0	0	0	0	0	0	0	0	0	0	0	24474	0	0	0	0	4759.33	0	0	271.288	8158	0	0	0	8158	2379.66	0	0	0	493.435	0	296.061	0	0	8158	0	0	2379.66	0
[M + H]+	184.112	12.18	C13H13N	0	1696.74	0	6125.28	2599.81	1189.42	1471.6	829.78	1553.02	0	0	0	6106.47	0	0	1065.88	0	0	0	0	0	0	0	0	0	0	984.261	0	0	0	2599.81	0	0	532.938	1238.92	0	2607.34	0	2084.37	1260.95	896.544	0	0	0	0	0
[M + H]+	355.248	11.38	C20H34O5	13256.2	0	0	5330.46	0	0	0	0	0	0	0	0	2101.76	0	0	0	3454.1	0	0	0	0	0	0	0	0	0	1049.67	0	0	0	0	0	0	1727.05	1706.43	0	1776.82	0	3717.32	0	694.483	0	0	0	0	0
[M + Na]+	644.556	12.63	C39H75NO4	0	0	0	0	0	0	0	0	0	0	0	0	0	0	38367.1	0	0	0	0	0	0	0	0	0	0	0	1668.14	0	0	0	0	0	0	0	4263.01	0	0	0	0	0	4795.89	0	0	0	0	0
[M + K]+	453.149	12.21	C20H26N6O2S	0	0	0	0	0	0	0	0	0	0	0	0	0	0	0	0	746.289	1972.45	0	1862.38	0	1594.87	1879.76	1894.91	1374.77	1702.14	399.684	1278.28	1737.32	0	0	1278.28	1634.84	373.145	0	0	0	1702.14	0	0	93.2862	1278.28	0	1737.32	1634.84	1702.14
[M + H]+	263.082	9.07	C16H10N2O2	0	0	755.871	0	0	0	0	0	0	0	0	0	0	0	0	0	0	0	0	0	0	0	0	2662.24	0	0	148.613	0	0	0	0	0	1331.12	0	0	0	251.957	0	151.174	0	0	0	0	0	1331.12	0
[M + H]+	279.151	7.91	C15H19FN2O2	0	0	0	0	0	0	0	0	0	0	0	0	0	0	0	0	0	0	0	0	0	0	0	867.802	0	0	37.7305	0	0	0	0	0	433.901	0	0	0	0	0	0	0	0	0	0	0	433.901	0
[M + H]+	332.259	14.42	C21H33NO2	0	0	1415.54	634.347	725.37	3388.93	0	581.477	0	496.713	0	0	887.986	0	0	1120.28	0	752.863	616.176	0	0	0	0	0	0	0	402.202	456.346	0	248.356	725.37	456.346	0	560.138	539.821	0	683.297	0	555.052	992.601	313.122	456.346	0	0	0	0
[M + H]+	197.081	11.37	C10H12O4	0	0	0	0	0	0	0	0	0	0	0	0	0	0	0	0	0	0	3618.42	0	0	0	0	993.684	0	0	43.2037	1206.14	0	0	0	1206.14	496.842	0	0	0	0	0	0	0	0	1206.14	0	0	496.842	0
[M + H]+	257.091	5.32	C11H13FN2O4	0	0	0	0	0	0	0	0	0	0	0	0	0	0	0	0	0	0	0	0	0	0	0	619.705	0	0	26.9437	0	0	0	0	0	309.853	0	0	0	0	0	0	0	0	0	0	0	309.853	0
[M + Na]+	675.493	18.01	C42H68O5	0	35586.2	0	0	0	0	0	0	0	0	0	32410.4	0	0	130399	0	0	0	0	0	0	0	0	0	0	0	8625.88	0	0	0	0	0	0	0	18089.9	0	11862.1	0	7117.25	0	20351.1	0	0	0	0	0
[M + H]+	203.064	4.13	C11H10N2S	0	0	0	0	1015.68	0	0	0	0	0	0	0	0	0	0	0	0	0	0	482.202	0	0	0	9572.79	0	0	460.368	160.734	0	0	1015.68	160.734	4786.4	0	0	0	0	0	203.135	0	0	160.734	0	0	4786.4	0
[M + H]+	200.226	10.18	C12H27N2	0	0	0	1080.19	0	0	0	0	0	0	0	0	0	0	0	0	0	0	0	0	0	0	0	0	0	0	46.9648	0	0	0	0	0	0	0	0	0	360.063	0	216.038	0	0	0	0	0	0	0
[M + H]+	414.341	8.54	C27H43NO2	0	15928.8	0	0	0	0	0	0	0	0	0	0	0	0	0	0	0	0	0	0	0	0	0	0	0	0	692.557	0	0	0	0	0	0	0	0	0	5309.6	0	3185.76	0	0	0	0	0	0	0
[M + H]+	327.232	9.75	C22H30O2	0	0	0	0	0	0	0	0	0	0	0	0	0	0	0	0	0	1091.27	0	0	0	2128.72	0	0	0	0	92.5531	363.758	1064.36	0	0	363.758	0	0	0	0	0	0	0	0	0	363.758	0	1064.36	0	0
[M + H]+	200.226	10.24	C12H27N2	0	0	0	1409.25	0	0	0	0	0	0	0	0	0	0	0	0	0	0	0	0	0	0	0	0	0	0	61.2718	0	0	0	0	0	0	0	0	0	469.751	0	281.85	0	0	0	0	0	0	0
[M + K]+	411.081	7.87	C20H16N6S	0	0	0	0	0	0	0	0	0	0	0	0	0	0	0	0	0	0	0	0	12606.6	0	1693.57	0	0	0	621.747	0	846.787	0	0	0	0	0	0	12606.6	0	0	0	0	0	0	12606.6	846.787	0	0
[M + H]+	535.303	12.91	C28H42N2O8	0	0	825.673	0	0	0	0	0	461.217	0	0	0	0	0	0	0	0	0	1371.77	0	0	0	0	0	0	0	55.9517	457.256	0	0	0	457.256	0	0	51.2463	0	275.224	0	165.135	115.304	0	457.256	0	0	0	0
[M + Na]+	297.24	11.96	C16H34O3	0	1808.46	0	0	0	0	0	0	0	0	0	0	0	2340.53	0	0	0	0	0	0	2022.68	0	0	0	0	0	268.334	0	0	0	0	0	0	0	260.059	2022.68	602.821	0	361.693	0	292.566	0	2022.68	0	0	0
[M + H]+	691.388	11.23	C31H50N10O8	0	0	0	0	0	0	0	0	0	0	0	0	0	46463.5	0	0	0	0	0	0	9118.88	11154.2	3740.63	0	25358.4	0	4166.77	0	7447.43	0	0	0	12679.2	0	5162.61	9118.88	0	0	0	0	5807.93	0	9118.88	7447.43	12679.2	0
[M + H]+	355.248	11.28	C20H34O5	14334.3	242.125	0	6233.28	0	1638.81	0	6857.83	0	0	0	0	1106.17	962.394	0	0	1855.12	0	0	0	31825.4	0	0	0	0	0	2828.5	0	0	0	0	0	0	927.561	2766.61	31825.4	2158.47	0	4161.94	2124.16	490.46	0	31825.4	0	0	0
[M + H]+	308.211	11.18	C20H25N3	0	0	0	7441.66	0	0	0	0	0	0	0	0	37756	0	0	0	0	0	0	0	0	0	0	0	0	0	1965.12	0	0	0	0	0	0	0	4195.12	0	2480.55	0	1488.33	0	4719.5	0	0	0	0	0
[M + H]+	285.222	11.96	C20H28O	0	0	0	2797.02	0	0	0	0	0	0	0	0	2326.51	0	0	0	0	0	0	0	0	0	0	0	0	0	222.762	0	0	0	0	0	0	0	258.501	0	932.339	0	559.403	0	290.814	0	0	0	0	0
[M + Na]+	347.219	10.47	C19H32O4	1691.77	1318.59	1359.27	1250.25	819.039	646.398	784.26	1734.89	0	548.758	13265.5	0	0	0	0	1889.95	2315.3	0	2019.04	0	0	0	0	0	0	0	1201.04	673.014	0	6907.11	819.039	673.014	0	2102.62	539.703	0	1309.37	0	1287.78	791.388	2252.43	673.014	0	0	0	0
[M + H]+	480.481	10.66	C31H61NO2	0	0	0	0	0	0	0	0	3534.84	0	0	0	0	0	0	0	0	0	0	0	0	0	0	0	0	0	153.689	0	0	0	0	0	0	0	392.76	0	0	0	0	883.709	0	0	0	0	0	0
[M + H]+	316.107	2.18	C11H17N5O4S	0	0	0	0	0	0	0	0	0	0	0	0	0	0	0	0	0	0	0	0	0	0	0	0	0	8198.56	356.459	0	0	0	0	0	0	0	0	0	0	8198.56	0	0	0	0	0	0	0	8198.56
[M + Na]+	379.109	6.54	C19H20N2O3S	0	0	0	0	0	0	0	0	0	0	0	0	0	0	0	0	0	0	0	0	0	0	0	61379.5	0	0	2668.67	0	0	0	0	0	30689.8	0	0	0	0	0	0	0	0	0	0	0	30689.8	0
[M + H]+	307.227	12.18	C19H30O3	12398.8	640.557	2235.32	0	0	8831.66	4184.48	0	0	0	5860.83	0	0	0	0	13393.5	0	0	0	0	0	0	0	0	0	0	2067.18	0	0	2930.41	0	0	0	6696.73	2823.88	0	958.624	0	3054.93	3254.04	2406.79	0	0	0	0	0
[M + Na]+	347.22	10.35	C19H32O4	0	0	0	0	8658.92	12391.6	5579.43	0	0	546.679	0	0	0	0	0	443.883	5233.91	0	1671.04	675.997	0	0	0	0	0	5647.78	1674.01	782.346	0	273.34	8658.92	782.346	0	2838.9	1996.78	0	0	5647.78	1731.78	4492.76	778.06	782.346	0	0	0	5647.78
[M + H]+	263.072	9.32	C17H10O3	0	0	0	0	0	0	0	0	0	0	0	0	0	0	0	0	0	0	0	5976.1	0	0	0	0	0	0	0	1992.03	0	0	0	1992.03	0	0	0	0	0	0	0	0	0	1992.03	0	0	0	0
[M + H]+	467.241	11.9	C24H30N6O4	0	0	0	0	0	0	0	0	0	0	0	0	0	0	0	0	0	0	310543	0	0	0	0	128068	0	0	5568.15	103514	0	0	0	103514	64033.8	0	0	0	0	0	0	0	0	103514	0	0	64033.8	0
[M + Na]+	247.19	5.42	C12H24N4	0	0	0	0	0	0	0	0	0	0	0	0	0	0	0	0	0	0	465.66	0	0	0	0	0	0	0	0	155.22	0	0	0	155.22	0	0	0	0	0	0	0	0	0	155.22	0	0	0	0
[M + H]+	316.013	8.44	C11H14BrN3OS	0	0	0	0	0	0	0	0	0	0	0	0	0	0	0	0	0	0	0	0	0	0	475.368	0	0	0	20.6682	0	237.684	0	0	0	0	0	0	0	0	0	0	0	0	0	0	237.684	0	0
[M + H]+	381.263	11.36	C22H36O5	0	0	0	620.001	0	719.324	0	0	0	0	0	0	0	0	548.609	948.177	0	0	2941.35	0	0	0	0	0	0	0	123.309	980.451	0	0	0	980.451	0	474.089	140.882	0	206.667	0	124	179.831	187.098	980.451	0	0	0	0
[M + H]+	341.179	12.61	C19H21FN4O	991.332	0	0	973.323	0	0	0	0	0	0	0	0	1620.07	0	0	0	0	0	0	0	0	0	0	0	0	0	155.858	0	0	0	0	0	0	0	290.156	0	324.441	0	392.931	0	202.509	0	0	0	0	0
[M + K]+	427.224	8.62	C24H36O4	0	0	0	0	0	0	0	0	0	0	0	0	0	0	0	0	0	0	4698.19	446.341	0	0	0	0	0	0	0	1714.84	0	0	0	1714.84	0	0	0	0	0	0	0	0	0	1714.84	0	0	0	0
[M + H]+	445.258	11.41	C26H36O6	0	0	655.747	0	0	0	0	0	0	0	0	0	0	0	0	0	0	0	1047.21	0	0	0	0	0	0	0	28.5108	349.069	0	0	0	349.069	0	0	0	0	218.582	0	131.149	0	0	349.069	0	0	0	0
[M + K]+	291.041	6.68	C12H8N6O	0	0	0	0	0	0	0	0	0	0	0	0	0	0	0	0	0	0	0	0	0	0	0	465.479	0	0	20.2382	0	0	0	0	0	232.74	0	0	0	0	0	0	0	0	0	0	0	232.74	0
[M + H]+	309.203	9.23	C19H24BNO2	0	0	0	0	0	0	0	0	0	0	0	0	0	0	0	0	0	0	0	399.287	0	0	0	0	0	0	0	133.096	0	0	0	133.096	0	0	0	0	0	0	0	0	0	133.096	0	0	0	0
[M + H]+	402.264	6.54	C24H35NO4	0	0	0	0	0	0	0	5402.7	0	0	0	0	0	0	0	0	0	0	0	443.362	0	0	0	0	0	0	234.9	147.787	0	0	0	147.787	0	0	600.3	0	0	0	0	1350.68	0	147.787	0	0	0	0
[M + H]+	291.186	6.7	C20H22N2	0	0	0	0	0	0	0	0	0	0	0	0	0	0	0	0	0	0	0	0	0	390.02	518.217	1048.61	0	0	85.0801	0	454.118	0	0	0	524.303	0	0	0	0	0	0	0	0	0	0	454.118	524.303	0
[M + H]+	381.34	12.46	C24H44O3	0	0	0	438.772	0	0	0	0	0	0	0	0	0	0	0	0	0	0	0	0	0	0	0	0	0	0	19.0771	0	0	0	0	0	0	0	0	0	146.257	0	87.7545	0	0	0	0	0	0	0
[M + H]+	409.102	8.21	C17H20N4O4S2	0	0	0	0	0	0	0	0	0	0	0	0	0	0	0	0	0	0	0	0	0	0	0	10542.5	0	0	458.369	0	0	0	0	0	5271.25	0	0	0	0	0	0	0	0	0	0	0	5271.25	0
[M + H]+	235.17	11.05	C15H22O2	0	0	0	0	18833.3	0	0	0	0	0	1109.88	0	2245.3	0	0	0	0	0	0	0	0	0	0	0	0	0	964.715	0	0	554.939	18833.3	0	0	0	249.478	0	0	0	3766.66	0	419.397	0	0	0	0	0
[M + H]+	424.452	12.69	C28H57NO	0	0	0	0	0	0	0	0	88317.5	0	0	0	0	0	0	0	0	0	0	0	0	0	0	0	0	0	3839.89	0	0	0	0	0	0	0	9813.06	0	0	0	0	22079.4	0	0	0	0	0	0
[M + H]+	434.151	10.77	C27H19N3O3	0	0	0	0	0	0	0	0	0	0	0	0	0	0	0	0	0	0	0	0	0	0	0	24958.3	0	0	1085.14	0	0	0	0	0	12479.2	0	0	0	0	0	0	0	0	0	0	0	12479.2	0
[M + H]+	311.152	12.96	C17H18N4O2	0	0	0	0	0	0	0	0	0	0	0	0	0	0	614.691	0	0	0	0	0	0	0	0	0	0	0	26.7257	0	0	0	0	0	0	0	68.2991	0	0	0	0	0	76.8364	0	0	0	0	0
[M + H]+	223.206	12.67	C15H26O	0	763.041	0	0	0	0	0	0	0	0	0	0	0	853.123	15209.3	0	0	0	0	0	0	0	0	2923.59	0	0	858.653	0	0	0	0	0	1461.79	0	1784.71	0	254.347	0	152.608	0	2007.8	0	0	0	1461.79	0
[M + H]+	327.29	13.77	C20H38O3	0	0	0	0	0	0	0	0	0	0	0	0	479.929	0	0	0	0	0	1380.72	0	0	4220.02	0	0	3163.92	0	341.907	460.241	2110.01	0	0	460.241	1581.96	0	53.3254	0	0	0	0	0	59.9911	460.241	0	2110.01	1581.96	0
[M + Na]+	413.305	8.84	C25H42O3	0	0	0	0	0	0	0	0	0	0	0	0	0	0	0	0	0	0	0	2078.65	0	0	0	0	0	0	0	692.884	0	0	0	692.884	0	0	0	0	0	0	0	0	0	692.884	0	0	0	0
[M + H]+	343.142	7.32	C17H18N4O4	0	0	0	0	0	0	0	0	0	0	0	0	0	0	0	0	0	0	3102.11	0	0	0	0	0	0	0	0	1034.04	0	0	0	1034.04	0	0	0	0	0	0	0	0	0	1034.04	0	0	0	0
[M + Na]+	363.114	6.95	C19H20N2O2S	0	0	0	0	0	0	0	0	0	0	0	0	0	0	0	0	0	0	0	0	0	0	0	4970.1	0	0	216.091	0	0	0	0	0	2485.05	0	0	0	0	0	0	0	0	0	0	0	2485.05	0
[M + Na]+	724.563	13.06	C40H80NO6P	0	0	0	2635.19	0	0	0	0	0	0	0	0	0	0	0	0	0	0	0	0	0	0	0	0	0	0	114.573	0	0	0	0	0	0	0	0	0	878.396	0	527.038	0	0	0	0	0	0	0
[M + H]+	639.567	13.82	C43H74O3	46661.5	17927.2	0	19034.8	7051.41	0	0	0	0	0	0	0	6784.25	0	0	0	0	0	0	0	0	0	0	0	0	0	4237.35	0	0	0	7051.41	0	0	0	5938.42	0	12320.7	0	18135	0	848.031	0	0	0	0	0
[M + H]+	607.351	11.46	C34H46N4O6	0	0	0	0	0	0	0	0	2698.3	0	0	0	0	0	0	0	0	0	0	0	0	0	0	4887.39	0	0	329.813	0	0	0	0	0	2443.7	0	299.811	0	0	0	0	674.574	0	0	0	0	2443.7	0
[M + H]+	285.241	11.83	C17H32O3	0	0	0	2507.62	0	0	0	0	0	0	0	0	5046.38	0	0	0	0	0	0	0	0	0	0	0	0	0	328.435	0	0	0	0	0	0	0	560.709	0	835.875	0	501.525	0	630.797	0	0	0	0	0
[M + H]+	243.139	9.42	C16H18O2	0	0	0	0	0	0	0	0	0	0	0	0	0	0	0	0	0	0	673.303	0	0	0	0	0	0	0	0	224.434	0	0	0	224.434	0	0	0	0	0	0	0	0	0	224.434	0	0	0	0
[M + Na]+	457.329	10.74	C27H46O4	0	0	0	0	0	0	0	0	0	0	0	0	0	0	0	0	0	0	4365.02	0	0	0	0	0	0	0	0	1455.01	0	0	0	1455.01	0	0	0	0	0	0	0	0	0	1455.01	0	0	0	0
[M + K]+	571.256	12.89	C31H45ClO5	0	0	1281.95	0	0	0	0	0	0	0	0	0	0	0	0	0	0	0	22759.9	0	0	0	0	0	0	0	55.7368	7586.63	0	0	0	7586.63	0	0	0	0	427.315	0	256.389	0	0	7586.63	0	0	0	0
[M + H]+	381.263	11.48	C22H36O5	0	0	0	9267.78	0	4490.36	2095.23	1195.55	0	0	0	0	5103.77	0	832.827	0	0	0	3016.55	0	0	0	0	0	0	0	999.37	1005.52	0	0	0	1005.52	0	0	1524.19	0	3089.26	0	1853.56	1945.28	742.074	1005.52	0	0	0	0
[M + H]+	255.22	5.36	C15H28NO2	466.773	411.046	12897.9	2646.4	0	0	0	0	0	0	0	0	0	0	0	0	0	0	0	0	0	0	0	0	0	0	714.007	0	0	0	0	0	0	0	51.8637	0	5318.46	0	3284.43	0	0	0	0	0	0	0
[M + Na]+	407.053	6.11	C16H12N6O4S	0	0	0	0	0	0	0	0	0	0	0	0	0	0	0	0	0	0	0	0	0	0	0	5012.54	0	0	217.936	0	0	0	0	0	2506.27	0	0	0	0	0	0	0	0	0	0	0	2506.27	0
[M + Na]+	343.148	7.34	C13H24N2O7	0	0	0	0	0	0	0	0	0	0	0	0	0	0	0	0	0	0	0	0	2893.4	0	0	0	0	0	125.8	0	0	0	0	0	0	0	0	2893.4	0	0	0	0	0	0	2893.4	0	0	0
[M + Na]+	411.215	12.08	C21H29FN4O2	0	0	0	0	0	0	0	0	0	0	0	9252.38	0	0	1544.47	0	0	0	0	0	0	0	0	0	0	0	469.428	0	0	0	0	0	0	0	1199.65	0	0	0	0	0	1349.61	0	0	0	0	0
[M + H]+	401.305	8.61	C26H40O3	0	0	0	0	0	0	0	0	0	0	0	0	0	0	0	0	0	0	0	10593.9	0	0	0	0	0	0	0	3531.31	0	0	0	3531.31	0	0	0	0	0	0	0	0	0	3531.31	0	0	0	0
[M + Na]+	284.911	16	C6H3BrN2O5	0	0	0	0	4812.04	0	0	4917.16	8448.76	0	0	0	0	0	0	0	0	0	0	0	0	0	0	0	0	0	790.347	0	0	0	4812.04	0	0	0	1485.1	0	0	0	962.408	3341.48	0	0	0	0	0	0
[M + H]+	326.209	10.14	C16H27N3O4	0	0	0	312.637	0	0	0	0	0	0	0	0	0	0	0	0	0	0	0	0	0	0	0	0	0	0	13.5929	0	0	0	0	0	0	0	0	0	104.212	0	62.5273	0	0	0	0	0	0	0
[M + H]+	251.201	11.77	C16H26O2	0	0	0	0	0	0	0	0	0	0	0	2118.86	0	0	0	0	0	0	0	0	0	0	0	0	0	0	92.1243	0	0	0	0	0	0	0	235.429	0	0	0	0	0	264.857	0	0	0	0	0
[M + H]+	251.201	11.9	C16H26O2	0	0	0	0	0	0	0	0	0	0	0	2716.64	0	0	0	0	0	0	0	0	0	0	0	0	0	0	118.115	0	0	0	0	0	0	0	301.849	0	0	0	0	0	339.58	0	0	0	0	0
[M + H]+	285.242	11.69	C17H32O3	0	0	0	0	0	0	0	0	0	0	0	0	2503.7	0	0	0	0	0	0	0	0	0	0	0	0	0	108.856	0	0	0	0	0	0	0	278.189	0	0	0	0	0	312.962	0	0	0	0	0
[M + H]+	311.128	13.38	C11H22N2O6S	0	0	0	0	0	0	0	4417.35	0	0	0	0	0	0	0	0	0	0	0	0	0	0	0	0	0	0	192.059	0	0	0	0	0	0	0	490.816	0	0	0	0	1104.34	0	0	0	0	0	0
[M + K]+	633.518	13.02	C38H74O4	13315	3650.49	0	5093.86	1056.53	0	0	0	0	0	0	0	4998.1	0	28869.1	0	0	0	0	0	0	0	0	0	0	0	2477.53	0	0	0	1056.53	0	0	0	5242.47	0	2914.79	0	4623.17	0	4233.41	0	0	0	0	0
[M + H]+	316.066	5.53	C13H17NO4S2	0	0	0	0	0	0	0	0	0	819.027	0	0	0	0	0	0	0	0	0	0	0	0	0	1865.62	0	0	116.724	0	0	409.513	0	0	932.812	0	0	0	0	0	0	0	102.378	0	0	0	932.812	0
[M + Na]+	111.021	13.01	C4H5FO	39655.4	30040.1	0	38331.5	0	26377.2	0	0	0	0	0	0	35674.4	0	0	0	0	0	0	0	0	0	0	0	0	0	7394.72	0	0	0	0	0	0	0	11300.8	0	22790.5	0	21605.4	6594.31	4459.31	0	0	0	0	0
[M + H]+	445.259	11.9	C26H36O6	0	0	0	0	0	0	0	0	0	0	0	0	0	0	0	0	0	0	108967	0	0	0	0	46260.5	0	0	2011.33	36322.2	0	0	0	36322.2	23130.2	0	0	0	0	0	0	0	0	36322.2	0	0	23130.2	0
[M + H]+	839.478	9.09	C36H62N12O11	0	0	0	0	0	0	0	0	0	0	0	0	0	0	0	0	0	0	0	10275.5	0	0	0	0	0	0	0	3425.18	0	0	0	3425.18	0	0	0	0	0	0	0	0	0	3425.18	0	0	0	0
[M + H]+	279.114	16.56	C14H15FN2O3	0	0	11171.7	0	0	0	0	0	0	0	0	0	0	0	0	0	0	0	0	0	0	0	0	0	0	0	485.725	0	0	0	0	0	0	0	0	0	3723.89	0	2234.34	0	0	0	0	0	0	0
[M + H]+	251.165	10.64	C15H22O3	1028.28	0	0	0	0	0	0	0	0	0	0	0	0	0	0	0	0	0	0	0	0	0	0	0	0	0	44.7078	0	0	0	0	0	0	0	114.253	0	0	0	205.656	0	0	0	0	0	0	0
[M + H]+	251.165	10.94	C15H22O3	4195.02	0	0	0	0	0	0	955.633	0	0	0	0	0	0	0	0	0	0	0	0	0	0	0	0	0	0	223.942	0	0	0	0	0	0	0	572.295	0	0	0	839.005	238.908	0	0	0	0	0	0
[M + H]+	375.251	12.09	C23H34O4	0	0	0	0	0	0	11981.5	0	0	0	0	0	0	0	0	0	0	0	0	0	0	0	0	0	0	0	520.935	0	0	0	0	0	0	0	1331.28	0	0	0	0	2995.37	0	0	0	0	0	0
[M + H]+	299.258	12.58	C18H34O3	0	0	0	19359.5	1467.4	0	3227.54	591.005	2634.44	3634.74	0	0	30035.6	2885.96	602.944	6602.82	0	0	0	2962.12	3426.56	193753	2014.74	0	15282.9	0	12413.9	987.374	97883.8	1817.37	1467.4	987.374	7641.46	3301.41	4441.94	3426.56	6453.17	0	4165.38	1613.25	5470.25	987.374	3426.56	97883.8	7641.46	0
[M + H]+	307.228	13.56	C19H30O3	0	11597.9	0	0	0	0	0	0	0	0	0	0	0	0	0	2065.72	0	0	1980.13	0	0	0	0	0	0	0	594.069	660.043	0	0	0	660.043	0	1032.86	0	0	3865.96	0	2319.57	0	258.215	660.043	0	0	0	0
[M + H]+	316.32	13.42	C19H41NO2	0	0	0	0	0	0	0	0	0	0	0	0	0	0	0	0	0	0	0	0	1954.91	0	0	0	0	0	84.9961	0	0	0	0	0	0	0	0	1954.91	0	0	0	0	0	0	1954.91	0	0	0
[M + H]+	336.167	4.43	C15H21N5O4	0	0	0	0	0	0	0	0	0	0	0	831.335	0	0	0	0	0	0	0	0	0	0	0	0	0	0	36.145	0	0	0	0	0	0	0	92.3705	0	0	0	0	0	103.917	0	0	0	0	0
[M + H]+	535.304	12.88	C28H42N2O8	0	0	10797.8	1405.96	0	0	0	0	0	0	0	0	0	0	0	0	0	0	23870.2	0	0	0	0	0	0	0	530.597	7956.72	0	0	0	7956.72	0	0	0	0	4067.91	0	2440.74	0	0	7956.72	0	0	0	0
[M + Na]+	311.251	13.11	C13H32N6O	13041.1	0	0	0	0	20387.9	14475	9810.49	0	7027.11	7270.12	0	0	0	0	0	0	0	0	0	0	0	0	0	0	0	3130.95	0	0	7148.62	0	0	0	0	6412.72	0	0	0	2608.21	11168.4	1787.15	0	0	0	0	0
[M + H]+	281.212	9.58	C17H28O3	0	0	0	0	12206.8	6234.04	4213.43	1608.17	0	0	0	0	0	0	0	0	3487.71	0	0	0	0	0	0	0	0	0	1206.53	0	0	0	12206.8	0	0	1743.86	1339.51	0	0	0	2441.36	3013.91	435.964	0	0	0	0	0
[M + H]+	278.983	2.8	C8H7ClN2O5S	0	0	0	0	0	0	0	0	0	0	1182.24	0	0	0	0	0	0	0	0	0	0	0	0	0	0	0	51.4018	0	0	591.121	0	0	0	0	0	0	0	0	0	0	147.78	0	0	0	0	0
[M + H]+	819.506	9.25	C45H66N6O8	0	0	0	0	0	0	0	0	0	0	0	0	0	0	0	0	0	0	0	9500.68	0	0	0	0	0	0	0	3166.89	0	0	0	3166.89	0	0	0	0	0	0	0	0	0	3166.89	0	0	0	0
[M + H]+	363.253	11.67	C18H30N6O2	0	440.326	0	0	0	0	0	0	0	0	0	5354.43	0	0	20293.6	0	0	0	0	0	0	0	0	0	0	0	1134.28	0	0	0	0	0	0	0	2849.78	0	146.775	0	88.0652	0	3206.01	0	0	0	0	0
[M + Na]+	549.356	14.25	C33H50O5	0	0	0	0	0	0	0	0	0	0	0	0	0	0	0	24128.3	0	0	0	0	0	0	0	0	0	0	1049.05	0	0	0	0	0	0	12064.1	0	0	0	0	0	0	3016.03	0	0	0	0	0
[M + Na]+	411.215	12.2	C21H29FN4O2	1003.56	546.97	0	1983.15	12259.5	0	5814.24	0	0	0	0	4748.09	1293.85	0	787.572	0	0	0	0	0	0	5942.48	0	0	0	0	1494.76	0	2971.24	0	12259.5	0	0	0	1516.37	0	843.374	0	3158.65	1453.56	853.69	0	0	2971.24	0	0
[M + Na]+	429.248	9.09	C21H34N4O4	0	0	0	0	0	0	0	0	0	0	0	0	0	0	0	0	0	0	0	1730.44	0	0	0	0	0	0	0	576.812	0	0	0	576.812	0	0	0	0	0	0	0	0	0	576.812	0	0	0	0
[M + Na]+	500.187	11.19	C23H26F3N5O3	0	0	1066.02	0	0	0	0	0	0	0	0	0	0	0	0	0	0	0	7266.34	0	0	0	0	0	0	0	46.3487	2422.11	0	0	0	2422.11	0	0	0	0	355.34	0	213.204	0	0	2422.11	0	0	0	0
[M + Na]+	317.128	6.82	C18H18N2O2	0	0	0	0	0	0	0	0	0	0	0	0	0	0	0	0	0	0	2659.75	0	0	0	0	4741.82	0	0	206.166	886.584	0	0	0	886.584	2370.91	0	0	0	0	0	0	0	0	886.584	0	0	2370.91	0
[M + H]+	247.076	8.64	C17H10O2	0	0	0	0	0	0	0	0	0	0	0	0	0	0	0	0	0	0	0	0	32779	5326.37	7354.21	0	0	0	1976.5	0	6340.29	0	0	0	0	0	0	32779	0	0	0	0	0	0	32779	6340.29	0	0
[M + H]+	296.047	5.42	C17H10ClNO2	0	0	0	0	0	0	0	0	0	0	0	0	0	0	0	0	0	0	103930	659.061	0	0	0	16058.4	0	0	698.192	34863.2	0	0	0	34863.2	8029.21	0	0	0	0	0	0	0	0	34863.2	0	0	8029.21	0
[M + H]+	297.24	12.4	C18H32O3	0	0	0	0	0	0	0	0	0	420.724	0	0	0	3888.11	0	0	0	0	0	0	0	0	0	0	0	0	187.34	0	0	210.362	0	0	0	0	432.012	0	0	0	0	0	538.604	0	0	0	0	0
[M + H]+	311.152	13.22	C16H23ClN2O2	844.52	2728.42	0	1109.02	0	8240.07	3555.3	10005.9	0	0	5076.74	0	0	0	0	0	0	0	2646.86	0	0	0	0	763.743	0	6219	1675.77	882.287	0	2538.37	0	882.287	381.871	0	2516.2	0	1279.15	6219	936.394	5450.32	634.593	882.287	0	0	381.871	6219
[M + H]+	203.064	5.46	C11H10N2S	0	0	0	0	0	0	0	0	0	0	0	0	0	0	0	0	0	0	423.978	0	0	0	0	0	0	0	0	141.326	0	0	0	141.326	0	0	0	0	0	0	0	0	0	141.326	0	0	0	0
[M + H]+	355.263	9.14	C24H34O2	0	31863	0	0	0	0	0	4216.53	0	0	0	0	0	0	927.38	0	0	0	0	0	0	0	0	0	0	0	1609	0	0	0	0	0	0	0	571.545	0	10621	0	6372.61	1054.13	115.922	0	0	0	0	0
[M + H]+	448.306	13.94	C26H41NO5	0	0	0	0	0	0	0	0	0	0	0	0	0	0	0	16545.9	2032.24	0	0	0	0	0	0	0	0	0	807.745	0	0	0	0	0	0	9289.07	0	0	0	0	0	0	2322.27	0	0	0	0	0
[M + H]+	448.306	14.08	C26H41NO5	0	0	0	0	0	0	0	0	0	0	0	0	0	0	0	2461.83	0	0	0	0	0	0	0	0	0	0	107.036	0	0	0	0	0	0	1230.91	0	0	0	0	0	0	307.728	0	0	0	0	0
[M + H]+	448.305	13.94	C26H41NO5	0	0	0	0	782.568	0	0	0	0	0	755.123	0	0	0	0	5448.58	4918.67	0	0	0	0	0	0	0	0	0	517.606	0	0	377.561	782.568	0	0	5183.62	0	0	0	0	156.514	0	1390.3	0	0	0	0	0
[M + K]+	438.261	9.34	C22H41NO5	0	0	0	0	0	0	0	0	0	0	0	0	0	0	3892.1	0	0	0	0	0	0	0	0	0	0	0	169.222	0	0	0	0	0	0	0	432.455	0	0	0	0	0	486.512	0	0	0	0	0
[M + Na]+	649.552	12.98	C40H72N3O2	10607.4	7172	0	618926	0	1730.54	245830	0	0	0	0	0	64734.6	0	0	0	1037.65	0	0	0	2089.82	0	0	0	0	0	41396.9	0	0	0	0	0	0	518.826	35878	2089.82	208699	0	127341	61890	8221.53	0	2089.82	0	0	0
[M + Na]+	633.438	12.69	C35H62O8	0	0	0	0	0	0	0	0	0	0	0	1979.68	0	0	807.859	0	0	0	0	0	0	0	0	0	0	0	121.197	0	0	0	0	0	0	0	309.726	0	0	0	0	0	348.442	0	0	0	0	0
[M + H]+	456.157	6.27	C23H22FN3O6	0	0	0	0	0	0	0	0	0	0	0	0	0	0	0	0	0	0	2952.48	0	0	0	0	796.625	0	0	34.6359	984.158	0	0	0	984.158	398.312	0	0	0	0	0	0	0	0	984.158	0	0	398.312	0
[M + Na]+	393.107	9.8	C17H15FN6O3	0	0	0	0	0	0	0	0	0	0	0	0	0	0	0	0	0	0	0	0	0	0	0	3756.37	0	0	163.32	0	0	0	0	0	1878.18	0	0	0	0	0	0	0	0	0	0	0	1878.18	0
[M + H]+	247.087	6.92	C13H11FN2O2	0	0	0	0	1031.36	0	0	0	0	0	0	0	0	0	0	0	0	0	0	0	0	0	0	0	0	0	44.8417	0	0	0	1031.36	0	0	0	0	0	0	0	206.272	0	0	0	0	0	0	0
[M + H]+	229.08	5.38	C13H12N2S	1911.63	0	0	0	3001.5	0	14344.8	1892.04	0	0	0	0	0	0	0	0	0	1574.99	4675.73	2013.12	0	0	0	0	0	0	919.564	2754.62	0	0	3001.5	2754.62	0	0	2016.5	0	0	0	982.627	4059.21	0	2754.62	0	0	0	0
[M + H]+	303.232	10.9	C20H30O2	0	0	0	0	0	0	0	0	0	3469.57	0	803.474	0	0	0	0	0	0	1569.68	1195.27	1834.04	2586.39	1449.11	0	0	0	440.982	921.65	2017.75	1734.79	0	921.65	0	0	89.2749	1834.04	0	0	0	0	534.131	921.65	1834.04	2017.75	0	0
[M + H]+	267.114	5.04	C13H15FN2O3	0	0	0	0	0	0	0	0	0	0	0	0	0	0	0	0	0	0	0	0	1308.97	0	0	0	0	0	56.9119	0	0	0	0	0	0	0	0	1308.97	0	0	0	0	0	0	1308.97	0	0	0
[M + H]+	379.284	12.57	C24H34N4	0	0	0	1271.85	0	0	0	0	0	0	0	802.505	750.413	0	0	0	0	0	539.357	0	0	0	0	0	0	0	122.816	179.786	0	0	0	179.786	0	0	172.546	0	423.949	0	254.37	0	194.115	179.786	0	0	0	0
[M + H]+	697.474	17.63	C32H60N10O7	0	0	0	0	0	0	0	0	0	0	0	0	0	0	2247.7	0	0	0	0	0	0	0	0	0	0	0	97.7261	0	0	0	0	0	0	0	249.745	0	0	0	0	0	280.963	0	0	0	0	0
[M + Na]+	509.288	13.13	C29H42O6	0	0	959.34	463.54	0	0	0	0	0	0	0	0	0	0	0	0	0	0	6371.44	0	0	0	0	3911.11	0	0	231.913	2123.81	0	0	0	2123.81	1955.56	0	0	0	474.293	0	284.576	0	0	2123.81	0	0	1955.56	0
[M + H]+	197.081	9.22	C10H12O4	0	0	1213.49	0	0	0	0	0	0	0	0	0	0	0	0	0	0	0	549.613	0	0	0	0	3323.81	0	0	197.274	183.204	0	0	0	183.204	1661.91	0	0	0	404.498	0	242.699	0	0	183.204	0	0	1661.91	0
[M + H]+	251.238	12.83	C17H30O	0	1764.17	0	0	2483.6	0	1014.45	511.973	0	0	0	25146.6	1066.49	3419.48	839.767	5815.99	1351.37	0	11264.6	0	0	83955.1	1404.89	0	0	0	5598.87	3754.85	42680	0	2483.6	3754.85	0	3583.68	3555.42	0	588.055	0	849.554	381.607	4704.96	3754.85	0	42680	0	0
[M + H]+	249.14	5.51	C14H17FN2O	0	0	0	0	0	0	0	0	0	0	0	0	0	0	0	0	0	0	0	0	0	0	0	1042.96	0	0	45.3462	0	0	0	0	0	521.481	0	0	0	0	0	0	0	0	0	0	0	521.481	0
[M + H]+	452.18	11.34	C23H25N5O3S	0	0	0	0	0	0	0	0	0	0	0	0	0	0	0	0	0	0	0	0	0	0	0	13928.6	0	0	605.59	0	0	0	0	0	6964.28	0	0	0	0	0	0	0	0	0	0	0	6964.28	0
[M + Na]+	354.158	8.04	C21H21N3O	0	0	0	0	0	0	0	0	0	951.789	0	0	0	0	0	0	0	0	0	0	0	0	0	0	0	0	41.3821	0	0	475.894	0	0	0	0	0	0	0	0	0	0	118.974	0	0	0	0	0
[M + H]+	292.216	12.22	C15H25N5O	0	0	0	0	5607.35	0	2003.65	0	0	0	0	1629.51	0	0	0	0	0	0	0	0	0	0	0	0	0	0	401.762	0	0	0	5607.35	0	0	0	403.685	0	0	0	1121.47	500.913	203.689	0	0	0	0	0
[M + H]+	385.225	12.4	C18H32N4O3S	0	0	0	533.988	0	0	0	0	0	0	0	0	536.021	0	0	0	0	0	0	0	0	0	0	0	0	0	46.5221	0	0	0	0	0	0	0	59.5579	0	177.996	0	106.798	0	67.0027	0	0	0	0	0
[M + K]+	371.14	9.96	C15H28N2O4S	0	0	0	0	0	0	0	0	0	0	0	0	587.65	6182.42	0	0	0	0	0	0	0	3062.53	0	0	0	0	427.504	0	1531.26	0	0	0	0	0	752.23	0	0	0	0	0	846.259	0	0	1531.26	0	0
[M + H]+	279.156	6.36	C12H26N2OS2	0	0	0	0	0	0	0	0	0	0	0	0	0	0	0	0	0	0	0	16978.7	0	0	0	0	0	0	0	5659.56	0	0	0	5659.56	0	0	0	0	0	0	0	0	0	5659.56	0	0	0	0
[M + Na]+	355.225	8.8	C21H32O3	0	0	0	0	0	0	0	0	0	0	0	0	0	0	0	0	0	0	0	7472.83	0	0	0	0	0	0	0	2490.94	0	0	0	2490.94	0	0	0	0	0	0	0	0	0	2490.94	0	0	0	0
[M + H]+	349.116	5.31	C15H16N4O6	0	0	0	0	0	8567.79	0	0	0	0	1112.91	0	0	0	0	2295.94	5497.81	0	0	0	0	0	0	3513.33	0	0	912.512	0	0	556.453	0	0	1756.66	3896.87	951.977	0	0	0	0	2141.95	1113.33	0	0	0	1756.66	0
[M + H]+	281.248	11.67	C18H32O2	0	3115.49	0	0	47749.6	3265.82	18829.1	0	0	0	0	0	0	0	0	0	689.736	0	0	0	0	0	0	0	0	0	3202.16	0	0	0	47749.6	0	0	344.868	2454.99	0	1038.5	0	10173	5523.73	86.217	0	0	0	0	0
[M + K]+	313.098	10.99	C14H18BNO4	1263.53	0	0	0	0	0	0	0	0	1396.05	0	0	0	0	0	0	0	0	0	3826.63	0	9788.3	12806.5	0	0	0	1098.02	1275.54	11297.4	698.025	0	1275.54	0	0	140.393	0	0	0	252.707	0	174.506	1275.54	0	11297.4	0	0
[M + Na]+	540.38	9.22	C30H51N3O4	0	0	0	982.446	1371.08	0	1397.33	0	0	0	0	0	11808.6	0	0	0	0	0	0	0	0	0	0	0	0	0	676.499	0	0	0	1371.08	0	0	0	1467.33	0	327.482	0	470.705	349.333	1476.08	0	0	0	0	0
[M + K]+	185.119	13.32	C8H20NO	0	0	0	0	0	0	0	0	0	0	0	0	646.528	0	0	0	0	0	0	0	0	0	0	0	0	0	28.1099	0	0	0	0	0	0	0	71.8364	0	0	0	0	0	80.816	0	0	0	0	0
[M + H]+	197.081	12.89	C10H12O4	0	0	2323.41	0	0	0	0	0	0	0	0	0	0	0	0	0	0	0	31349.1	0	0	0	0	0	0	0	101.018	10449.7	0	0	0	10449.7	0	0	0	0	774.471	0	464.683	0	0	10449.7	0	0	0	0
[M + H]+	309.259	9.17	C20H36S	0	0	0	0	0	0	0	0	0	0	0	0	0	0	0	0	0	576.315	0	322874	0	0	0	0	0	0	0	107817	0	0	0	107817	0	0	0	0	0	0	0	0	0	107817	0	0	0	0
[M + H]+	307.227	12.23	C19H30O3	11950.8	4943.26	28112.3	37321.6	35974.2	72005	38025.8	28650.2	0	49312.5	77295.3	0	8268.55	0	0	93188.5	86382.9	0	38623.2	0	0	0	0	3702.23	0	3679.39	25165.8	12874.4	0	63303.9	35974.2	12874.4	1851.11	89785.7	17655.6	0	23459	3679.39	23660.4	34670.3	39306	12874.4	0	0	1851.11	3679.39
[M + H]+	181.134	5.7	C10H16N2O	0	0	0	0	0	0	0	0	0	0	0	0	0	0	0	0	0	0	1048.72	425.937	0	0	0	0	0	2589.82	112.601	491.553	0	0	0	491.553	0	0	0	0	0	2589.82	0	0	0	491.553	0	0	0	2589.82
[M + H]+	410.258	10.03	C22H36ClN3O2	0	3507.36	0	0	0	0	0	14812	0	678.985	0	0	0	0	11776	0	0	0	10146.5	0	0	0	0	0	0	0	1338.02	3382.15	0	339.493	0	3382.15	0	0	2954.22	0	1169.12	0	701.472	3703.01	1556.87	3382.15	0	0	0	0
[M + H]+	332.089	7.78	C13H15F2N3O3S	0	0	0	0	0	0	0	0	0	0	0	0	0	0	0	0	0	0	0	0	0	0	0	433.448	0	0	18.8456	0	0	0	0	0	216.724	0	0	0	0	0	0	0	0	0	0	0	216.724	0
[M + H]+	279.092	9.35	C11H16ClFN2O3	0	0	0	0	0	0	0	0	0	0	0	0	0	0	0	0	15887.4	0	0	0	0	0	0	0	0	0	690.756	0	0	0	0	0	0	7943.7	0	0	0	0	0	0	1985.92	0	0	0	0	0
[M + Na]+	427.246	7.18	C24H36O5	0	0	0	0	0	0	0	0	0	0	0	0	0	0	0	0	0	812.776	0	2400.47	0	0	0	0	0	0	0	1071.08	0	0	0	1071.08	0	0	0	0	0	0	0	0	0	1071.08	0	0	0	0
[M + H]+	263.201	9.16	C17H26O2	0	0	0	0	0	0	0	0	0	0	0	0	0	0	280.32	0	0	0	0	0	8670.86	0	3659.49	0	0	0	548.29	0	1829.75	0	0	0	0	0	31.1467	8670.86	0	0	0	0	35.04	0	8670.86	1829.75	0	0
[M + K]+	268.095	5.37	C12H15N5	0	0	0	0	0	0	0	0	0	0	0	0	0	0	0	0	0	0	0	0	0	1917.54	5714.9	6217.82	2188.05	0	697.318	0	3816.22	0	0	0	4202.93	0	0	0	0	0	0	0	0	0	0	3816.22	4202.93	0
[M + K]+	614.182	16.34	C26H28F7N5O2	0	0	0	0	0	0	0	0	0	1109.97	0	0	0	0	0	0	0	0	0	0	0	0	0	0	0	0	48.2597	0	0	554.987	0	0	0	0	0	0	0	0	0	0	138.747	0	0	0	0	0
[M + Na]+	281.093	7.08	C11H15FN2O4	0	0	0	0	0	0	0	0	0	0	0	0	0	0	0	0	0	0	0	0	0	0	0	296.934	0	0	12.9102	0	0	0	0	0	148.467	0	0	0	0	0	0	0	0	0	0	0	148.467	0
[M + H]+	653.51	18.01	C38H64N6O3	0	2120.99	0	0	0	0	0	0	0	0	0	2871.45	0	0	8687.12	0	0	0	0	0	0	0	0	0	0	0	594.763	0	0	0	0	0	0	0	1284.28	0	706.996	0	424.198	0	1444.82	0	0	0	0	0
[M + H]+	223.206	12.57	C15H26O	2570.3	2193.6	3306.08	0	3665.45	2511.28	600.256	0	0	0	6027.17	14461.5	0	13321.7	2334.02	17194	973.796	2133.61	2188.41	0	804.647	4033.04	947.126	3287.38	7876.54	9726.4	4166.71	1440.67	2490.08	3013.58	3665.45	1440.67	5581.96	9083.91	3977.67	804.647	1833.23	9726.4	2347.09	777.884	6789.02	1440.67	804.647	2490.08	5581.96	9726.4
[M + Na]+	752.594	13.42	C42H84NO6P	0	27075.5	0	41182.7	7953.5	0	14259.5	0	0	0	0	0	67249.6	0	0	0	0	0	0	0	0	0	0	0	0	0	6857.43	0	0	0	7953.5	0	0	0	9056.57	0	22752.7	0	15242.3	3564.87	8406.2	0	0	0	0	0
[M + Na]+	482.146	14.39	C21H25N5O5S	0	0	0	0	0	0	0	0	0	0	0	0	0	3985.96	0	0	0	0	0	0	0	0	0	0	0	0	173.302	0	0	0	0	0	0	0	442.884	0	0	0	0	0	498.245	0	0	0	0	0
[M + H]+	474.162	10.47	C22H27N5O3S2	0	0	0	0	0	0	0	0	0	0	0	0	0	0	0	0	0	0	0	0	0	0	0	5079.51	0	0	220.848	0	0	0	0	0	2539.76	0	0	0	0	0	0	0	0	0	0	0	2539.76	0
[M + H]+	145.101	12.29	C11H12	0	667.167	0	0	0	0	0	0	0	0	0	0	0	0	0	0	0	1930.77	0	0	467.138	2806.03	0	0	0	0	171.319	643.589	1403.01	0	0	643.589	0	0	0	467.138	222.389	0	133.433	0	0	643.589	467.138	1403.01	0	0
[M + H]+	302.252	12.89	C17H35NOS	0	0	0	0	0	0	0	0	0	0	0	0	0	0	0	0	0	0	0	0	12214.6	0	1158.12	0	0	0	581.424	0	579.061	0	0	0	0	0	0	12214.6	0	0	0	0	0	0	12214.6	579.061	0	0
[M + H]+	371.12	6.9	C18H18N4O3S	0	0	0	0	0	0	0	0	0	0	0	0	0	0	0	0	0	0	865.565	0	0	0	0	0	0	0	0	288.522	0	0	0	288.522	0	0	0	0	0	0	0	0	0	288.522	0	0	0	0
[M + H]+	260.127	5.7	C11H13N7O	0	0	0	0	0	0	0	1979.85	0	835.83	0	0	0	0	0	0	0	0	0	0	830.852	577.489	720.101	0	0	0	214.962	0	648.795	417.915	0	0	0	0	219.983	830.852	0	0	0	494.962	104.479	0	830.852	648.795	0	0
[M + H]+	211.093	4.22	C9H14BNO2S	0	0	0	0	611.293	0	0	0	0	0	0	0	0	0	0	0	0	0	0	0	0	0	0	0	0	0	26.578	0	0	0	611.293	0	0	0	0	0	0	0	122.259	0	0	0	0	0	0	0
[M + H]+	288.237	12.19	C16H33NOS	0	0	0	0	0	0	0	0	0	0	0	0	0	0	0	0	0	0	0	0	173140	0	9136.52	0	0	0	7925.07	0	4568.26	0	0	0	0	0	0	173140	0	0	0	0	0	0	173140	4568.26	0	0
[M + Na]+	267.116	10.66	C13H16BNO3	0	0	0	0	0	0	0	0	1125.18	0	0	0	0	0	0	0	0	0	0	0	0	0	0	0	0	0	48.9208	0	0	0	0	0	0	0	125.02	0	0	0	0	281.295	0	0	0	0	0	0
[M + H]+	355.264	8.2	C24H34O2	0	0	0	0	0	0	0	0	0	0	0	0	0	0	0	0	0	0	0	6235.14	0	0	0	0	0	0	0	2078.38	0	0	0	2078.38	0	0	0	0	0	0	0	0	0	2078.38	0	0	0	0
[M + H]+	435.179	7.51	C22H22N6O4	0	1314.4	0	0	0	0	0	0	0	567.077	0	0	0	0	0	0	0	2250.49	4184.72	0	0	0	0	0	0	0	81.8035	2145.07	0	283.538	0	2145.07	0	0	0	0	438.135	0	262.881	0	70.8846	2145.07	0	0	0	0
[M + H]+	232.055	6.58	C11H9N3OS	0	0	0	0	0	0	0	0	0	0	0	0	0	0	0	0	0	0	12302.1	0	0	0	0	0	0	0	0	4100.71	0	0	0	4100.71	0	0	0	0	0	0	0	0	0	4100.71	0	0	0	0
[M + H]+	355.251	11.23	C20H34O5	0	0	0	0	0	0	0	1057.41	0	0	0	0	0	0	0	0	0	0	0	0	0	0	0	0	0	0	45.9743	0	0	0	0	0	0	0	117.49	0	0	0	0	264.352	0	0	0	0	0	0
[M + H]+	291.233	13.12	C19H30O2	12724.8	5335.99	4190.48	12640.5	32012.5	19909	13915.9	12560.5	0	7103.89	7516.35	0	1201.22	0	0	0	6824.2	0	3195.33	0	0	0	0	529.462	0	0	5933.25	1065.11	0	7310.12	32012.5	1065.11	264.731	3412.1	6701.27	0	7389	0	13380.9	11596.4	2830.71	1065.11	0	0	264.731	0
[M + H]+	369.304	13.83	C23H36N4	0	0	0	0	0	0	0	0	0	0	0	0	0	0	0	0	0	0	0	0	0	0	942.714	345.37	0	0	56.0037	0	471.357	0	0	0	172.685	0	0	0	0	0	0	0	0	0	0	471.357	172.685	0
[M + H]+	435.179	7.64	C22H22N6O4	0	1177.92	0	0	0	0	0	679.656	0	632.973	0	0	527.789	0	0	0	0	0	18991.4	0	0	0	0	0	0	0	131.232	6330.47	0	316.487	0	6330.47	0	0	134.161	0	392.639	0	235.583	169.914	145.095	6330.47	0	0	0	0
[M + H]+	421.256	9.84	C24H36O6	0	0	0	832.275	0	625.508	999.6	0	0	0	0	0	0	0	0	1633.54	587.289	0	2995.36	0	0	0	0	0	0	0	203.401	998.452	0	0	0	998.452	0	1110.42	180.568	0	277.425	0	166.455	406.277	277.604	998.452	0	0	0	0
[M + H]+	421.256	9.7	C24H36O6	0	0	0	0	0	691.228	794.786	0	0	0	0	0	0	0	0	454.55	0	0	5446.37	0	0	0	0	0	0	0	84.3724	1815.46	0	0	0	1815.46	0	227.275	165.113	0	0	0	0	371.504	56.8187	1815.46	0	0	0	0
[M + H]+	421.257	9.57	C24H36O6	0	0	0	0	0	0	0	0	0	0	0	0	0	0	0	0	0	0	2578.6	0	0	0	0	0	0	0	0	859.535	0	0	0	859.535	0	0	0	0	0	0	0	0	0	859.535	0	0	0	0
[M + H]+	231.059	7.48	C12H10N2OS	675.563	731.748	4369.32	0	36050.5	0	451.574	1887.83	0	12527.9	0	0	694.805	1311.55	0	0	0	9110.76	230817	14868.3	5483.57	2674.44	0	155057	0	0	9648.52	84931.8	1337.22	6263.96	36050.5	84931.8	77528.5	0	557.924	5483.57	1700.35	0	8365.43	584.85	1816.79	84931.8	5483.57	1337.22	77528.5	0
[M + H]+	279.196	11.78	C17H26O3	0	0	0	0	0	0	0	0	0	0	0	0	0	0	0	0	1144.41	0	0	0	0	0	0	0	0	0	49.7571	0	0	0	0	0	0	572.207	0	0	0	0	0	0	143.052	0	0	0	0	0
[M + H]+	181.159	9.34	C12H20O	0	0	0	0	0	962.908	878.555	0	0	0	0	0	0	0	0	0	0	477.707	3391.35	0	0	1331.09	0	0	0	494.261	159.427	1289.69	665.546	0	0	1289.69	0	0	204.607	0	0	494.261	0	460.366	0	1289.69	0	665.546	0	494.261
[M + H]+	555.284	13.42	C30H34N8O3	0	0	0	0	0	521.882	0	0	0	0	0	0	0	0	0	5183.53	0	0	0	0	0	0	0	0	0	0	248.061	0	0	0	0	0	0	2591.76	57.9869	0	0	0	0	130.471	647.941	0	0	0	0	0
[M + H]+	245.076	4.55	C9H12N2O6	0	0	0	0	0	0	0	0	0	0	0	0	0	0	0	0	0	0	0	0	0	0	0	1026.93	0	0	44.6491	0	0	0	0	0	513.465	0	0	0	0	0	0	0	0	0	0	0	513.465	0
[M + H]+	657.52	12.32	C37H72N2O5S	0	0	0	4259.26	0	0	0	0	0	0	0	0	0	0	0	0	0	0	0	0	0	0	0	0	0	0	185.185	0	0	0	0	0	0	0	0	0	1419.75	0	851.852	0	0	0	0	0	0	0
[M + Na]+	476.241	12	C23H31N7O3	0	0	0	0	0	0	0	0	0	0	0	0	0	0	0	3675.02	3643.12	0	0	0	0	0	0	0	0	0	318.18	0	0	0	0	0	0	3659.07	0	0	0	0	0	0	914.768	0	0	0	0	0
[M + H]+	317.207	12.17	C15H28N2O5	684.607	0	0	1285.36	5955.08	0	3471.98	0	0	0	0	2547.85	1053.3	0	1137.93	0	0	0	0	0	0	1412.37	0	0	0	0	762.978	0	706.187	0	5955.08	0	0	0	988.407	0	428.454	0	1585.01	867.995	592.385	0	0	706.187	0	0
[M + H]+	192.048	6.96	C10H9NOS	0	0	0	0	0	0	0	0	0	0	0	0	0	0	0	0	0	0	728.349	0	0	0	0	0	0	0	0	242.783	0	0	0	242.783	0	0	0	0	0	0	0	0	0	242.783	0	0	0	0
[M + H]+	411.215	10.92	C21H31FN2O3S	0	0	0	0	793.076	0	0	0	0	0	0	0	0	0	0	0	0	0	708.776	0	0	0	0	0	0	0	34.4816	236.259	0	0	793.076	236.259	0	0	0	0	0	0	158.615	0	0	236.259	0	0	0	0
[M + H]+	265.253	14.11	C18H32O	0	20387.3	0	0	0	0	0	0	0	0	3666.58	0	0	0	0	0	0	0	133940	0	0	0	0	0	0	0	1045.82	44646.7	0	1833.29	0	44646.7	0	0	0	0	6795.77	0	4077.46	0	458.323	44646.7	0	0	0	0
[M + H]+	350.133	9.37	C16H19N3O6	0	0	0	0	0	0	0	0	0	0	0	0	0	0	0	0	0	0	0	0	0	0	0	4940.91	0	0	214.822	0	0	0	0	0	2470.45	0	0	0	0	0	0	0	0	0	0	0	2470.45	0
[M + Na]+	140.013	10.53	C4H7NOS	0	0	0	25897.1	0	0	0	0	0	0	0	0	0	0	0	0	0	0	0	0	0	0	0	0	0	0	1125.96	0	0	0	0	0	0	0	0	0	8632.37	0	5179.42	0	0	0	0	0	0	0
[M + Na]+	535.304	13.53	C31H44O6	0	0	13411.6	4186.95	0	0	0	0	664.766	0	0	0	0	0	0	0	0	0	273092	461.346	0	0	0	37558.6	0	517.193	2449.53	91184.4	0	0	0	91184.4	18779.3	0	73.8629	0	5866.19	517.193	3519.71	166.192	0	91184.4	0	0	18779.3	517.193
[truncated: 860 more rows]
[truncated: 12 more columns]
